# Supplementary material for: Host range of strand-biased circularizing integrative elements: a new class of mobile DNA elements nesting in Gammaproteobacteria
Source: Mob DNA. 2023 May 26;14:7. doi: 10.1186/s13100-023-00295-5 (PMC10214605; doi:10.1186/s13100-023-00295-5)
Supplement: Supplementary file 3 — Additional file 3. Full list of genomic locations of tfp and srap orthologs in the RefSeq files. [file 13100_2023_295_MOESM3_ESM.xlsx]

## Sheet: SE_gammaproteobacteria
seqid	source	type	start	end	score	strand	phase	ID	Parent	Name	gbkey	locus_tag	product	protein_id	inference
NC_002505.1	Protein Homology	CDS	183957	184388	.	-	0	cds-WP_000047043.1	gene-VC_RS00900	WP_000047043.1	Genbank:WP_000047043.1	VC_RS00900	hypothetical protein	WP_000047043.1	COORDINATES: similar to AA sequence:RefSeq:WP_000047043.1
NC_002505.1	Protein Homology	CDS	186481	188169	.	-	0	cds-WP_000222725.1	gene-VC_RS00910	WP_000222725.1	Genbank:WP_000222725.1	VC_RS00910	hypothetical protein	WP_000222725.1	COORDINATES: similar to AA sequence:RefSeq:WP_000222515.1
NC_006856.1	Protein Homology	CDS	103028	104878	.	+	0	cds-WP_011264068.1	gene-SCH_RS24195	WP_011264068.1	Genbank:WP_011264068.1	SCH_RS24195	hypothetical protein	WP_011264068.1	COORDINATES: similar to AA sequence:RefSeq:WP_016243127.1
NC_006856.1	Protein Homology	CDS	106868	107308	.	+	0	cds-WP_011264070.1	gene-SCH_RS24205	WP_011264070.1	Genbank:WP_011264070.1	SCH_RS24205	hypothetical protein	WP_011264070.1	COORDINATES: similar to AA sequence:RefSeq:WP_011264070.1
NC_005139.1	Protein Homology	CDS	138081	140549	.	+	0	cds-WP_011149138.1	gene-BJE04_RS00925	WP_011149138.1	Genbank:WP_011149138.1	BJE04_RS00925	hypothetical protein	WP_011149138.1	COORDINATES: similar to AA sequence:RefSeq:WP_001911923.1
NC_005139.1	Protein Homology	CDS	142742	143287	.	+	0	cds-WP_011149140.1	gene-BJE04_RS00935	WP_011149140.1	Genbank:WP_011149140.1	BJE04_RS00935	hypothetical protein	WP_011149140.1	COORDINATES: similar to AA sequence:RefSeq:WP_011149140.1
NC_005773.3	Protein Homology	CDS	1345074	1345496	.	-	0	cds-WP_004655952.1	gene-PSPPH_RS05825	WP_004655952.1	Genbank:WP_004655952.1	PSPPH_RS05825	TetR family transcriptional regulator	WP_004655952.1	COORDINATES: similar to AA sequence:RefSeq:WP_004655952.1
NC_005773.3	Protein Homology	CDS	1347371	1349050	.	-	0	cds-WP_041924463.1	gene-PSPPH_RS30480	WP_041924463.1	Genbank:WP_041924463.1	PSPPH_RS30480	hypothetical protein	WP_041924463.1	COORDINATES: similar to AA sequence:RefSeq:WP_004666147.1
NC_007954.1	Protein Homology	CDS	4297233	4297673	.	-	0	cds-WP_011497999.1	gene-SDEN_RS18640	WP_011497999.1	Genbank:WP_011497999.1	SDEN_RS18640	hypothetical protein	WP_011497999.1	COORDINATES: similar to AA sequence:RefSeq:WP_014611808.1
NC_007954.1	Protein Homology	CDS	4299801	4301540	.	-	0	cds-WP_041405902.1	gene-SDEN_RS18650	WP_041405902.1	Genbank:WP_041405902.1	SDEN_RS18650	hypothetical protein	WP_041405902.1	COORDINATES: similar to AA sequence:RefSeq:WP_000047667.1
NC_008345.1	Protein Homology	CDS	4093517	4093924	.	-	0	cds-WP_011638872.1	gene-SFRI_RS17725	WP_011638872.1	Genbank:WP_011638872.1	SFRI_RS17725	hypothetical protein	WP_011638872.1	COORDINATES: similar to AA sequence:RefSeq:WP_019281955.1
NC_008345.1	Protein Homology	CDS	4095716	4097353	.	-	0	cds-WP_011638874.1	gene-SFRI_RS17735	WP_011638874.1	Genbank:WP_011638874.1	SFRI_RS17735	hypothetical protein	WP_011638874.1	COORDINATES: similar to AA sequence:RefSeq:WP_019283266.1
NC_008345.1	Protein Homology	CDS	4141564	4141971	.	-	0	cds-WP_011638872.1-2	gene-SFRI_RS17920	WP_011638872.1	Genbank:WP_011638872.1	SFRI_RS17920	hypothetical protein	WP_011638872.1	COORDINATES: similar to AA sequence:RefSeq:WP_019281955.1
NC_008345.1	Protein Homology	CDS	4143763	4145400	.	-	0	cds-WP_011638874.1-2	gene-SFRI_RS17930	WP_011638874.1	Genbank:WP_011638874.1	SFRI_RS17930	hypothetical protein	WP_011638874.1	COORDINATES: similar to AA sequence:RefSeq:WP_019283266.1
NC_008750.1	Protein Homology	CDS	367237	368979	.	+	0	cds-WP_011787736.1	gene-SPUTW3181_RS01775	WP_011787736.1	Genbank:WP_011787736.1	SPUTW3181_RS01775	hypothetical protein	WP_011787736.1	COORDINATES: similar to AA sequence:RefSeq:WP_006644386.1
NC_008750.1	Protein Homology	CDS	370887	371285	.	+	0	cds-WP_011787738.1	gene-SPUTW3181_RS01785	WP_011787738.1	Genbank:WP_011787738.1	SPUTW3181_RS01785	hypothetical protein	WP_011787738.1	COORDINATES: similar to AA sequence:RefSeq:WP_011787738.1
NC_008750.1	Protein Homology	CDS	4578901	4580643	.	+	0	cds-WP_011791212.1	gene-SPUTW3181_RS20695	WP_011791212.1	Genbank:WP_011791212.1	SPUTW3181_RS20695	hypothetical protein	WP_011791212.1	COORDINATES: similar to AA sequence:RefSeq:WP_000047667.1
NC_008750.1	Protein Homology	CDS	4582771	4583211	.	+	0	cds-WP_011791214.1	gene-SPUTW3181_RS20705	WP_011791214.1	Genbank:WP_011791214.1	SPUTW3181_RS20705	hypothetical protein	WP_011791214.1	COORDINATES: similar to AA sequence:RefSeq:WP_014611808.1
NC_008740.1	Protein Homology	CDS	1370675	1372321	.	+	0	cds-WP_011784718.1	gene-MAQU_RS06220	WP_011784718.1	Genbank:WP_011784718.1	MAQU_RS06220	hypothetical protein	WP_011784718.1	COORDINATES: similar to AA sequence:RefSeq:WP_008169877.1
NC_008740.1	Protein Homology	CDS	1375838	1376248	.	+	0	cds-WP_011784721.1	gene-MAQU_RS06240	WP_011784721.1	Genbank:WP_011784721.1	MAQU_RS06240	hypothetical protein	WP_011784721.1	COORDINATES: similar to AA sequence:RefSeq:WP_008169873.1
NC_009457.1	Protein Homology	CDS	2517353	2517889	.	-	0	cds-WP_000132160.1	gene-VC0395_RS17120	WP_000132160.1	Genbank:WP_000132160.1	VC0395_RS17120	hypothetical protein	WP_000132160.1	COORDINATES: similar to AA sequence:RefSeq:WP_013855470.1
NC_009457.1	Protein Homology	CDS	2520094	2522553	.	-	0	cds-WP_001911923.1	gene-VC0395_RS17130	WP_001911923.1	Genbank:WP_001911923.1	VC0395_RS17130	hypothetical protein	WP_001911923.1	COORDINATES: similar to AA sequence:RefSeq:WP_001911923.1
NC_009656.1	Protein Homology	CDS	106040	106393	.	-	0	cds-WP_008567186.1	gene-PSPA7_RS00440	WP_008567186.1	Genbank:WP_008567186.1	PSPA7_RS00440	hypothetical protein	WP_008567186.1	COORDINATES: similar to AA sequence:RefSeq:WP_008567186.1
NC_009656.1	Protein Homology	CDS	108299	109885	.	-	0	cds-WP_041025267.1	gene-PSPA7_RS00450	WP_041025267.1	Genbank:WP_041025267.1	PSPA7_RS00450	hypothetical protein	WP_041025267.1	COORDINATES: similar to AA sequence:RefSeq:WP_017362250.1
NC_009665.1	Protein Homology	CDS	5079189	5080943	.	+	0	cds-WP_012090611.1	gene-SHEW185_RS21995	WP_012090611.1	Genbank:WP_012090611.1	SHEW185_RS21995	hypothetical protein	WP_012090611.1	COORDINATES: similar to AA sequence:RefSeq:WP_012090611.1
NC_009665.1	Protein Homology	CDS	5082996	5083454	.	+	0	cds-WP_006084676.1	gene-SHEW185_RS22005	WP_006084676.1	Genbank:WP_006084676.1	SHEW185_RS22005	hypothetical protein	WP_006084676.1	COORDINATES: similar to AA sequence:RefSeq:WP_006084676.1
NC_009783.1	Protein Homology	CDS	3097557	3098015	.	-	0	cds-WP_012128582.1	gene-VIBHAR_RS14335	WP_012128582.1	Genbank:WP_012128582.1,GeneID:5555588	VIBHAR_RS14335	hypothetical protein	WP_012128582.1	COORDINATES: similar to AA sequence:RefSeq:WP_019283094.1
NC_009783.1	Protein Homology	CDS	3100022	3101884	.	-	0	cds-WP_012128585.1	gene-VIBHAR_RS14345	WP_012128585.1	Genbank:WP_012128585.1,GeneID:5554726	VIBHAR_RS14345	hypothetical protein	WP_012128585.1	COORDINATES: similar to AA sequence:RefSeq:WP_017635993.1
NC_009997.1	Protein Homology	CDS	5196793	5198070	.	+	0	cds-SBAL195_RS22665	gene-SBAL195_RS22665			SBAL195_RS22665	hypothetical protein		COORDINATES: similar to AA sequence:RefSeq:WP_012090611.1
NC_009997.1	Protein Homology	CDS	5200123	5200581	.	+	0	cds-WP_006084676.1	gene-SBAL195_RS22675	WP_006084676.1	Genbank:WP_006084676.1	SBAL195_RS22675	hypothetical protein	WP_006084676.1	COORDINATES: similar to AA sequence:RefSeq:WP_006084676.1
NC_012582.1	Protein Homology	CDS	24695	25231	.	-	0	cds-WP_000132160.1	gene-VC395_RS00110	WP_000132160.1	Genbank:WP_000132160.1	VC395_RS00110	hypothetical protein	WP_000132160.1	COORDINATES: similar to AA sequence:RefSeq:WP_013855470.1
NC_012582.1	Protein Homology	CDS	27436	29895	.	-	0	cds-WP_001911923.1	gene-VC395_RS00120	WP_001911923.1	Genbank:WP_001911923.1	VC395_RS00120	hypothetical protein	WP_001911923.1	COORDINATES: similar to AA sequence:RefSeq:WP_001911923.1
NC_011663.1	Protein Homology	CDS	5023674	5025416	.	+	0	cds-WP_012588912.1	gene-SBAL223_RS21580	WP_012588912.1	Genbank:WP_012588912.1	SBAL223_RS21580	hypothetical protein	WP_012588912.1	COORDINATES: similar to AA sequence:RefSeq:WP_000047667.1
NC_011663.1	Protein Homology	CDS	5027544	5027984	.	+	0	cds-WP_012588914.1	gene-SBAL223_RS21590	WP_012588914.1	Genbank:WP_012588914.1	SBAL223_RS21590	hypothetical protein	WP_012588914.1	COORDINATES: similar to AA sequence:RefSeq:WP_014611808.1
NC_012668.1	Protein Homology	CDS	178608	179102	.	-	0	cds-WP_000076453.1	gene-VCD_RS00960	WP_000076453.1	Genbank:WP_000076453.1	VCD_RS00960	hypothetical protein	WP_000076453.1	COORDINATES: similar to AA sequence:RefSeq:WP_013857860.1
NC_012668.1	Protein Homology	CDS	181145	182989	.	-	0	cds-WP_000088421.1	gene-VCD_RS00970	WP_000088421.1	Genbank:WP_000088421.1	VCD_RS00970	hypothetical protein	WP_000088421.1	COORDINATES: similar to AA sequence:RefSeq:WP_013857862.1
NC_012668.1	Protein Homology	CDS	450817	452505	.	+	0	cds-WP_000222725.1	gene-VCD_RS02225	WP_000222725.1	Genbank:WP_000222725.1	VCD_RS02225	hypothetical protein	WP_000222725.1	COORDINATES: similar to AA sequence:RefSeq:NP_229841.1
NC_012668.1	Protein Homology	CDS	454598	455029	.	+	0	cds-WP_000047043.1	gene-VCD_RS02235	WP_000047043.1	Genbank:WP_000047043.1	VCD_RS02235	hypothetical protein	WP_000047043.1	COORDINATES: similar to AA sequence:RefSeq:NP_229839.1
NC_012668.1	Protein Homology	CDS	1629482	1631326	.	+	0	cds-WP_000088421.1-2	gene-VCD_RS07895	WP_000088421.1	Genbank:WP_000088421.1	VCD_RS07895	hypothetical protein	WP_000088421.1	COORDINATES: similar to AA sequence:RefSeq:WP_013857862.1
NC_012668.1	Protein Homology	CDS	1633368	1633862	.	+	0	cds-WP_000076453.1-2	gene-VCD_RS07905	WP_000076453.1	Genbank:WP_000076453.1	VCD_RS07905	hypothetical protein	WP_000076453.1	COORDINATES: similar to AA sequence:RefSeq:WP_013857860.1
NC_012668.1	Protein Homology	CDS	1749085	1750929	.	+	0	cds-WP_000088421.1-3	gene-VCD_RS08450	WP_000088421.1	Genbank:WP_000088421.1	VCD_RS08450	hypothetical protein	WP_000088421.1	COORDINATES: similar to AA sequence:RefSeq:WP_013857862.1
NC_012668.1	Protein Homology	CDS	1752971	1753465	.	+	0	cds-WP_000076453.1-3	gene-VCD_RS08460	WP_000076453.1	Genbank:WP_000076453.1	VCD_RS08460	hypothetical protein	WP_000076453.1	COORDINATES: similar to AA sequence:RefSeq:WP_013857860.1
NC_012668.1	Protein Homology	CDS	2266253	2268097	.	+	0	cds-WP_000088421.1-4	gene-VCD_RS10615	WP_000088421.1	Genbank:WP_000088421.1	VCD_RS10615	hypothetical protein	WP_000088421.1	COORDINATES: similar to AA sequence:RefSeq:WP_013857862.1
NC_012668.1	Protein Homology	CDS	2270139	2270633	.	+	0	cds-WP_000076453.1-4	gene-VCD_RS10625	WP_000076453.1	Genbank:WP_000076453.1	VCD_RS10625	hypothetical protein	WP_000076453.1	COORDINATES: similar to AA sequence:RefSeq:WP_013857860.1
NC_012667.1	Protein Homology	CDS	712388	714076	.	+	0	cds-WP_000222725.1-2	gene-VCD_RS17730	WP_000222725.1	Genbank:WP_000222725.1	VCD_RS17730	hypothetical protein	WP_000222725.1	COORDINATES: similar to AA sequence:RefSeq:NP_229841.1
NC_012667.1	Protein Homology	CDS	716169	716600	.	+	0	cds-WP_000047043.1-2	gene-VCD_RS17740	WP_000047043.1	Genbank:WP_000047043.1	VCD_RS17740	hypothetical protein	WP_000047043.1	COORDINATES: similar to AA sequence:RefSeq:NP_229839.1
NC_007481.1	Protein Homology	CDS	2501795	2502259	.	-	0	cds-WP_011329007.1	gene-PSHA_RS11610	WP_011329007.1	Genbank:WP_011329007.1	PSHA_RS11610	hypothetical protein	WP_011329007.1	COORDINATES: similar to AA sequence:RefSeq:WP_006646505.1
NC_007481.1	Protein Homology	CDS	2504175	2505971	.	-	0	cds-WP_011329009.1	gene-PSHA_RS11620	WP_011329009.1	Genbank:WP_011329009.1	PSHA_RS11620	site-specific integrase	WP_011329009.1	COORDINATES: similar to AA sequence:RefSeq:WP_006646503.1
NC_014541.1	GeneMarkS-2+	CDS	1765838	1766344	.	-	0	cds-WP_013345093.1	gene-FBAL_RS08030	WP_013345093.1	Genbank:WP_013345093.1	FBAL_RS08030	hypothetical protein	WP_013345093.1	COORDINATES: ab initio prediction:GeneMarkS-2+
NC_014541.1	GeneMarkS-2+	CDS	1768384	1770207	.	-	0	cds-WP_013345095.1	gene-FBAL_RS08040	WP_013345095.1	Genbank:WP_013345095.1	FBAL_RS08040	hypothetical protein	WP_013345095.1	COORDINATES: ab initio prediction:GeneMarkS-2+
NC_014541.1	GeneMarkS-2+	CDS	4174060	4175931	.	+	0	cds-WP_013347205.1	gene-FBAL_RS18905	WP_013347205.1	Genbank:WP_013347205.1	FBAL_RS18905	hypothetical protein	WP_013347205.1	COORDINATES: ab initio prediction:GeneMarkS-2+
NC_014541.1	Protein Homology	CDS	4177911	4178363	.	+	0	cds-WP_013347207.1	gene-FBAL_RS18915	WP_013347207.1	Genbank:WP_013347207.1	FBAL_RS18915	hypothetical protein	WP_013347207.1	COORDINATES: similar to AA sequence:RefSeq:WP_007105369.1
NC_016445.1	GeneMarkS-2+	CDS	2609225	2609656	.	-	0	cds-WP_000047043.1	gene-HJ37_RS11890	WP_000047043.1	Genbank:WP_000047043.1	HJ37_RS11890	hypothetical protein	WP_000047043.1	COORDINATES: ab initio prediction:GeneMarkS-2+
NC_016445.1	Protein Homology	CDS	2611749	2613437	.	-	0	cds-WP_000222725.1	gene-HJ37_RS11900	WP_000222725.1	Genbank:WP_000222725.1	HJ37_RS11900	hypothetical protein	WP_000222725.1	COORDINATES: similar to AA sequence:RefSeq:WP_000222515.1
NC_017566.1	Protein Homology	CDS	3730468	3730872	.	-	0	cds-WP_014611287.1	gene-SPUT200_RS16825	WP_014611287.1	Genbank:WP_014611287.1	SPUT200_RS16825	hypothetical protein	WP_014611287.1	EXISTENCE: similar to AA sequence:RefSeq:WP_014611287.1
NC_017566.1	GeneMarkS+	CDS	3736283	3737194	.	-	0	cds-WP_041412149.1	gene-SPUT200_RS16855	WP_041412149.1	Genbank:WP_041412149.1	SPUT200_RS16855	hypothetical protein	WP_041412149.1	COORDINATES: ab initio prediction:GeneMarkS+
NC_017566.1	Protein Homology	CDS	4658385	4660124	.	+	0	cds-WP_014611806.1	gene-SPUT200_RS21190	WP_014611806.1	Genbank:WP_014611806.1	SPUT200_RS21190	hypothetical protein	WP_014611806.1	EXISTENCE: similar to AA sequence:RefSeq:WP_014611806.1
NC_017566.1	Protein Homology	CDS	4662252	4662692	.	+	0	cds-WP_014611808.1	gene-SPUT200_RS21200	WP_014611808.1	Genbank:WP_014611808.1	SPUT200_RS21200	hypothetical protein	WP_014611808.1	EXISTENCE: similar to AA sequence:RefSeq:WP_014611808.1
NC_016901.1	Protein Homology	CDS	5136938	5138692	.	+	0	cds-WP_012090611.1	gene-SBAL678_RS45650	WP_012090611.1	Genbank:WP_012090611.1,GeneID:11774363	SBAL678_RS45650	hypothetical protein	WP_012090611.1	COORDINATES: similar to AA sequence:RefSeq:WP_012090611.1
NC_016901.1	Protein Homology	CDS	5140745	5141203	.	+	0	cds-WP_006084676.1	gene-SBAL678_RS45660	WP_006084676.1	Genbank:WP_006084676.1,GeneID:11774364	SBAL678_RS45660	hypothetical protein	WP_006084676.1	COORDINATES: similar to AA sequence:RefSeq:WP_006084676.1
NC_008573.1	Protein Homology	CDS	127066	127518	.	-	0	cds-WP_011711587.1	gene-SHEWANA3_RS22240	WP_011711587.1	Genbank:WP_011711587.1	SHEWANA3_RS22240	hypothetical protein	WP_011711587.1	COORDINATES: similar to AA sequence:RefSeq:WP_004733320.1
NC_008573.1	GeneMarkS-2+	CDS	129607	131877	.	-	0	cds-WP_011711589.1	gene-SHEWANA3_RS22250	WP_011711589.1	Genbank:WP_011711589.1	SHEWANA3_RS22250	hypothetical protein	WP_011711589.1	COORDINATES: ab initio prediction:GeneMarkS-2+
NC_015424.1	Protein Homology	CDS	4396337	4398196	.	+	0	cds-WP_013724208.1	gene-B565_RS19890	WP_013724208.1	Genbank:WP_013724208.1,GeneID:44987127	B565_RS19890	hypothetical protein	WP_013724208.1	COORDINATES: protein motif:HMM:NF024502.1
NC_015424.1	Protein Homology	CDS	4400102	4400530	.	+	0	cds-WP_041915432.1	gene-B565_RS19900	WP_041915432.1	Genbank:WP_041915432.1,GeneID:44987129	B565_RS19900	HTH domain-containing protein	WP_041915432.1	COORDINATES: protein motif:HMM:NF019884.1
NC_015633.1	Protein Homology	CDS	90503	91039	.	-	0	cds-WP_013855470.1	gene-VAA_RS00420	WP_013855470.1	Genbank:WP_013855470.1,GeneID:10773867	VAA_RS00420	hypothetical protein	WP_013855470.1	COORDINATES: similar to AA sequence:RefSeq:WP_013855470.1
NC_015633.1	Protein Homology	CDS	93244	95703	.	-	0	cds-WP_013855472.1	gene-VAA_RS00430	WP_013855472.1	Genbank:WP_013855472.1,GeneID:10773869	VAA_RS00430	hypothetical protein	WP_013855472.1	COORDINATES: similar to AA sequence:RefSeq:WP_001911923.1
NC_015633.1	Protein Homology	CDS	345558	346010	.	-	0	cds-WP_013855678.1	gene-VAA_RS01640	WP_013855678.1	Genbank:WP_013855678.1,GeneID:10774127	VAA_RS01640	hypothetical protein	WP_013855678.1	COORDINATES: similar to AA sequence:RefSeq:WP_013855678.1
NC_015633.1	Protein Homology	CDS	349167	349844	.	-	0	cds-WP_082223721.1	gene-VAA_RS18395	WP_082223721.1	Genbank:WP_082223721.1,GeneID:31930247	VAA_RS18395	hypothetical protein	WP_082223721.1	COORDINATES: similar to AA sequence:RefSeq:WP_001975286.1
NC_015633.1	Protein Homology	CDS	2928647	2929141	.	-	0	cds-WP_013857860.1	gene-VAA_RS13420	WP_013857860.1	Genbank:WP_013857860.1,GeneID:10776569	VAA_RS13420	hypothetical protein	WP_013857860.1	COORDINATES: similar to AA sequence:RefSeq:WP_000076453.1
NC_015633.1	Protein Homology	CDS	2931174	2933018	.	-	0	cds-WP_013857862.1	gene-VAA_RS13430	WP_013857862.1	Genbank:WP_013857862.1,GeneID:10776571	VAA_RS13430	hypothetical protein	WP_013857862.1	COORDINATES: similar to AA sequence:RefSeq:WP_000088421.1
NC_016613.1	Protein Homology	CDS	2602504	2604849	.	+	0	cds-WP_014232696.1	gene-VEJY3_RS11765	WP_014232696.1	Genbank:WP_014232696.1	VEJY3_RS11765	hypothetical protein	WP_014232696.1	COORDINATES: similar to AA sequence:RefSeq:WP_017048855.1
NC_016613.1	Protein Homology	CDS	2607056	2607559	.	+	0	cds-WP_014232698.1	gene-VEJY3_RS11775	WP_014232698.1	Genbank:WP_014232698.1	VEJY3_RS11775	hypothetical protein	WP_014232698.1	COORDINATES: similar to AA sequence:RefSeq:WP_017817789.1
NC_016944.1	Protein Homology	CDS	183955	184386	.	-	0	cds-WP_000047043.1	gene-O3Y_RS00955	WP_000047043.1	Genbank:WP_000047043.1	O3Y_RS00955	hypothetical protein	WP_000047043.1	COORDINATES: similar to AA sequence:RefSeq:WP_000047043.1
NC_016944.1	Protein Homology	CDS	186479	188167	.	-	0	cds-WP_000222725.1	gene-O3Y_RS00965	WP_000222725.1	Genbank:WP_000222725.1	O3Y_RS00965	hypothetical protein	WP_000222725.1	COORDINATES: similar to AA sequence:RefSeq:WP_000222515.1
NZ_CP010945.1	Protein Homology	CDS	184390	184818	.	-	0	cds-WP_010562495.1	gene-B723_RS00900	WP_010562495.1	Genbank:WP_010562495.1	B723_RS00900	hypothetical protein	WP_010562495.1	COORDINATES: similar to AA sequence:RefSeq:WP_010562495.1
NZ_CP010945.1	Protein Homology	CDS	186866	188794	.	-	0	cds-WP_003132543.1	gene-B723_RS00910	WP_003132543.1	Genbank:WP_003132543.1	B723_RS00910	hypothetical protein	WP_003132543.1	COORDINATES: similar to AA sequence:RefSeq:WP_003132543.1
NZ_CP010945.1	Protein Homology	CDS	2893664	2894107	.	-	0	cds-WP_017337083.1	gene-B723_RS13305	WP_017337083.1	Genbank:WP_017337083.1	B723_RS13305	hypothetical protein	WP_017337083.1	COORDINATES: similar to AA sequence:RefSeq:WP_004416619.1
NZ_CP010945.1	Protein Homology	CDS	2896130	2898022	.	-	0	cds-WP_031318517.1	gene-B723_RS13315	WP_031318517.1	Genbank:WP_031318517.1	B723_RS13315	hypothetical protein	WP_031318517.1	COORDINATES: similar to AA sequence:RefSeq:WP_004416622.1
NC_018678.1	Protein Homology	CDS	562481	564328	.	+	0	cds-WP_014975565.1	gene-AMEC673_RS02470	WP_014975565.1	Genbank:WP_014975565.1	AMEC673_RS02470	tyrosine-type recombinase/integrase	WP_014975565.1	COORDINATES: similar to AA sequence:RefSeq:WP_002960755.1
NC_018678.1	Protein Homology	CDS	566300	566755	.	+	0	cds-WP_014975567.1	gene-AMEC673_RS02480	WP_014975567.1	Genbank:WP_014975567.1	AMEC673_RS02480	hypothetical protein	WP_014975567.1	COORDINATES: similar to AA sequence:RefSeq:WP_002960759.1
NC_019394.1	Protein Homology	CDS	147680	148096	.	-	0	cds-WP_020744602.1	gene-AMAD1_RS21200	WP_020744602.1	Genbank:WP_020744602.1	AMAD1_RS21200	hypothetical protein	WP_020744602.1	COORDINATES: similar to AA sequence:RefSeq:WP_020196683.1
NC_019394.1	Protein Homology	CDS	150179	151882	.	-	0	cds-WP_015068672.1	gene-AMAD1_RS21210	WP_015068672.1	Genbank:WP_015068672.1	AMAD1_RS21210	hypothetical protein	WP_015068672.1	COORDINATES: similar to AA sequence:RefSeq:NP_229841.1
NC_022349.1	Protein Homology	CDS	2439734	2440192	.	-	0	cds-WP_017821121.1	gene-N646_RS11225	WP_017821121.1	Genbank:WP_017821121.1,GeneID:29866314	N646_RS11225	hypothetical protein	WP_017821121.1	COORDINATES: similar to AA sequence:RefSeq:WP_017101127.1
NC_022349.1	Protein Homology	CDS	2442234	2443979	.	-	0	cds-WP_017821119.1	gene-N646_RS11235	WP_017821119.1	Genbank:WP_017821119.1,GeneID:29867064	N646_RS11235	hypothetical protein	WP_017821119.1	COORDINATES: similar to AA sequence:RefSeq:WP_017101125.1
NC_021290.1	GeneMarkS-2+	CDS	3389367	3391169	.	+	0	cds-WP_134984311.1	gene-AHML_RS24015	WP_134984311.1	Genbank:WP_134984311.1	AHML_RS24015	hypothetical protein	WP_134984311.1	COORDINATES: ab initio prediction:GeneMarkS-2+
NC_021290.1	GeneMarkS-2+	CDS	3393088	3393540	.	+	0	cds-WP_134984313.1	gene-AHML_RS24025	WP_134984313.1	Genbank:WP_134984313.1	AHML_RS24025	hypothetical protein	WP_134984313.1	COORDINATES: ab initio prediction:GeneMarkS-2+
NC_021718.1	Protein Homology	CDS	147680	148096	.	-	0	cds-WP_020744602.1	gene-I635_RS21135	WP_020744602.1	Genbank:WP_020744602.1	I635_RS21135	hypothetical protein	WP_020744602.1	COORDINATES: similar to AA sequence:RefSeq:WP_020196683.1
NC_021718.1	Protein Homology	CDS	150179	151882	.	-	0	cds-WP_015068672.1	gene-I635_RS21145	WP_015068672.1	Genbank:WP_015068672.1	I635_RS21145	hypothetical protein	WP_015068672.1	COORDINATES: similar to AA sequence:RefSeq:WP_010383144.1
NC_022223.1	Protein Homology	CDS	90502	91038	.	-	0	cds-WP_013855470.1	gene-N175_RS00425	WP_013855470.1	Genbank:WP_013855470.1	N175_RS00425	hypothetical protein	WP_013855470.1	COORDINATES: similar to AA sequence:RefSeq:WP_013855470.1
NC_022223.1	Protein Homology	CDS	93243	95702	.	-	0	cds-WP_013855472.1	gene-N175_RS00435	WP_013855472.1	Genbank:WP_013855472.1	N175_RS00435	hypothetical protein	WP_013855472.1	COORDINATES: similar to AA sequence:RefSeq:WP_001911923.1
NC_022223.1	Protein Homology	CDS	345552	346004	.	-	0	cds-WP_013855678.1	gene-N175_RS01645	WP_013855678.1	Genbank:WP_013855678.1	N175_RS01645	hypothetical protein	WP_013855678.1	COORDINATES: similar to AA sequence:RefSeq:WP_013855678.1
NC_022223.1	Protein Homology	CDS	349163	349840	.	-	0	cds-WP_082223721.1	gene-N175_RS18700	WP_082223721.1	Genbank:WP_082223721.1	N175_RS18700	hypothetical protein	WP_082223721.1	COORDINATES: similar to AA sequence:RefSeq:WP_001975286.1
NC_022223.1	Protein Homology	CDS	2928347	2928844	.	-	0	cds-WP_020977836.1	gene-N175_RS13395	WP_020977836.1	Genbank:WP_020977836.1	N175_RS13395	hypothetical protein	WP_020977836.1	COORDINATES: similar to AA sequence:RefSeq:WP_000076453.1
NC_022223.1	Protein Homology	CDS	2930850	2932707	.	-	0	cds-N175_RS13405	gene-N175_RS13405			N175_RS13405	hypothetical protein		COORDINATES: similar to AA sequence:RefSeq:WP_013857862.1
NC_022269.1	Protein Homology	CDS	3377500	3379362	.	+	0	cds-WP_012128585.1	gene-M892_RS15590	WP_012128585.1	Genbank:WP_012128585.1	M892_RS15590	hypothetical protein	WP_012128585.1	COORDINATES: similar to AA sequence:RefSeq:WP_017635993.1
NC_022269.1	Protein Homology	CDS	3381369	3381827	.	+	0	cds-WP_012128582.1	gene-M892_RS15600	WP_012128582.1	Genbank:WP_012128582.1	M892_RS15600	hypothetical protein	WP_012128582.1	COORDINATES: similar to AA sequence:RefSeq:WP_019283094.1
NC_022739.1	Protein Homology	CDS	17607	19286	.	+	0	cds-WP_084212965.1	gene-PVLB_RS28560	WP_084212965.1	Genbank:WP_084212965.1	PVLB_RS28560	hypothetical protein	WP_084212965.1	COORDINATES: similar to AA sequence:RefSeq:WP_004666147.1
NC_022739.1	Protein Homology	CDS	21124	21540	.	+	0	cds-WP_023383527.1	gene-PVLB_RS25955	WP_023383527.1	Genbank:WP_023383527.1	PVLB_RS25955	hypothetical protein	WP_023383527.1	COORDINATES: similar to AA sequence:RefSeq:WP_004655952.1
NZ_CP009974.1	Protein Homology	CDS	5793490	5793873	.	-	0	cds-WP_033724594.1	gene-RPPX_RS25870	WP_033724594.1	Genbank:WP_033724594.1	RPPX_RS25870	hypothetical protein	WP_033724594.1	COORDINATES: similar to AA sequence:RefSeq:WP_008567186.1
NZ_CP009974.1	Protein Homology	CDS	5795737	5797344	.	-	0	cds-WP_023389346.1	gene-RPPX_RS25880	WP_023389346.1	Genbank:WP_023389346.1	RPPX_RS25880	hypothetical protein	WP_023389346.1	COORDINATES: similar to AA sequence:RefSeq:WP_019818072.1
NZ_CP009975.1	Protein Homology	CDS	14427	16034	.	+	0	cds-WP_023389346.1-2	gene-RPPX_RS25985	WP_023389346.1	Genbank:WP_023389346.1	RPPX_RS25985	hypothetical protein	WP_023389346.1	COORDINATES: similar to AA sequence:RefSeq:WP_019818072.1
NZ_CP009975.1	Protein Homology	CDS	17898	18281	.	+	0	cds-WP_033724594.1-2	gene-RPPX_RS25995	WP_033724594.1	Genbank:WP_033724594.1	RPPX_RS25995	hypothetical protein	WP_033724594.1	COORDINATES: similar to AA sequence:RefSeq:WP_008567186.1
NZ_CP009365.1	Protein Homology	CDS	3833678	3835357	.	+	0	cds-WP_023629118.1	gene-O165_RS17655	WP_023629118.1	Genbank:WP_023629118.1	O165_RS17655	hypothetical protein	WP_023629118.1	COORDINATES: similar to AA sequence:RefSeq:WP_004666147.1
NZ_CP009365.1	Protein Homology	CDS	3837231	3837653	.	+	0	cds-WP_023629120.1	gene-O165_RS17665	WP_023629120.1	Genbank:WP_023629120.1	O165_RS17665	hypothetical protein	WP_023629120.1	COORDINATES: similar to AA sequence:RefSeq:WP_012723723.1
NC_023032.1	GeneMarkS-2+	CDS	3843552	3843980	.	-	0	cds-WP_017384060.1	gene-P262_RS18035	WP_017384060.1	Genbank:WP_017384060.1	P262_RS18035	hypothetical protein	WP_017384060.1	COORDINATES: ab initio prediction:GeneMarkS-2+
NC_023032.1	Protein Homology	CDS	3846089	3847855	.	-	0	cds-WP_007897920.1	gene-P262_RS18045	WP_007897920.1	Genbank:WP_007897920.1	P262_RS18045	hypothetical protein	WP_007897920.1	COORDINATES: similar to AA sequence:RefSeq:WP_007897920.1
NZ_CP007004.1	Protein Homology	CDS	2977137	2977622	.	-	0	cds-WP_014386726.1	gene-VPUCM_RS13860	WP_014386726.1	Genbank:WP_014386726.1	VPUCM_RS13860	hypothetical protein	WP_014386726.1	COORDINATES: similar to AA sequence:RefSeq:WP_005593124.1
NZ_CP007004.1	Protein Homology	CDS	2979650	2981494	.	-	0	cds-WP_014386728.1	gene-VPUCM_RS13870	WP_014386728.1	Genbank:WP_014386728.1	VPUCM_RS13870	hypothetical protein	WP_014386728.1	COORDINATES: similar to AA sequence:RefSeq:WP_013857862.1
NZ_CP007566.1	GeneMarkS-2+	CDS	3388892	3390694	.	+	0	cds-WP_134984311.1	gene-V428_RS24065	WP_134984311.1	Genbank:WP_134984311.1	V428_RS24065	hypothetical protein	WP_134984311.1	COORDINATES: ab initio prediction:GeneMarkS-2+
NZ_CP007566.1	GeneMarkS-2+	CDS	3392613	3393065	.	+	0	cds-WP_134984313.1	gene-V428_RS24075	WP_134984313.1	Genbank:WP_134984313.1	V428_RS24075	hypothetical protein	WP_134984313.1	COORDINATES: ab initio prediction:GeneMarkS-2+
NZ_CP007576.1	GeneMarkS-2+	CDS	3388865	3390667	.	+	0	cds-WP_134984311.1	gene-V429_RS24040	WP_134984311.1	Genbank:WP_134984311.1	V429_RS24040	hypothetical protein	WP_134984311.1	COORDINATES: ab initio prediction:GeneMarkS-2+
NZ_CP007576.1	GeneMarkS-2+	CDS	3392586	3393038	.	+	0	cds-WP_134984313.1	gene-V429_RS24050	WP_134984313.1	Genbank:WP_134984313.1	V429_RS24050	hypothetical protein	WP_134984313.1	COORDINATES: ab initio prediction:GeneMarkS-2+
NZ_CP007558.1	Protein Homology	CDS	178182	179948	.	+	0	cds-WP_040113334.1	gene-CFNIH1_RS25395	WP_040113334.1	Genbank:WP_040113334.1,GeneID:23339718	CFNIH1_RS25395	hypothetical protein	WP_040113334.1	COORDINATES: similar to AA sequence:RefSeq:WP_007897920.1
NZ_CP007558.1	GeneMarkS-2+	CDS	182057	182485	.	+	0	cds-WP_017384060.1	gene-CFNIH1_RS25405	WP_017384060.1	Genbank:WP_017384060.1,GeneID:23339720	CFNIH1_RS25405	hypothetical protein	WP_017384060.1	COORDINATES: ab initio prediction:GeneMarkS-2+
NZ_HG322950.1	Protein Homology	CDS	1354766	1356382	.	+	0	cds-WP_043250035.1	gene-PKB_RS06430	WP_043250035.1	Genbank:WP_043250035.1	PKB_RS06430	hypothetical protein	WP_043250035.1	COORDINATES: similar to AA sequence:RefSeq:WP_011979104.1
NZ_HG322950.1	Protein Homology	CDS	1358209	1358622	.	+	0	cds-WP_015060171.1	gene-PKB_RS06440	WP_015060171.1	Genbank:WP_015060171.1	PKB_RS06440	hypothetical protein	WP_015060171.1	COORDINATES: similar to AA sequence:RefSeq:WP_015060171.1
NZ_CP007732.1	Protein Homology	CDS	178193	179959	.	+	0	cds-WP_040113334.1	gene-KPNIH27_RS27225	WP_040113334.1	Genbank:WP_040113334.1	KPNIH27_RS27225	hypothetical protein	WP_040113334.1	COORDINATES: similar to AA sequence:RefSeq:WP_007897920.1
NZ_CP007732.1	GeneMarkS-2+	CDS	182068	182496	.	+	0	cds-WP_017384060.1	gene-KPNIH27_RS27235	WP_017384060.1	Genbank:WP_017384060.1	KPNIH27_RS27235	hypothetical protein	WP_017384060.1	COORDINATES: ab initio prediction:GeneMarkS-2+
NZ_CP005927.1	Protein Homology	CDS	2953558	2955168	.	+	0	cds-WP_043140596.1	gene-L085_RS13370	WP_043140596.1	Genbank:WP_043140596.1	L085_RS13370	hypothetical protein	WP_043140596.1	COORDINATES: similar to AA sequence:RefSeq:WP_019818072.1
NZ_CP005927.1	Protein Homology	CDS	2957008	2957415	.	+	0	cds-WP_049870708.1	gene-L085_RS13380	WP_049870708.1	Genbank:WP_049870708.1	L085_RS13380	hypothetical protein	WP_049870708.1	COORDINATES: similar to AA sequence:RefSeq:WP_008567186.1
NZ_CP005927.1	Protein Homology	CDS	3000570	3002300	.	+	0	cds-WP_044030973.1	gene-L085_RS13535	WP_044030973.1	Genbank:WP_044030973.1	L085_RS13535	integrase	WP_044030973.1	COORDINATES: similar to AA sequence:RefSeq:WP_003422414.1
NZ_CP005927.1	Protein Homology	CDS	3004359	3004781	.	+	0	cds-WP_081835550.1	gene-L085_RS13545	WP_081835550.1	Genbank:WP_081835550.1	L085_RS13545	hypothetical protein	WP_081835550.1	COORDINATES: similar to AA sequence:RefSeq:WP_003152689.1
NZ_CP008696.1	Protein Homology	CDS	6158612	6159082	.	-	0	cds-WP_038635493.1	gene-EY04_RS27365	WP_038635493.1	Genbank:WP_038635493.1	EY04_RS27365	hypothetical protein	WP_038635493.1	COORDINATES: similar to AA sequence:RefSeq:WP_005763339.1
NZ_CP008696.1	Protein Homology	CDS	6161124	6163058	.	-	0	cds-WP_038635497.1	gene-EY04_RS27375	WP_038635497.1	Genbank:WP_038635497.1	EY04_RS27375	hypothetical protein	WP_038635497.1	COORDINATES: similar to AA sequence:RefSeq:WP_011911818.1
NZ_CP008788.1	GeneMarkS-2+	CDS	5315736	5316164	.	-	0	cds-WP_017384060.1	gene-KONIH1_RS24825	WP_017384060.1	Genbank:WP_017384060.1	KONIH1_RS24825	hypothetical protein	WP_017384060.1	COORDINATES: ab initio prediction:GeneMarkS-2+
NZ_CP008788.1	Protein Homology	CDS	5318273	5320039	.	-	0	cds-WP_007897920.1	gene-KONIH1_RS24835	WP_007897920.1	Genbank:WP_007897920.1	KONIH1_RS24835	hypothetical protein	WP_007897920.1	COORDINATES: similar to AA sequence:RefSeq:WP_007897920.1
NZ_CP008823.1	GeneMarkS-2+	CDS	4073885	4074313	.	-	0	cds-WP_017384060.1	gene-ECNIH2_RS19535	WP_017384060.1	Genbank:WP_017384060.1	ECNIH2_RS19535	hypothetical protein	WP_017384060.1	COORDINATES: ab initio prediction:GeneMarkS-2+
NZ_CP008823.1	Protein Homology	CDS	4076422	4078188	.	-	0	cds-WP_007897920.1	gene-ECNIH2_RS19545	WP_007897920.1	Genbank:WP_007897920.1	ECNIH2_RS19545	hypothetical protein	WP_007897920.1	COORDINATES: similar to AA sequence:RefSeq:WP_007897920.1
NZ_CP008824.1	Protein Homology	CDS	140738	142504	.	+	0	cds-WP_007897920.1-2	gene-ECNIH2_RS24145	WP_007897920.1	Genbank:WP_007897920.1	ECNIH2_RS24145	hypothetical protein	WP_007897920.1	COORDINATES: similar to AA sequence:RefSeq:WP_007897920.1
NZ_CP008824.1	GeneMarkS-2+	CDS	144613	145041	.	+	0	cds-WP_017384060.1-2	gene-ECNIH2_RS24155	WP_017384060.1	Genbank:WP_017384060.1	ECNIH2_RS24155	hypothetical protein	WP_017384060.1	COORDINATES: ab initio prediction:GeneMarkS-2+
NZ_CP008824.1	Protein Homology	CDS	225861	227627	.	+	0	cds-WP_040113334.1	gene-ECNIH2_RS24545	WP_040113334.1	Genbank:WP_040113334.1	ECNIH2_RS24545	hypothetical protein	WP_040113334.1	COORDINATES: similar to AA sequence:RefSeq:WP_007897920.1
NZ_CP008824.1	GeneMarkS-2+	CDS	229736	230164	.	+	0	cds-WP_017384060.1-3	gene-ECNIH2_RS24555	WP_017384060.1	Genbank:WP_017384060.1	ECNIH2_RS24555	hypothetical protein	WP_017384060.1	COORDINATES: ab initio prediction:GeneMarkS-2+
NZ_CP008841.1	GeneMarkS-2+	CDS	301394	301822	.	-	0	cds-WP_017384060.1	gene-HR38_RS01425	WP_017384060.1	Genbank:WP_017384060.1	HR38_RS01425	hypothetical protein	WP_017384060.1	COORDINATES: ab initio prediction:GeneMarkS-2+
NZ_CP008841.1	Protein Homology	CDS	303931	305697	.	-	0	cds-WP_032607906.1	gene-HR38_RS01435	WP_032607906.1	Genbank:WP_032607906.1	HR38_RS01435	hypothetical protein	WP_032607906.1	COORDINATES: similar to AA sequence:RefSeq:WP_007897920.1
NZ_CP013125.1	Protein Homology	CDS	159860	160213	.	-	0	cds-WP_008567186.1	gene-DW68_RS24865	WP_008567186.1	Genbank:WP_008567186.1	DW68_RS24865	hypothetical protein	WP_008567186.1	COORDINATES: similar to AA sequence:RefSeq:WP_008567186.1
NZ_CP013125.1	Protein Homology	CDS	162119	163735	.	-	0	cds-WP_010794484.1	gene-DW68_RS24875	WP_010794484.1	Genbank:WP_010794484.1	DW68_RS24875	hypothetical protein	WP_010794484.1	COORDINATES: similar to AA sequence:RefSeq:WP_011979104.1
NZ_CP011052.1	Protein Homology	CDS	1592650	1594266	.	+	0	cds-WP_035560183.1	gene-KO116_RS07345	WP_035560183.1	Genbank:WP_035560183.1	KO116_RS07345	hypothetical protein	WP_035560183.1	COORDINATES: similar to AA sequence:RefSeq:WP_018868512.1
NZ_CP011052.1	Protein Homology	CDS	1596106	1596555	.	+	0	cds-WP_035560200.1	gene-KO116_RS07355	WP_035560200.1	Genbank:WP_035560200.1	KO116_RS07355	hypothetical protein	WP_035560200.1	COORDINATES: similar to AA sequence:RefSeq:WP_018918897.1
NZ_CP009048.1	Protein Homology	CDS	2107336	2108913	.	+	0	cds-WP_004573996.1	gene-PSAKL28_RS09775	WP_004573996.1	Genbank:WP_004573996.1	PSAKL28_RS09775	hypothetical protein	WP_004573996.1	COORDINATES: similar to AA sequence:RefSeq:WP_019436562.1
NZ_CP009048.1	Protein Homology	CDS	2110744	2111160	.	+	0	cds-WP_004574005.1	gene-PSAKL28_RS09785	WP_004574005.1	Genbank:WP_004574005.1	PSAKL28_RS09785	hypothetical protein	WP_004574005.1	COORDINATES: similar to AA sequence:RefSeq:WP_019436565.1
NZ_CP009261.1	Protein Homology	CDS	134097	136565	.	+	0	cds-WP_011149138.1	gene-VV93_RS00645	WP_011149138.1	Genbank:WP_011149138.1	VV93_RS00645	hypothetical protein	WP_011149138.1	COORDINATES: similar to AA sequence:RefSeq:WP_001911923.1
NZ_CP009261.1	Protein Homology	CDS	138758	139303	.	+	0	cds-WP_011149140.1	gene-VV93_RS00655	WP_011149140.1	Genbank:WP_011149140.1	VV93_RS00655	hypothetical protein	WP_011149140.1	COORDINATES: similar to AA sequence:RefSeq:WP_011149140.1
NZ_CP009261.1	Protein Homology	CDS	2426000	2428345	.	+	0	cds-WP_039554364.1	gene-VV93_RS11165	WP_039554364.1	Genbank:WP_039554364.1	VV93_RS11165	hypothetical protein	WP_039554364.1	COORDINATES: similar to AA sequence:RefSeq:WP_017048855.1
NZ_CP009261.1	Protein Homology	CDS	2430555	2431058	.	+	0	cds-WP_039554368.1	gene-VV93_RS11175	WP_039554368.1	Genbank:WP_039554368.1	VV93_RS11175	hypothetical protein	WP_039554368.1	COORDINATES: similar to AA sequence:RefSeq:WP_017817789.1
NZ_CP009262.1	Protein Homology	CDS	553111	555579	.	+	0	cds-WP_011149138.1-2	gene-VV93_RS17700	WP_011149138.1	Genbank:WP_011149138.1	VV93_RS17700	hypothetical protein	WP_011149138.1	COORDINATES: similar to AA sequence:RefSeq:WP_001911923.1
NZ_CP009262.1	Protein Homology	CDS	557772	558317	.	+	0	cds-WP_011149140.1-2	gene-VV93_RS17710	WP_011149140.1	Genbank:WP_011149140.1	VV93_RS17710	hypothetical protein	WP_011149140.1	COORDINATES: similar to AA sequence:RefSeq:WP_011149140.1
NZ_CP008897.1	GeneMarkS-2+	CDS	3905456	3905884	.	-	0	cds-WP_017384060.1	gene-ECNIH3_RS18445	WP_017384060.1	Genbank:WP_017384060.1	ECNIH3_RS18445	hypothetical protein	WP_017384060.1	COORDINATES: ab initio prediction:GeneMarkS-2+
NZ_CP008897.1	Protein Homology	CDS	3907993	3909759	.	-	0	cds-WP_032607906.1	gene-ECNIH3_RS18455	WP_032607906.1	Genbank:WP_032607906.1	ECNIH3_RS18455	hypothetical protein	WP_032607906.1	COORDINATES: similar to AA sequence:RefSeq:WP_007897920.1
NZ_CP008897.1	Protein Homology	CDS	4014944	4016701	.	+	0	cds-WP_000737140.1	gene-ECNIH3_RS18955	WP_000737140.1	Genbank:WP_000737140.1	ECNIH3_RS18955	hypothetical protein	WP_000737140.1	COORDINATES: similar to AA sequence:RefSeq:WP_000737140.1
NZ_CP008897.1	Protein Homology	CDS	4018737	4019261	.	+	0	cds-WP_001060535.1	gene-ECNIH3_RS18965	WP_001060535.1	Genbank:WP_001060535.1	ECNIH3_RS18965	hypothetical protein	WP_001060535.1	COORDINATES: similar to AA sequence:RefSeq:WP_001060535.1
NZ_CP008905.1	GeneMarkS-2+	CDS	3893433	3893861	.	-	0	cds-WP_017384060.1	gene-ECR091_RS18395	WP_017384060.1	Genbank:WP_017384060.1	ECR091_RS18395	hypothetical protein	WP_017384060.1	COORDINATES: ab initio prediction:GeneMarkS-2+
NZ_CP008905.1	Protein Homology	CDS	3895970	3897736	.	-	0	cds-WP_032607906.1	gene-ECR091_RS18405	WP_032607906.1	Genbank:WP_032607906.1	ECR091_RS18405	hypothetical protein	WP_032607906.1	COORDINATES: similar to AA sequence:RefSeq:WP_007897920.1
NZ_CP008905.1	Protein Homology	CDS	4002921	4004678	.	+	0	cds-WP_000737140.1	gene-ECR091_RS18905	WP_000737140.1	Genbank:WP_000737140.1	ECR091_RS18905	hypothetical protein	WP_000737140.1	COORDINATES: similar to AA sequence:RefSeq:WP_000737140.1
NZ_CP008905.1	Protein Homology	CDS	4006714	4007238	.	+	0	cds-WP_001060535.1	gene-ECR091_RS18915	WP_001060535.1	Genbank:WP_001060535.1	ECR091_RS18915	hypothetical protein	WP_001060535.1	COORDINATES: similar to AA sequence:RefSeq:WP_001060535.1
NZ_CP007634.1	Protein Homology	CDS	2609903	2610334	.	-	0	cds-WP_000047043.1	gene-EN18_RS11980	WP_000047043.1	Genbank:WP_000047043.1	EN18_RS11980	hypothetical protein	WP_000047043.1	COORDINATES: similar to AA sequence:RefSeq:WP_000047043.1
NZ_CP007634.1	Protein Homology	CDS	2612427	2614115	.	-	0	cds-WP_000222725.1	gene-EN18_RS11990	WP_000222725.1	Genbank:WP_000222725.1	EN18_RS11990	hypothetical protein	WP_000222725.1	COORDINATES: similar to AA sequence:RefSeq:WP_000222515.1
NZ_CP026975.1	Protein Homology	CDS	3501178	3502944	.	+	0	cds-WP_007897920.1	gene-MC67_RS17640	WP_007897920.1	Genbank:WP_007897920.1	MC67_RS17640	hypothetical protein	WP_007897920.1	COORDINATES: similar to AA sequence:RefSeq:WP_007897920.1
NZ_CP026975.1	GeneMarkS-2+	CDS	3505053	3505481	.	+	0	cds-WP_017384060.1	gene-MC67_RS17650	WP_017384060.1	Genbank:WP_017384060.1	MC67_RS17650	hypothetical protein	WP_017384060.1	COORDINATES: ab initio prediction:GeneMarkS-2+
NZ_CP009850.1	Protein Homology	CDS	782793	784559	.	+	0	cds-WP_007897920.1	gene-ECNIH4_RS03820	WP_007897920.1	Genbank:WP_007897920.1	ECNIH4_RS03820	hypothetical protein	WP_007897920.1	COORDINATES: similar to AA sequence:RefSeq:WP_007897920.1
NZ_CP009850.1	GeneMarkS-2+	CDS	786668	787096	.	+	0	cds-WP_017384060.1	gene-ECNIH4_RS03830	WP_017384060.1	Genbank:WP_017384060.1	ECNIH4_RS03830	hypothetical protein	WP_017384060.1	COORDINATES: ab initio prediction:GeneMarkS-2+
NZ_CP009883.1	GeneMarkS-2+	CDS	299017	299445	.	-	0	cds-WP_017384060.1	gene-PSNIH1_RS18770	WP_017384060.1	Genbank:WP_017384060.1	PSNIH1_RS18770	hypothetical protein	WP_017384060.1	COORDINATES: ab initio prediction:GeneMarkS-2+
NZ_CP009883.1	Protein Homology	CDS	301554	303320	.	-	0	cds-WP_040113334.1	gene-PSNIH1_RS18780	WP_040113334.1	Genbank:WP_040113334.1	PSNIH1_RS18780	hypothetical protein	WP_040113334.1	COORDINATES: similar to AA sequence:RefSeq:WP_007897920.1
NZ_CP009854.1	GeneMarkS-2+	CDS	3898932	3899360	.	-	0	cds-WP_017384060.1	gene-ECNIH5_RS18420	WP_017384060.1	Genbank:WP_017384060.1	ECNIH5_RS18420	hypothetical protein	WP_017384060.1	COORDINATES: ab initio prediction:GeneMarkS-2+
NZ_CP009854.1	Protein Homology	CDS	3901469	3903235	.	-	0	cds-WP_032607906.1	gene-ECNIH5_RS18430	WP_032607906.1	Genbank:WP_032607906.1	ECNIH5_RS18430	hypothetical protein	WP_032607906.1	COORDINATES: similar to AA sequence:RefSeq:WP_007897920.1
NZ_CP009854.1	Protein Homology	CDS	4008420	4010177	.	+	0	cds-WP_000737140.1	gene-ECNIH5_RS18930	WP_000737140.1	Genbank:WP_000737140.1	ECNIH5_RS18930	hypothetical protein	WP_000737140.1	COORDINATES: similar to AA sequence:RefSeq:WP_000737140.1
NZ_CP009854.1	Protein Homology	CDS	4012213	4012737	.	+	0	cds-WP_001060535.1	gene-ECNIH5_RS18940	WP_001060535.1	Genbank:WP_001060535.1	ECNIH5_RS18940	hypothetical protein	WP_001060535.1	COORDINATES: similar to AA sequence:RefSeq:WP_001060535.1
NZ_LK021130.1	Protein Homology	CDS	133573	136032	.	+	0	cds-WP_013855472.1	gene-VANGNB10_RS06175	WP_013855472.1	Genbank:WP_013855472.1	VANGNB10_RS06175	hypothetical protein	WP_013855472.1	COORDINATES: similar to AA sequence:RefSeq:WP_001911923.1
NZ_LK021130.1	Protein Homology	CDS	138237	138773	.	+	0	cds-WP_013855470.1	gene-VANGNB10_RS06185	WP_013855470.1	Genbank:WP_013855470.1	VANGNB10_RS06185	hypothetical protein	WP_013855470.1	COORDINATES: similar to AA sequence:RefSeq:WP_013855470.1
NZ_LK021130.1	Protein Homology	CDS	2995428	2997116	.	+	0	cds-WP_029189982.1	gene-VANGNB10_RS19395	WP_029189982.1	Genbank:WP_029189982.1	VANGNB10_RS19395	hypothetical protein	WP_029189982.1	COORDINATES: similar to AA sequence:RefSeq:WP_000222515.1
NZ_LK021130.1	Protein Homology	CDS	3000275	3000727	.	+	0	cds-WP_013855678.1	gene-VANGNB10_RS19415	WP_013855678.1	Genbank:WP_013855678.1	VANGNB10_RS19415	hypothetical protein	WP_013855678.1	COORDINATES: similar to AA sequence:RefSeq:WP_013855678.1
NZ_CP009888.1	GeneMarkS+	CDS	124215	125918	.	+	0	cds-WP_052140830.1	gene-OM33_RS00565	WP_052140830.1	Genbank:WP_052140830.1	OM33_RS00565	hypothetical protein	WP_052140830.1	COORDINATES: ab initio prediction:GeneMarkS+
NZ_CP009888.1	Protein Homology	CDS	128012	128437	.	+	0	cds-WP_038637388.1	gene-OM33_RS00575	WP_038637388.1	Genbank:WP_038637388.1	OM33_RS00575	hypothetical protein	WP_038637388.1	COORDINATES: similar to AA sequence:RefSeq:WP_010376763.1
NZ_CP012998.1	Protein Homology	CDS	2606147	2606605	.	-	0	cds-WP_000862110.1	gene-NH62_RS17360	WP_000862110.1	Genbank:WP_000862110.1	NH62_RS17360	hypothetical protein	WP_000862110.1	COORDINATES: similar to AA sequence:RefSeq:WP_019283094.1
NZ_CP012998.1	Protein Homology	CDS	2608591	2610453	.	-	0	cds-WP_000191844.1	gene-NH62_RS17370	WP_000191844.1	Genbank:WP_000191844.1	NH62_RS17370	hypothetical protein	WP_000191844.1	COORDINATES: similar to AA sequence:RefSeq:WP_017635993.1
NZ_CP012999.1	GeneMarkS-2+	CDS	4045551	4045979	.	-	0	cds-WP_017384060.1	gene-NI40_RS18805	WP_017384060.1	Genbank:WP_017384060.1	NI40_RS18805	hypothetical protein	WP_017384060.1	COORDINATES: ab initio prediction:GeneMarkS-2+
NZ_CP012999.1	Protein Homology	CDS	4048088	4049854	.	-	0	cds-WP_007897920.1	gene-NI40_RS18815	WP_007897920.1	Genbank:WP_007897920.1	NI40_RS18815	hypothetical protein	WP_007897920.1	COORDINATES: similar to AA sequence:RefSeq:WP_007897920.1
NZ_CP012165.1	GeneMarkS+	CDS	4136497	4136925	.	-	0	cds-WP_017384060.1	gene-LI63_RS21240	WP_017384060.1	Genbank:WP_017384060.1	LI63_RS21240	hypothetical protein	WP_017384060.1	COORDINATES: ab initio prediction:GeneMarkS+
NZ_CP012165.1	Protein Homology	CDS	4139034	4140800	.	-	0	cds-WP_032607906.1	gene-LI63_RS21250	WP_032607906.1	Genbank:WP_032607906.1	LI63_RS21250	hypothetical protein	WP_032607906.1	COORDINATES: similar to AA sequence:RefSeq:WP_007897920.1
NZ_CP010376.2	GeneMarkS-2+	CDS	4086924	4087352	.	-	0	cds-WP_017384060.1	gene-LI62_RS19680	WP_017384060.1	Genbank:WP_017384060.1	LI62_RS19680	hypothetical protein	WP_017384060.1	COORDINATES: ab initio prediction:GeneMarkS-2+
NZ_CP010376.2	Protein Homology	CDS	4089461	4091227	.	-	0	cds-WP_007897920.1	gene-LI62_RS19690	WP_007897920.1	Genbank:WP_007897920.1	LI62_RS19690	hypothetical protein	WP_007897920.1	COORDINATES: similar to AA sequence:RefSeq:WP_007897920.1
NZ_CP010377.1	GeneMarkS-2+	CDS	3824882	3825310	.	-	0	cds-WP_017384060.1	gene-LI64_RS18145	WP_017384060.1	Genbank:WP_017384060.1	LI64_RS18145	hypothetical protein	WP_017384060.1	COORDINATES: ab initio prediction:GeneMarkS-2+
NZ_CP010377.1	Protein Homology	CDS	3828484	3830250	.	-	0	cds-WP_007897920.1	gene-LI64_RS18165	WP_007897920.1	Genbank:WP_007897920.1	LI64_RS18165	hypothetical protein	WP_007897920.1	COORDINATES: similar to AA sequence:RefSeq:WP_007897920.1
NZ_CP010380.1	Protein Homology	CDS	137575	138525	.	+	0	cds-LI64_RS23245	gene-LI64_RS23245			LI64_RS23245	hypothetical protein		COORDINATES: similar to AA sequence:RefSeq:WP_007897920.1
NZ_CP010380.1	GeneMarkS-2+	CDS	140634	141062	.	+	0	cds-WP_017384060.1-2	gene-LI64_RS23255	WP_017384060.1	Genbank:WP_017384060.1	LI64_RS23255	hypothetical protein	WP_017384060.1	COORDINATES: ab initio prediction:GeneMarkS-2+
NZ_CP010384.1	GeneMarkS-2+	CDS	4004532	4004960	.	-	0	cds-WP_017384060.1	gene-LI66_RS19170	WP_017384060.1	Genbank:WP_017384060.1	LI66_RS19170	hypothetical protein	WP_017384060.1	COORDINATES: ab initio prediction:GeneMarkS-2+
NZ_CP010384.1	Protein Homology	CDS	4007069	4008835	.	-	0	cds-WP_007897920.1	gene-LI66_RS19180	WP_007897920.1	Genbank:WP_007897920.1	LI66_RS19180	hypothetical protein	WP_007897920.1	COORDINATES: similar to AA sequence:RefSeq:WP_007897920.1
NZ_CP006883.1	GeneMarkS-2+	CDS	1636097	1636549	.	-	0	cds-WP_134984313.1	gene-V469_RS23690	WP_134984313.1	Genbank:WP_134984313.1	V469_RS23690	hypothetical protein	WP_134984313.1	COORDINATES: ab initio prediction:GeneMarkS-2+
NZ_CP006883.1	GeneMarkS-2+	CDS	1638468	1640270	.	-	0	cds-WP_134984311.1	gene-V469_RS23700	WP_134984311.1	Genbank:WP_134984311.1	V469_RS23700	hypothetical protein	WP_134984311.1	COORDINATES: ab initio prediction:GeneMarkS-2+
NZ_AP014524.1	GeneMarkS-2+	CDS	62676	63107	.	-	0	cds-WP_000047043.1	gene-MS6_RS00345	WP_000047043.1	Genbank:WP_000047043.1	MS6_RS00345	hypothetical protein	WP_000047043.1	COORDINATES: ab initio prediction:GeneMarkS-2+
NZ_AP014524.1	Protein Homology	CDS	65200	66888	.	-	0	cds-WP_000222725.1	gene-MS6_RS00355	WP_000222725.1	Genbank:WP_000222725.1	MS6_RS00355	hypothetical protein	WP_000222725.1	COORDINATES: similar to AA sequence:RefSeq:WP_000222515.1
NZ_AP014646.1	GeneMarkS-2+	CDS	2510580	2512241	.	+	0	cds-WP_071534604.1	gene-NCGM1984_RS33625	WP_071534604.1	Genbank:WP_071534604.1	NCGM1984_RS33625	hypothetical protein	WP_071534604.1	COORDINATES: ab initio prediction:GeneMarkS-2+
NZ_AP014646.1	GeneMarkS-2+	CDS	2514108	2514515	.	+	0	cds-WP_034082648.1	gene-NCGM1984_RS33630	WP_034082648.1	Genbank:WP_034082648.1	NCGM1984_RS33630	hypothetical protein	WP_034082648.1	COORDINATES: ab initio prediction:GeneMarkS-2+
NZ_AP014622.1	GeneMarkS-2+	CDS	3795571	3797232	.	+	0	cds-WP_071534604.1	gene-NCGM1900_RS33450	WP_071534604.1	Genbank:WP_071534604.1	NCGM1900_RS33450	hypothetical protein	WP_071534604.1	COORDINATES: ab initio prediction:GeneMarkS-2+
NZ_AP014622.1	GeneMarkS-2+	CDS	3799099	3799506	.	+	0	cds-WP_034082648.1	gene-NCGM1900_RS33455	WP_034082648.1	Genbank:WP_034082648.1	NCGM1900_RS33455	hypothetical protein	WP_034082648.1	COORDINATES: ab initio prediction:GeneMarkS-2+
NZ_CP010359.1	Protein Homology	CDS	3077807	3078214	.	-	0	cds-WP_041506141.1	gene-RK21_RS13980	WP_041506141.1	Genbank:WP_041506141.1	RK21_RS13980	TetR family transcriptional regulator	WP_041506141.1	COORDINATES: similar to AA sequence:RefSeq:WP_007733023.1
NZ_CP010359.1	Protein Homology	CDS	3080097	3081773	.	-	0	cds-WP_041506143.1	gene-RK21_RS13990	WP_041506143.1	Genbank:WP_041506143.1	RK21_RS13990	hypothetical protein	WP_041506143.1	COORDINATES: similar to AA sequence:RefSeq:WP_004666147.1
NZ_CP005974.1	Protein Homology	CDS	394958	395416	.	-	0	cds-WP_044622247.1	gene-H744_RS10580	WP_044622247.1	Genbank:WP_044622247.1	H744_RS10580	hypothetical protein	WP_044622247.1	COORDINATES: similar to AA sequence:RefSeq:WP_017101127.1
NZ_CP005974.1	Protein Homology	CDS	397744	399495	.	-	0	cds-WP_044622250.1	gene-H744_RS10595	WP_044622250.1	Genbank:WP_044622250.1	H744_RS10595	hypothetical protein	WP_044622250.1	COORDINATES: similar to AA sequence:RefSeq:WP_019350540.1
NZ_LN681227.1	Protein Homology	CDS	4139651	4140091	.	-	0	cds-WP_010848488.1	gene-XNC2_RS18215	WP_010848488.1	Genbank:WP_010848488.1	XNC2_RS18215	hypothetical protein	WP_010848488.1	COORDINATES: similar to AA sequence:RefSeq:WP_014611808.1
NZ_LN681227.1	Protein Homology	CDS	4141575	4143314	.	-	0	cds-WP_013185596.1	gene-XNC2_RS18225	WP_013185596.1	Genbank:WP_013185596.1	XNC2_RS18225	hypothetical protein	WP_013185596.1	COORDINATES: similar to AA sequence:RefSeq:WP_000047667.1
NZ_LN554852.1	GeneMarkS+	CDS	4049027	4049458	.	-	0	cds-WP_052678378.1	gene-MVIS_RS23240	WP_052678378.1	Genbank:WP_052678378.1,GeneID:31936721	MVIS_RS23240	hypothetical protein	WP_052678378.1	COORDINATES: ab initio prediction:GeneMarkS+
NZ_LN554852.1	GeneMarkS+	CDS	4051573	4053555	.	-	0	cds-WP_045111569.1	gene-MVIS_RS18315	WP_045111569.1	Genbank:WP_045111569.1,GeneID:31935763	MVIS_RS18315	hypothetical protein	WP_045111569.1	COORDINATES: ab initio prediction:GeneMarkS+
NZ_LN554852.1	Protein Homology	CDS	4707795	4709543	.	+	0	cds-WP_045112044.1	gene-MVIS_RS21195	WP_045112044.1	Genbank:WP_045112044.1,GeneID:31936326	MVIS_RS21195	hypothetical protein	WP_045112044.1	COORDINATES: similar to AA sequence:RefSeq:WP_011787736.1
NZ_LN554852.1	Protein Homology	CDS	4711445	4711840	.	+	0	cds-WP_045112046.1	gene-MVIS_RS21205	WP_045112046.1	Genbank:WP_045112046.1,GeneID:31936328	MVIS_RS21205	hypothetical protein	WP_045112046.1	COORDINATES: similar to AA sequence:RefSeq:WP_011787738.1
NZ_CP005975.1	Protein Homology	CDS	3025135	3025554	.	-	0	cds-WP_045791676.1	gene-PFLUOLIPICF7_RS13855	WP_045791676.1	Genbank:WP_045791676.1	PFLUOLIPICF7_RS13855	hypothetical protein	WP_045791676.1	COORDINATES: similar to AA sequence:RefSeq:WP_007946535.1
NZ_CP005975.1	Protein Homology	CDS	3027446	3029125	.	-	0	cds-WP_045791678.1	gene-PFLUOLIPICF7_RS13865	WP_045791678.1	Genbank:WP_045791678.1	PFLUOLIPICF7_RS13865	hypothetical protein	WP_045791678.1	COORDINATES: similar to AA sequence:RefSeq:WP_004666147.1
NZ_CP009042.1	Protein Homology	CDS	183959	184390	.	-	0	cds-WP_000047043.1	gene-IR04_RS05905	WP_000047043.1	Genbank:WP_000047043.1	IR04_RS05905	hypothetical protein	WP_000047043.1	COORDINATES: similar to AA sequence:RefSeq:WP_000047043.1
NZ_CP009042.1	Protein Homology	CDS	186483	188171	.	-	0	cds-WP_000222725.1	gene-IR04_RS05915	WP_000222725.1	Genbank:WP_000222725.1	IR04_RS05915	hypothetical protein	WP_000222725.1	COORDINATES: similar to AA sequence:RefSeq:WP_000222515.1
NZ_CP011117.2	GeneMarkS-2+	CDS	162730	164343	.	+	0	cds-WP_052721923.1	gene-VO64_RS00755	WP_052721923.1	Genbank:WP_052721923.1	VO64_RS00755	hypothetical protein	WP_052721923.1	COORDINATES: ab initio prediction:GeneMarkS-2+
NZ_CP011117.2	Protein Homology	CDS	166184	166603	.	+	0	cds-WP_046067996.1	gene-VO64_RS00765	WP_046067996.1	Genbank:WP_046067996.1	VO64_RS00765	hypothetical protein	WP_046067996.1	COORDINATES: similar to AA sequence:RefSeq:WP_018145163.1
NZ_CP011117.2	Protein Homology	CDS	2001199	2002878	.	+	0	cds-WP_046069341.1	gene-VO64_RS09565	WP_046069341.1	Genbank:WP_046069341.1	VO64_RS09565	hypothetical protein	WP_046069341.1	COORDINATES: similar to AA sequence:RefSeq:WP_012723725.1
NZ_CP011117.2	Protein Homology	CDS	2004704	2005183	.	+	0	cds-WP_108240674.1	gene-VO64_RS09575	WP_108240674.1	Genbank:WP_108240674.1	VO64_RS09575	TetR family transcriptional regulator	WP_108240674.1	COORDINATES: similar to AA sequence:RefSeq:NP_794079.1
NZ_CP011117.2	Protein Homology	CDS	2530323	2530745	.	-	0	cds-WP_046069659.1	gene-VO64_RS12040	WP_046069659.1	Genbank:WP_046069659.1	VO64_RS12040	hypothetical protein	WP_046069659.1	COORDINATES: similar to AA sequence:RefSeq:WP_019334455.1
NZ_CP011117.2	Protein Homology	CDS	2532790	2533794	.	-	0	cds-WP_052722015.1	gene-VO64_RS12050	WP_052722015.1	Genbank:WP_052722015.1	VO64_RS12050	hypothetical protein	WP_052722015.1	COORDINATES: similar to AA sequence:RefSeq:WP_019752587.1
NZ_CP011117.2	GeneMarkS-2+	CDS	3158538	3160208	.	+	0	cds-WP_158528910.1	gene-VO64_RS15060	WP_158528910.1	Genbank:WP_158528910.1	VO64_RS15060	hypothetical protein	WP_158528910.1	COORDINATES: ab initio prediction:GeneMarkS-2+
NZ_CP011117.2	Protein Homology	CDS	3162230	3162646	.	+	0	cds-WP_046070067.1	gene-VO64_RS15065	WP_046070067.1	Genbank:WP_046070067.1	VO64_RS15065	hypothetical protein	WP_046070067.1	COORDINATES: similar to AA sequence:RefSeq:WP_020312198.1
NZ_CP011317.1	GeneMarkS-2+	CDS	1285755	1287512	.	+	0	cds-WP_054889621.1	gene-YQ19_RS37150	WP_054889621.1	Genbank:WP_054889621.1	YQ19_RS37150	hypothetical protein	WP_054889621.1	COORDINATES: ab initio prediction:GeneMarkS-2+
NZ_CP011317.1	GeneMarkS-2+	CDS	1289490	1289915	.	+	0	cds-WP_025297803.1	gene-YQ19_RS06330	WP_025297803.1	Genbank:WP_025297803.1	YQ19_RS06330	hypothetical protein	WP_025297803.1	COORDINATES: ab initio prediction:GeneMarkS-2+
NZ_CP011317.1	Protein Homology	CDS	1292329	1294059	.	+	0	cds-WP_025297806.1	gene-YQ19_RS06345	WP_025297806.1	Genbank:WP_025297806.1	YQ19_RS06345	site-specific integrase	WP_025297806.1	COORDINATES: similar to AA sequence:RefSeq:WP_003422414.1
NZ_CP011317.1	Protein Homology	CDS	1296118	1296540	.	+	0	cds-WP_079379915.1	gene-YQ19_RS35820	WP_079379915.1	Genbank:WP_079379915.1	YQ19_RS35820	hypothetical protein	WP_079379915.1	COORDINATES: similar to AA sequence:RefSeq:WP_003152689.1
NZ_CP011317.1	Protein Homology	CDS	1311562	1313490	.	+	0	cds-WP_003132543.1	gene-YQ19_RS35825	WP_003132543.1	Genbank:WP_003132543.1	YQ19_RS35825	hypothetical protein	WP_003132543.1	COORDINATES: similar to AA sequence:RefSeq:WP_003132543.1
NZ_CP011317.1	Protein Homology	CDS	1315538	1315966	.	+	0	cds-WP_010562495.1	gene-YQ19_RS35830	WP_010562495.1	Genbank:WP_010562495.1	YQ19_RS35830	hypothetical protein	WP_010562495.1	COORDINATES: similar to AA sequence:RefSeq:WP_010562495.1
NZ_CP011047.1	GeneMarkS-2+	CDS	474380	474808	.	-	0	cds-WP_017384060.1	gene-CSK29544_RS02195	WP_017384060.1	Genbank:WP_017384060.1,GeneID:29458538	CSK29544_RS02195	hypothetical protein	WP_017384060.1	COORDINATES: ab initio prediction:GeneMarkS-2+
NZ_CP011047.1	Protein Homology	CDS	476917	478683	.	-	0	cds-WP_007897920.1	gene-CSK29544_RS02205	WP_007897920.1	Genbank:WP_007897920.1,GeneID:29458536	CSK29544_RS02205	hypothetical protein	WP_007897920.1	COORDINATES: similar to AA sequence:RefSeq:WP_007897920.1
NZ_CP006256.1	Protein Homology	CDS	4606144	4606557	.	-	0	cds-WP_024662497.1	gene-PSYRH_RS19705	WP_024662497.1	Genbank:WP_024662497.1	PSYRH_RS19705	hypothetical protein	WP_024662497.1	COORDINATES: similar to AA sequence:RefSeq:WP_016486501.1
NZ_CP006256.1	Protein Homology	CDS	4608388	4609998	.	-	0	cds-WP_024662495.1	gene-PSYRH_RS19715	WP_024662495.1	Genbank:WP_024662495.1	PSYRH_RS19715	hypothetical protein	WP_024662495.1	COORDINATES: similar to AA sequence:RefSeq:WP_019818072.1
NZ_CP006870.1	GeneMarkS-2+	CDS	1635100	1635552	.	-	0	cds-WP_134984313.1	gene-U876_RS25140	WP_134984313.1	Genbank:WP_134984313.1	U876_RS25140	hypothetical protein	WP_134984313.1	COORDINATES: ab initio prediction:GeneMarkS-2+
NZ_CP006870.1	GeneMarkS-2+	CDS	1637471	1639273	.	-	0	cds-WP_134984311.1	gene-U876_RS25150	WP_134984311.1	Genbank:WP_134984311.1	U876_RS25150	hypothetical protein	WP_134984311.1	COORDINATES: ab initio prediction:GeneMarkS-2+
NZ_CP011572.1	Protein Homology	CDS	3267361	3269127	.	+	0	cds-WP_007897920.1	gene-ABY62_RS16380	WP_007897920.1	Genbank:WP_007897920.1	ABY62_RS16380	hypothetical protein	WP_007897920.1	COORDINATES: similar to AA sequence:RefSeq:WP_007897920.1
NZ_CP011572.1	GeneMarkS-2+	CDS	3271236	3271664	.	+	0	cds-WP_017384060.1	gene-ABY62_RS16390	WP_017384060.1	Genbank:WP_017384060.1	ABY62_RS16390	hypothetical protein	WP_017384060.1	COORDINATES: ab initio prediction:GeneMarkS-2+
NZ_CP011584.1	GeneMarkS-2+	CDS	3545979	3546407	.	-	0	cds-WP_017384060.1	gene-ABY64_RS17555	WP_017384060.1	Genbank:WP_017384060.1	ABY64_RS17555	hypothetical protein	WP_017384060.1	COORDINATES: ab initio prediction:GeneMarkS-2+
NZ_CP011584.1	Protein Homology	CDS	3548516	3550282	.	-	0	cds-WP_007897920.1	gene-ABY64_RS17565	WP_007897920.1	Genbank:WP_007897920.1	ABY64_RS17565	hypothetical protein	WP_007897920.1	COORDINATES: similar to AA sequence:RefSeq:WP_007897920.1
NZ_CP011581.1	Protein Homology	CDS	1381076	1382842	.	+	0	cds-WP_007897920.1	gene-ABY65_RS07415	WP_007897920.1	Genbank:WP_007897920.1	ABY65_RS07415	hypothetical protein	WP_007897920.1	COORDINATES: similar to AA sequence:RefSeq:WP_007897920.1
NZ_CP011581.1	GeneMarkS-2+	CDS	1384951	1385379	.	+	0	cds-WP_017384060.1	gene-ABY65_RS07425	WP_017384060.1	Genbank:WP_017384060.1	ABY65_RS07425	hypothetical protein	WP_017384060.1	COORDINATES: ab initio prediction:GeneMarkS-2+
NZ_CP011591.1	Protein Homology	CDS	3892730	3894496	.	+	0	cds-WP_007897920.1	gene-AB190_RS20240	WP_007897920.1	Genbank:WP_007897920.1	AB190_RS20240	hypothetical protein	WP_007897920.1	COORDINATES: similar to AA sequence:RefSeq:WP_007897920.1
NZ_CP011591.1	GeneMarkS-2+	CDS	3896605	3897033	.	+	0	cds-WP_017384060.1	gene-AB190_RS20250	WP_017384060.1	Genbank:WP_017384060.1	AB190_RS20250	hypothetical protein	WP_017384060.1	COORDINATES: ab initio prediction:GeneMarkS-2+
NZ_CP011650.1	GeneMarkS-2+	CDS	3518508	3518936	.	-	0	cds-WP_017384060.1	gene-AB285_RS17385	WP_017384060.1	Genbank:WP_017384060.1	AB285_RS17385	hypothetical protein	WP_017384060.1	COORDINATES: ab initio prediction:GeneMarkS-2+
NZ_CP011650.1	Protein Homology	CDS	3521045	3522811	.	-	0	cds-WP_007897920.1	gene-AB285_RS17395	WP_007897920.1	Genbank:WP_007897920.1	AB285_RS17395	hypothetical protein	WP_007897920.1	COORDINATES: similar to AA sequence:RefSeq:WP_007897920.1
NZ_LT907989.1	GeneMarkS-2+	CDS	183957	184388	.	-	0	cds-WP_000047043.1	gene-ALC86_RS00980	WP_000047043.1	Genbank:WP_000047043.1	ALC86_RS00980	hypothetical protein	WP_000047043.1	COORDINATES: ab initio prediction:GeneMarkS-2+
NZ_LT907989.1	Protein Homology	CDS	186481	188169	.	-	0	cds-WP_000222725.1	gene-ALC86_RS00990	WP_000222725.1	Genbank:WP_000222725.1	ALC86_RS00990	hypothetical protein	WP_000222725.1	COORDINATES: similar to AA sequence:RefSeq:WP_000222515.1
NZ_CP011929.1	Protein Homology	CDS	2059310	2059720	.	-	0	cds-WP_053113462.1	gene-ACP86_RS09525	WP_053113462.1	Genbank:WP_053113462.1	ACP86_RS09525	TetR family transcriptional regulator	WP_053113462.1	COORDINATES: similar to AA sequence:RefSeq:WP_008169873.1
NZ_CP011929.1	Protein Homology	CDS	2061557	2063203	.	-	0	cds-WP_053113464.1	gene-ACP86_RS09535	WP_053113464.1	Genbank:WP_053113464.1	ACP86_RS09535	hypothetical protein	WP_053113464.1	COORDINATES: similar to AA sequence:RefSeq:WP_008169877.1
NZ_CP006947.1	Protein Homology	CDS	2981870	2983558	.	+	0	cds-WP_000222725.1	gene-N900_RS13725	WP_000222725.1	Genbank:WP_000222725.1	N900_RS13725	hypothetical protein	WP_000222725.1	COORDINATES: similar to AA sequence:RefSeq:WP_000222515.1
NZ_CP006947.1	Protein Homology	CDS	2985651	2986082	.	+	0	cds-WP_000047043.1	gene-N900_RS13735	WP_000047043.1	Genbank:WP_000047043.1	N900_RS13735	hypothetical protein	WP_000047043.1	COORDINATES: similar to AA sequence:RefSeq:WP_000047043.1
NZ_CP013187.1	Protein Homology	CDS	1495667	1497403	.	+	0	cds-WP_058029515.1	gene-PP2015_RS06605	WP_058029515.1	Genbank:WP_058029515.1	PP2015_RS06605	hypothetical protein	WP_058029515.1	COORDINATES: similar to AA sequence:RefSeq:WP_006644386.1
NZ_CP013187.1	Protein Homology	CDS	1499317	1499712	.	+	0	cds-WP_058029516.1	gene-PP2015_RS06615	WP_058029516.1	Genbank:WP_058029516.1	PP2015_RS06615	hypothetical protein	WP_058029516.1	COORDINATES: similar to AA sequence:RefSeq:WP_011787738.1
NZ_CP013178.1	GeneMarkS-2+	CDS	1698125	1698577	.	-	0	cds-WP_134984313.1	gene-AS145_RS24475	WP_134984313.1	Genbank:WP_134984313.1	AS145_RS24475	hypothetical protein	WP_134984313.1	COORDINATES: ab initio prediction:GeneMarkS-2+
NZ_CP013178.1	GeneMarkS-2+	CDS	1700496	1702298	.	-	0	cds-WP_134984311.1	gene-AS145_RS24485	WP_134984311.1	Genbank:WP_134984311.1	AS145_RS24485	hypothetical protein	WP_134984311.1	COORDINATES: ab initio prediction:GeneMarkS-2+
NZ_CP013611.1	Protein Homology	CDS	3501246	3501737	.	-	0	cds-WP_058797216.1	gene-AT705_RS15180	WP_058797216.1	Genbank:WP_058797216.1,GeneID:43314671	AT705_RS15180	hypothetical protein	WP_058797216.1	COORDINATES: similar to AA sequence:RefSeq:WP_017821121.1
NZ_CP013611.1	GeneMarkS-2+	CDS	3503780	3505489	.	-	0	cds-WP_082669009.1	gene-AT705_RS15190	WP_082669009.1	Genbank:WP_082669009.1,GeneID:43314673	AT705_RS15190	hypothetical protein	WP_082669009.1	COORDINATES: ab initio prediction:GeneMarkS-2+
NZ_CP008871.2	Protein Homology	CDS	1065952	1067880	.	+	0	cds-WP_003132543.1	gene-HV96_RS05120	WP_003132543.1	Genbank:WP_003132543.1	HV96_RS05120	hypothetical protein	WP_003132543.1	COORDINATES: similar to AA sequence:RefSeq:WP_003132543.1
NZ_CP008871.2	Protein Homology	CDS	1069928	1070356	.	+	0	cds-WP_010562495.1	gene-HV96_RS05130	WP_010562495.1	Genbank:WP_010562495.1	HV96_RS05130	hypothetical protein	WP_010562495.1	COORDINATES: similar to AA sequence:RefSeq:WP_010562495.1
NZ_CP008871.2	Protein Homology	CDS	4743303	4743656	.	-	0	cds-WP_008567186.1	gene-HV96_RS22680	WP_008567186.1	Genbank:WP_008567186.1	HV96_RS22680	hypothetical protein	WP_008567186.1	COORDINATES: similar to AA sequence:RefSeq:WP_008567186.1
NZ_CP008871.2	Protein Homology	CDS	4745562	4747178	.	-	0	cds-WP_010794484.1	gene-HV96_RS22690	WP_010794484.1	Genbank:WP_010794484.1	HV96_RS22690	hypothetical protein	WP_010794484.1	COORDINATES: similar to AA sequence:RefSeq:WP_011979104.1
NZ_CP008856.2	Protein Homology	CDS	1063208	1065142	.	+	0	cds-WP_059303212.1	gene-HW10_RS05145	WP_059303212.1	Genbank:WP_059303212.1	HW10_RS05145	hypothetical protein	WP_059303212.1	COORDINATES: similar to AA sequence:RefSeq:WP_003132543.1
NZ_CP008856.2	Protein Homology	CDS	1067190	1067618	.	+	0	cds-WP_079381904.1	gene-HW10_RS05155	WP_079381904.1	Genbank:WP_079381904.1	HW10_RS05155	hypothetical protein	WP_079381904.1	COORDINATES: similar to AA sequence:RefSeq:WP_010562495.1
NZ_CP008861.1	GeneMarkS-2+	CDS	1266200	1266607	.	-	0	cds-WP_071535028.1	gene-HW05_RS32960	WP_071535028.1	Genbank:WP_071535028.1	HW05_RS32960	hypothetical protein	WP_071535028.1	COORDINATES: ab initio prediction:GeneMarkS-2+
NZ_CP008861.1	GeneMarkS-2+	CDS	1268474	1270135	.	-	0	cds-WP_071535024.1	gene-HW05_RS32965	WP_071535024.1	Genbank:WP_071535024.1	HW05_RS32965	hypothetical protein	WP_071535024.1	COORDINATES: ab initio prediction:GeneMarkS-2+
NZ_CP008861.1	Protein Homology	CDS	2636484	2636909	.	-	0	cds-WP_071536039.1	gene-HW05_RS32165	WP_071536039.1	Genbank:WP_071536039.1	HW05_RS32165	hypothetical protein	WP_071536039.1	COORDINATES: similar to AA sequence:RefSeq:WP_019752584.1
NZ_CP008861.1	Protein Homology	CDS	2640196	2642133	.	-	0	cds-WP_019395883.1	gene-HW05_RS12100	WP_019395883.1	Genbank:WP_019395883.1	HW05_RS12100	hypothetical protein	WP_019395883.1	COORDINATES: similar to AA sequence:RefSeq:WP_011911818.1
NZ_CP008861.1	Protein Homology	CDS	3846635	3847024	.	-	0	cds-WP_059309799.1	gene-HW05_RS17715	WP_059309799.1	Genbank:WP_059309799.1	HW05_RS17715	hypothetical protein	WP_059309799.1	COORDINATES: similar to AA sequence:RefSeq:WP_008567186.1
NZ_CP008861.1	Protein Homology	CDS	3848888	3850465	.	-	0	cds-WP_079281405.1	gene-HW05_RS17725	WP_079281405.1	Genbank:WP_079281405.1	HW05_RS17725	hypothetical protein	WP_079281405.1	COORDINATES: similar to AA sequence:RefSeq:WP_019436562.1
NZ_CP013965.1	GeneMarkS-2+	CDS	1697016	1697468	.	-	0	cds-WP_134984313.1	gene-AhyD4_RS25065	WP_134984313.1	Genbank:WP_134984313.1	AhyD4_RS25065	hypothetical protein	WP_134984313.1	COORDINATES: ab initio prediction:GeneMarkS-2+
NZ_CP013965.1	GeneMarkS-2+	CDS	1699387	1701189	.	-	0	cds-WP_134984311.1	gene-AhyD4_RS25075	WP_134984311.1	Genbank:WP_134984311.1	AhyD4_RS25075	hypothetical protein	WP_134984311.1	COORDINATES: ab initio prediction:GeneMarkS-2+
NZ_CP014043.2	Protein Homology	CDS	817855	818286	.	-	0	cds-WP_000047044.1	gene-AL543_RS10745	WP_000047044.1	Genbank:WP_000047044.1,GeneID:48139270	AL543_RS10745	hypothetical protein	WP_000047044.1	COORDINATES: similar to AA sequence:RefSeq:WP_000047043.1
NZ_CP014043.2	Protein Homology	CDS	820381	821058	.	-	0	cds-WP_081096361.1	gene-AL543_RS10755	WP_081096361.1	Genbank:WP_081096361.1,GeneID:48139272	AL543_RS10755	hypothetical protein	WP_081096361.1	COORDINATES: similar to AA sequence:RefSeq:WP_001975286.1
NZ_CP014323.1	Protein Homology	CDS	1273858	1274394	.	-	0	cds-WP_061094524.1	gene-AVL55_RS05690	WP_061094524.1	Genbank:WP_061094524.1	AVL55_RS05690	hypothetical protein	WP_061094524.1	COORDINATES: similar to AA sequence:RefSeq:WP_007106054.1
NZ_CP014323.1	Protein Homology	CDS	1276599	1279067	.	-	0	cds-WP_061094526.1	gene-AVL55_RS05700	WP_061094526.1	Genbank:WP_061094526.1	AVL55_RS05700	hypothetical protein	WP_061094526.1	COORDINATES: similar to AA sequence:RefSeq:WP_001911923.1
NZ_CP013929.1	Protein Homology	CDS	147652	148068	.	-	0	cds-WP_020744602.1	gene-AV942_RS20945	WP_020744602.1	Genbank:WP_020744602.1	AV942_RS20945	hypothetical protein	WP_020744602.1	COORDINATES: similar to AA sequence:RefSeq:WP_020196683.1
NZ_CP013929.1	Protein Homology	CDS	150151	151854	.	-	0	cds-WP_015068672.1	gene-AV942_RS20955	WP_015068672.1	Genbank:WP_015068672.1	AV942_RS20955	hypothetical protein	WP_015068672.1	COORDINATES: similar to AA sequence:RefSeq:WP_010383144.1
NZ_CP014546.1	Protein Homology	CDS	40405	42141	.	+	0	cds-WP_061433837.1	gene-AYR47_RS00215	WP_061433837.1	Genbank:WP_061433837.1,GeneID:45767851	AYR47_RS00215	hypothetical protein	WP_061433837.1	COORDINATES: similar to AA sequence:RefSeq:WP_019819593.1
NZ_CP014546.1	Protein Homology	CDS	44149	44595	.	+	0	cds-WP_061433845.1	gene-AYR47_RS00225	WP_061433845.1	Genbank:WP_061433845.1,GeneID:45767853	AYR47_RS00225	hypothetical protein	WP_061433845.1	COORDINATES: similar to AA sequence:RefSeq:WP_016981057.1
NZ_CP011406.1	Protein Homology	CDS	186545	186988	.	-	0	cds-WP_025504904.1	gene-FORC14_RS00895	WP_025504904.1	Genbank:WP_025504904.1	FORC14_RS00895	hypothetical protein	WP_025504904.1	COORDINATES: similar to AA sequence:RefSeq:WP_014611808.1
NZ_CP011406.1	Protein Homology	CDS	189111	190850	.	-	0	cds-WP_063517086.1	gene-FORC14_RS00905	WP_063517086.1	Genbank:WP_063517086.1	FORC14_RS00905	hypothetical protein	WP_063517086.1	COORDINATES: similar to AA sequence:RefSeq:WP_000047667.1
NZ_CP011460.1	Protein Homology	CDS	765911	768256	.	+	0	cds-WP_064624619.1	gene-PL14_RS03560	WP_064624619.1	Genbank:WP_064624619.1	PL14_RS03560	hypothetical protein	WP_064624619.1	COORDINATES: similar to AA sequence:RefSeq:WP_017048855.1
NZ_CP011460.1	Protein Homology	CDS	770466	770969	.	+	0	cds-WP_064624623.1	gene-PL14_RS03570	WP_064624623.1	Genbank:WP_064624623.1	PL14_RS03570	hypothetical protein	WP_064624623.1	COORDINATES: similar to AA sequence:RefSeq:WP_017817789.1
NZ_CP011460.1	Protein Homology	CDS	1622284	1622787	.	-	0	cds-WP_064624623.1-2	gene-PL14_RS07205	WP_064624623.1	Genbank:WP_064624623.1	PL14_RS07205	hypothetical protein	WP_064624623.1	COORDINATES: similar to AA sequence:RefSeq:WP_017817789.1
NZ_CP011460.1	Protein Homology	CDS	1624997	1627342	.	-	0	cds-WP_064624619.1-2	gene-PL14_RS07215	WP_064624619.1	Genbank:WP_064624619.1	PL14_RS07215	hypothetical protein	WP_064624619.1	COORDINATES: similar to AA sequence:RefSeq:WP_017048855.1
NZ_CP011460.1	Protein Homology	CDS	2186411	2188756	.	+	0	cds-WP_064624619.1-3	gene-PL14_RS09700	WP_064624619.1	Genbank:WP_064624619.1	PL14_RS09700	hypothetical protein	WP_064624619.1	COORDINATES: similar to AA sequence:RefSeq:WP_017048855.1
NZ_CP011460.1	Protein Homology	CDS	2190966	2191469	.	+	0	cds-WP_064624623.1-3	gene-PL14_RS09710	WP_064624623.1	Genbank:WP_064624623.1	PL14_RS09710	hypothetical protein	WP_064624623.1	COORDINATES: similar to AA sequence:RefSeq:WP_017817789.1
NZ_CP016347.1	Protein Homology	CDS	2421616	2423970	.	+	0	cds-WP_065302744.1	gene-BA891_RS10960	WP_065302744.1	Genbank:WP_065302744.1	BA891_RS10960	hypothetical protein	WP_065302744.1	COORDINATES: similar to AA sequence:RefSeq:WP_006647060.1
NZ_CP016347.1	Protein Homology	CDS	2426182	2426679	.	+	0	cds-WP_065302746.1	gene-BA891_RS10970	WP_065302746.1	Genbank:WP_065302746.1	BA891_RS10970	bacterioferritin comigratory protein	WP_065302746.1	COORDINATES: similar to AA sequence:RefSeq:WP_004734289.1
NZ_CP016349.1	Protein Homology	CDS	89762	91504	.	+	0	cds-WP_065298959.1	gene-BA893_RS00390	WP_065298959.1	Genbank:WP_065298959.1	BA893_RS00390	hypothetical protein	WP_065298959.1	COORDINATES: similar to AA sequence:RefSeq:WP_017821119.1
NZ_CP016349.1	Protein Homology	CDS	93549	94007	.	+	0	cds-WP_065298961.1	gene-BA893_RS00400	WP_065298961.1	Genbank:WP_065298961.1	BA893_RS00400	hypothetical protein	WP_065298961.1	COORDINATES: similar to AA sequence:RefSeq:WP_017101127.1
NZ_CP016349.1	Protein Homology	CDS	3026665	3027150	.	-	0	cds-WP_065300241.1	gene-BA893_RS13815	WP_065300241.1	Genbank:WP_065300241.1	BA893_RS13815	hypothetical protein	WP_065300241.1	COORDINATES: similar to AA sequence:RefSeq:WP_001090929.1
NZ_CP016349.1	Protein Homology	CDS	3029183	3031027	.	-	0	cds-WP_065300243.1	gene-BA893_RS13825	WP_065300243.1	Genbank:WP_065300243.1	BA893_RS13825	hypothetical protein	WP_065300243.1	COORDINATES: similar to AA sequence:RefSeq:WP_013857862.1
NZ_CP016350.1	Protein Homology	CDS	1888503	1888964	.	-	0	cds-WP_065301498.1	gene-BA893_RS24270	WP_065301498.1	Genbank:WP_065301498.1	BA893_RS24270	transposase	WP_065301498.1	COORDINATES: similar to AA sequence:RefSeq:WP_016785580.1
NZ_CP016350.1	Protein Homology	CDS	1891100	1894018	.	-	0	cds-WP_065301500.1	gene-BA893_RS24280	WP_065301500.1	Genbank:WP_065301500.1	BA893_RS24280	hypothetical protein	WP_065301500.1	COORDINATES: similar to AA sequence:RefSeq:WP_006230225.1
NZ_CP016351.1	Protein Homology	CDS	288344	288802	.	-	0	cds-WP_065296191.1	gene-BA894_RS01260	WP_065296191.1	Genbank:WP_065296191.1	BA894_RS01260	hypothetical protein	WP_065296191.1	COORDINATES: similar to AA sequence:RefSeq:WP_017101127.1
NZ_CP016351.1	Protein Homology	CDS	290853	292598	.	-	0	cds-WP_065296193.1	gene-BA894_RS01270	WP_065296193.1	Genbank:WP_065296193.1	BA894_RS01270	hypothetical protein	WP_065296193.1	COORDINATES: similar to AA sequence:RefSeq:WP_006647511.1
NZ_CP016351.1	Protein Homology	CDS	2530403	2532730	.	+	0	cds-WP_065297226.1	gene-BA894_RS11380	WP_065297226.1	Genbank:WP_065297226.1	BA894_RS11380	hypothetical protein	WP_065297226.1	COORDINATES: similar to AA sequence:RefSeq:WP_017048855.1
NZ_CP016351.1	Protein Homology	CDS	2534931	2535428	.	+	0	cds-WP_065297228.1	gene-BA894_RS11390	WP_065297228.1	Genbank:WP_065297228.1	BA894_RS11390	bacterioferritin comigratory protein	WP_065297228.1	COORDINATES: similar to AA sequence:RefSeq:WP_004734289.1
NZ_CP016392.1	Protein Homology	CDS	26294	26734	.	-	0	cds-WP_075384545.1	gene-A9258_RS22085	WP_075384545.1	Genbank:WP_075384545.1	A9258_RS22085	hypothetical protein	WP_075384545.1	COORDINATES: similar to AA sequence:RefSeq:WP_014611808.1
NZ_CP016392.1	Protein Homology	CDS	28862	30601	.	-	0	cds-WP_065371226.1	gene-A9258_RS00110	WP_065371226.1	Genbank:WP_065371226.1	A9258_RS00110	hypothetical protein	WP_065371226.1	COORDINATES: similar to AA sequence:RefSeq:WP_000047667.1
NZ_CP016392.1	GeneMarkS-2+	CDS	1663888	1664340	.	-	0	cds-WP_134984313.1	gene-A9258_RS23125	WP_134984313.1	Genbank:WP_134984313.1	A9258_RS23125	hypothetical protein	WP_134984313.1	COORDINATES: ab initio prediction:GeneMarkS-2+
NZ_CP016392.1	GeneMarkS-2+	CDS	1666259	1668061	.	-	0	cds-WP_134984311.1	gene-A9258_RS23135	WP_134984311.1	Genbank:WP_134984311.1	A9258_RS23135	hypothetical protein	WP_134984311.1	COORDINATES: ab initio prediction:GeneMarkS-2+
NZ_CP016307.1	Protein Homology	CDS	645504	647348	.	+	0	cds-WP_014386728.1	gene-VSVS12_RS03080	WP_014386728.1	Genbank:WP_014386728.1	VSVS12_RS03080	hypothetical protein	WP_014386728.1	COORDINATES: similar to AA sequence:RefSeq:WP_013857862.1
NZ_CP016307.1	Protein Homology	CDS	649376	649861	.	+	0	cds-WP_014386726.1	gene-VSVS12_RS03090	WP_014386726.1	Genbank:WP_014386726.1	VSVS12_RS03090	hypothetical protein	WP_014386726.1	COORDINATES: similar to AA sequence:RefSeq:WP_005593124.1
NZ_CP016307.1	Protein Homology	CDS	1083409	1084002	.	-	0	cds-WP_065429988.1	gene-VSVS12_RS05130	WP_065429988.1	Genbank:WP_065429988.1	VSVS12_RS05130	tyrosine-type recombinase/integrase	WP_065429988.1	COORDINATES: similar to AA sequence:RefSeq:WP_019281827.1
NZ_CP016307.1	Protein Homology	CDS	1089987	1092314	.	-	0	cds-WP_065429993.1	gene-VSVS12_RS05160	WP_065429993.1	Genbank:WP_065429993.1	VSVS12_RS05160	hypothetical protein	WP_065429993.1	COORDINATES: similar to AA sequence:RefSeq:WP_017048855.1
NZ_CP016380.1	Protein Homology	CDS	1487797	1488255	.	-	0	cds-WP_065476544.1	gene-TK34_RS06890	WP_065476544.1	Genbank:WP_065476544.1	TK34_RS06890	hypothetical protein	WP_065476544.1	COORDINATES: similar to AA sequence:RefSeq:WP_006084676.1
NZ_CP016380.1	Protein Homology	CDS	1491393	1493132	.	-	0	cds-WP_081304801.1	gene-TK34_RS23155	WP_081304801.1	Genbank:WP_081304801.1	TK34_RS23155	hypothetical protein	WP_081304801.1	COORDINATES: similar to AA sequence:RefSeq:WP_005475093.1
NZ_CP016414.1	Protein Homology	CDS	2573693	2574178	.	-	0	cds-WP_014386726.1	gene-VSVS05_RS11600	WP_014386726.1	Genbank:WP_014386726.1	VSVS05_RS11600	hypothetical protein	WP_014386726.1	COORDINATES: similar to AA sequence:RefSeq:WP_005593124.1
NZ_CP016414.1	Protein Homology	CDS	2576206	2578050	.	-	0	cds-WP_014386728.1	gene-VSVS05_RS11610	WP_014386728.1	Genbank:WP_014386728.1	VSVS05_RS11610	hypothetical protein	WP_014386728.1	COORDINATES: similar to AA sequence:RefSeq:WP_013857862.1
NZ_CP017180.1	GeneMarkS-2+	CDS	3915989	3916417	.	-	0	cds-WP_017384060.1	gene-BFV66_RS18810	WP_017384060.1	Genbank:WP_017384060.1	BFV66_RS18810	hypothetical protein	WP_017384060.1	COORDINATES: ab initio prediction:GeneMarkS-2+
NZ_CP017180.1	Protein Homology	CDS	3918526	3920292	.	-	0	cds-WP_032607906.1	gene-BFV66_RS18820	WP_032607906.1	Genbank:WP_032607906.1	BFV66_RS18820	hypothetical protein	WP_032607906.1	COORDINATES: similar to AA sequence:RefSeq:WP_007897920.1
NZ_CP015411.1	GeneMarkS-2+	CDS	1038604	1039107	.	-	0	cds-WP_046354511.1	gene-S4054249_RS04400	WP_046354511.1	Genbank:WP_046354511.1,GeneID:31723885	S4054249_RS04400	hypothetical protein	WP_046354511.1	COORDINATES: ab initio prediction:GeneMarkS-2+
NZ_CP015411.1	GeneMarkS-2+	CDS	1041267	1043660	.	-	0	cds-WP_046354509.1	gene-S4054249_RS04410	WP_046354509.1	Genbank:WP_046354509.1,GeneID:31723887	S4054249_RS04410	hypothetical protein	WP_046354509.1	COORDINATES: ab initio prediction:GeneMarkS-2+
NZ_CP015415.1	GeneMarkS-2+	CDS	1038641	1039144	.	-	0	cds-WP_046354511.1	gene-S4054_RS04400	WP_046354511.1	Genbank:WP_046354511.1	S4054_RS04400	hypothetical protein	WP_046354511.1	COORDINATES: ab initio prediction:GeneMarkS-2+
NZ_CP015415.1	GeneMarkS-2+	CDS	1041304	1043697	.	-	0	cds-WP_046354509.1	gene-S4054_RS04410	WP_046354509.1	Genbank:WP_046354509.1	S4054_RS04410	hypothetical protein	WP_046354509.1	COORDINATES: ab initio prediction:GeneMarkS-2+
NZ_CP015413.1	GeneMarkS-2+	CDS	1038634	1039137	.	-	0	cds-WP_046354511.1	gene-S40542_RS04400	WP_046354511.1	Genbank:WP_046354511.1	S40542_RS04400	hypothetical protein	WP_046354511.1	COORDINATES: ab initio prediction:GeneMarkS-2+
NZ_CP015413.1	GeneMarkS-2+	CDS	1041297	1043690	.	-	0	cds-WP_046354509.1	gene-S40542_RS04410	WP_046354509.1	Genbank:WP_046354509.1	S40542_RS04410	hypothetical protein	WP_046354509.1	COORDINATES: ab initio prediction:GeneMarkS-2+
NZ_CP017353.1	Protein Homology	CDS	650210	650563	.	-	0	cds-WP_008567186.1	gene-BHE76_RS03110	WP_008567186.1	Genbank:WP_008567186.1	BHE76_RS03110	hypothetical protein	WP_008567186.1	COORDINATES: similar to AA sequence:RefSeq:WP_008567186.1
NZ_CP017353.1	Protein Homology	CDS	652467	654083	.	-	0	cds-WP_010794484.1	gene-BHE76_RS03120	WP_010794484.1	Genbank:WP_010794484.1	BHE76_RS03120	hypothetical protein	WP_010794484.1	COORDINATES: similar to AA sequence:RefSeq:WP_011979104.1
NZ_CP017353.1	Protein Homology	CDS	3805203	3807131	.	+	0	cds-WP_003132543.1	gene-BHE76_RS32595	WP_003132543.1	Genbank:WP_003132543.1	BHE76_RS32595	hypothetical protein	WP_003132543.1	COORDINATES: similar to AA sequence:RefSeq:WP_003132543.1
NZ_CP017353.1	Protein Homology	CDS	3809179	3809607	.	+	0	cds-WP_010562495.1	gene-BHE76_RS32600	WP_010562495.1	Genbank:WP_010562495.1	BHE76_RS32600	hypothetical protein	WP_010562495.1	COORDINATES: similar to AA sequence:RefSeq:WP_010562495.1
NZ_CP014944.1	Protein Homology	CDS	2408963	2410585	.	+	0	cds-WP_070375282.1	gene-A3Q34_RS10355	WP_070375282.1	Genbank:WP_070375282.1	A3Q34_RS10355	hypothetical protein	WP_070375282.1	COORDINATES: similar to AA sequence:RefSeq:WP_011638874.1
NZ_CP014944.1	Protein Homology	CDS	2412756	2413157	.	+	0	cds-WP_070375285.1	gene-A3Q34_RS10370	WP_070375285.1	Genbank:WP_070375285.1	A3Q34_RS10370	TetR family transcriptional regulator	WP_070375285.1	COORDINATES: similar to AA sequence:RefSeq:WP_019281955.1
NZ_CP014944.1	Protein Homology	CDS	3953207	3954829	.	+	0	cds-WP_070375282.1-2	gene-A3Q34_RS16920	WP_070375282.1	Genbank:WP_070375282.1	A3Q34_RS16920	hypothetical protein	WP_070375282.1	COORDINATES: similar to AA sequence:RefSeq:WP_011638874.1
NZ_CP014944.1	Protein Homology	CDS	3957000	3957401	.	+	0	cds-WP_070375285.1-2	gene-A3Q34_RS16935	WP_070375285.1	Genbank:WP_070375285.1	A3Q34_RS16935	TetR family transcriptional regulator	WP_070375285.1	COORDINATES: similar to AA sequence:RefSeq:WP_019281955.1
NZ_CP016383.1	Protein Homology	CDS	838664	839152	.	-	0	cds-WP_070381472.1	gene-vm_RS04150	WP_070381472.1	Genbank:WP_070381472.1	vm_RS04150	bacterioferritin comigratory protein	WP_070381472.1	COORDINATES: similar to AA sequence:RefSeq:WP_004734289.1
NZ_CP016383.1	Protein Homology	CDS	841367	843721	.	-	0	cds-WP_070381474.1	gene-vm_RS04160	WP_070381474.1	Genbank:WP_070381474.1	vm_RS04160	hypothetical protein	WP_070381474.1	COORDINATES: similar to AA sequence:RefSeq:WP_017048855.1
NZ_CP016383.1	Protein Homology	CDS	2852515	2853009	.	-	0	cds-WP_013857860.1	gene-vm_RS13365	WP_013857860.1	Genbank:WP_013857860.1	vm_RS13365	hypothetical protein	WP_013857860.1	COORDINATES: similar to AA sequence:RefSeq:WP_000076453.1
NZ_CP016383.1	Protein Homology	CDS	2855039	2856880	.	-	0	cds-WP_070382371.1	gene-vm_RS13375	WP_070382371.1	Genbank:WP_070382371.1	vm_RS13375	hypothetical protein	WP_070382371.1	COORDINATES: similar to AA sequence:RefSeq:WP_000087880.1
NZ_CP013014.1	Protein Homology	CDS	2650211	2652073	.	+	0	cds-WP_000191844.1	gene-AP033_RS17605	WP_000191844.1	Genbank:WP_000191844.1	AP033_RS17605	hypothetical protein	WP_000191844.1	COORDINATES: similar to AA sequence:RefSeq:WP_017635993.1
NZ_CP013014.1	Protein Homology	CDS	2654059	2654517	.	+	0	cds-WP_000862110.1	gene-AP033_RS17615	WP_000862110.1	Genbank:WP_000862110.1	AP033_RS17615	hypothetical protein	WP_000862110.1	COORDINATES: similar to AA sequence:RefSeq:WP_019283094.1
NZ_CP011662.1	Protein Homology	CDS	1136648	1138414	.	+	0	cds-WP_007897920.1	gene-AB284_RS06680	WP_007897920.1	Genbank:WP_007897920.1	AB284_RS06680	hypothetical protein	WP_007897920.1	COORDINATES: similar to AA sequence:RefSeq:WP_007897920.1
NZ_CP011662.1	GeneMarkS-2+	CDS	1140523	1140951	.	+	0	cds-WP_017384060.1	gene-AB284_RS06690	WP_017384060.1	Genbank:WP_017384060.1	AB284_RS06690	hypothetical protein	WP_017384060.1	COORDINATES: ab initio prediction:GeneMarkS-2+
NZ_CP018025.1	GeneMarkS-2+	CDS	335234	335611	.	-	0	cds-WP_071960869.1	gene-BM524_RS20385	WP_071960869.1	Genbank:WP_071960869.1	BM524_RS20385	hypothetical protein	WP_071960869.1	COORDINATES: ab initio prediction:GeneMarkS-2+
NZ_CP018025.1	GeneMarkS-2+	CDS	337467	339515	.	-	0	cds-WP_155761695.1	gene-BM524_RS20395	WP_155761695.1	Genbank:WP_155761695.1	BM524_RS20395	hypothetical protein	WP_155761695.1	COORDINATES: ab initio prediction:GeneMarkS-2+
NZ_CP018028.1	GeneMarkS-2+	CDS	334994	335371	.	-	0	cds-WP_071960869.1	gene-BM525_RS20625	WP_071960869.1	Genbank:WP_071960869.1	BM525_RS20625	hypothetical protein	WP_071960869.1	COORDINATES: ab initio prediction:GeneMarkS-2+
NZ_CP018028.1	GeneMarkS-2+	CDS	337227	339275	.	-	0	cds-WP_155761695.1	gene-BM525_RS20635	WP_155761695.1	Genbank:WP_155761695.1	BM525_RS20635	hypothetical protein	WP_155761695.1	COORDINATES: ab initio prediction:GeneMarkS-2+
NZ_CP013301.1	GeneMarkS-2+	CDS	195241	195672	.	-	0	cds-WP_000047043.1	gene-ASZ80_RS01045	WP_000047043.1	Genbank:WP_000047043.1	ASZ80_RS01045	hypothetical protein	WP_000047043.1	COORDINATES: ab initio prediction:GeneMarkS-2+
NZ_CP013301.1	Protein Homology	CDS	197765	199453	.	-	0	cds-WP_000222725.1	gene-ASZ80_RS01055	WP_000222725.1	Genbank:WP_000222725.1	ASZ80_RS01055	hypothetical protein	WP_000222725.1	COORDINATES: similar to AA sequence:RefSeq:WP_000222515.1
NZ_CP013303.1	GeneMarkS-2+	CDS	183950	184381	.	-	0	cds-WP_000047043.1	gene-ASZ82_RS00975	WP_000047043.1	Genbank:WP_000047043.1	ASZ82_RS00975	hypothetical protein	WP_000047043.1	COORDINATES: ab initio prediction:GeneMarkS-2+
NZ_CP013303.1	Protein Homology	CDS	186474	188162	.	-	0	cds-WP_000222725.1	gene-ASZ82_RS00985	WP_000222725.1	Genbank:WP_000222725.1	ASZ82_RS00985	hypothetical protein	WP_000222725.1	COORDINATES: similar to AA sequence:RefSeq:WP_000222515.1
NZ_CP013305.1	GeneMarkS-2+	CDS	183947	184378	.	-	0	cds-WP_000047043.1	gene-ASZ81_RS00975	WP_000047043.1	Genbank:WP_000047043.1	ASZ81_RS00975	hypothetical protein	WP_000047043.1	COORDINATES: ab initio prediction:GeneMarkS-2+
NZ_CP013305.1	Protein Homology	CDS	186471	188159	.	-	0	cds-WP_000222725.1	gene-ASZ81_RS00985	WP_000222725.1	Genbank:WP_000222725.1	ASZ81_RS00985	hypothetical protein	WP_000222725.1	COORDINATES: similar to AA sequence:RefSeq:WP_000222515.1
NZ_CP013309.1	Protein Homology	CDS	1748922	1750610	.	+	0	cds-WP_000222725.1	gene-ASZ87_RS08185	WP_000222725.1	Genbank:WP_000222725.1	ASZ87_RS08185	hypothetical protein	WP_000222725.1	COORDINATES: similar to AA sequence:RefSeq:WP_000222515.1
NZ_CP013309.1	GeneMarkS-2+	CDS	1752703	1753134	.	+	0	cds-WP_000047043.1	gene-ASZ87_RS08195	WP_000047043.1	Genbank:WP_000047043.1	ASZ87_RS08195	hypothetical protein	WP_000047043.1	COORDINATES: ab initio prediction:GeneMarkS-2+
NZ_CP013313.1	GeneMarkS-2+	CDS	189501	189932	.	-	0	cds-WP_000047043.1	gene-ASZ79_RS01010	WP_000047043.1	Genbank:WP_000047043.1	ASZ79_RS01010	hypothetical protein	WP_000047043.1	COORDINATES: ab initio prediction:GeneMarkS-2+
NZ_CP013313.1	Protein Homology	CDS	192025	193713	.	-	0	cds-WP_000222725.1	gene-ASZ79_RS01020	WP_000222725.1	Genbank:WP_000222725.1	ASZ79_RS01020	hypothetical protein	WP_000222725.1	COORDINATES: similar to AA sequence:RefSeq:WP_000222515.1
NZ_CP018458.1	Protein Homology	CDS	759444	761210	.	+	0	cds-WP_040113334.1	gene-BB789_RS03975	WP_040113334.1	Genbank:WP_040113334.1	BB789_RS03975	hypothetical protein	WP_040113334.1	COORDINATES: similar to AA sequence:RefSeq:WP_007897920.1
NZ_CP018458.1	GeneMarkS-2+	CDS	763319	763747	.	+	0	cds-WP_017384060.1	gene-BB789_RS03985	WP_017384060.1	Genbank:WP_017384060.1	BB789_RS03985	hypothetical protein	WP_017384060.1	COORDINATES: ab initio prediction:GeneMarkS-2+
NZ_CP018814.1	Protein Homology	CDS	4443645	4445411	.	+	0	cds-WP_032607906.1	gene-AM329_RS22055	WP_032607906.1	Genbank:WP_032607906.1	AM329_RS22055	hypothetical protein	WP_032607906.1	COORDINATES: similar to AA sequence:RefSeq:WP_007897920.1
NZ_CP018814.1	GeneMarkS-2+	CDS	4447520	4447948	.	+	0	cds-WP_017384060.1	gene-AM329_RS22065	WP_017384060.1	Genbank:WP_017384060.1	AM329_RS22065	hypothetical protein	WP_017384060.1	COORDINATES: ab initio prediction:GeneMarkS-2+
NZ_CP019293.1	Protein Homology	CDS	3432842	3434590	.	+	0	cds-WP_045572320.1	gene-BWP24_RS16240	WP_045572320.1	Genbank:WP_045572320.1	BWP24_RS16240	hypothetical protein	WP_045572320.1	COORDINATES: similar to AA sequence:RefSeq:WP_001896707.1
NZ_CP019293.1	Protein Homology	CDS	3436632	3437090	.	+	0	cds-WP_045570834.1	gene-BWP24_RS16250	WP_045570834.1	Genbank:WP_045570834.1	BWP24_RS16250	hypothetical protein	WP_045570834.1	COORDINATES: similar to AA sequence:RefSeq:WP_017101127.1
NZ_CP019778.1	Protein Homology	CDS	1454204	1456054	.	+	0	cds-WP_066008918.1	gene-B0915_RS07545	WP_066008918.1	Genbank:WP_066008918.1	B0915_RS07545	hypothetical protein	WP_066008918.1	COORDINATES: similar to AA sequence:RefSeq:WP_016243127.1
NZ_CP019778.1	Protein Homology	CDS	1458044	1458484	.	+	0	cds-WP_011264070.1	gene-B0915_RS07555	WP_011264070.1	Genbank:WP_011264070.1	B0915_RS07555	hypothetical protein	WP_011264070.1	COORDINATES: similar to AA sequence:RefSeq:WP_011264070.1
NZ_CP019959.1	GeneMarkS-2+	CDS	81707	82117	.	-	0	cds-WP_078607066.1	gene-A9237_RS00310	WP_078607066.1	Genbank:WP_078607066.1,GeneID:47098231	A9237_RS00310	hypothetical protein	WP_078607066.1	COORDINATES: ab initio prediction:GeneMarkS-2+
NZ_CP019959.1	GeneMarkS-2+	CDS	84016	86121	.	-	0	cds-WP_078607069.1	gene-A9237_RS00320	WP_078607069.1	Genbank:WP_078607069.1,GeneID:47098233	A9237_RS00320	hypothetical protein	WP_078607069.1	COORDINATES: ab initio prediction:GeneMarkS-2+
NZ_CP020053.1	Protein Homology	CDS	3291030	3292796	.	+	0	cds-WP_007897920.1	gene-AM444_RS16185	WP_007897920.1	Genbank:WP_007897920.1	AM444_RS16185	hypothetical protein	WP_007897920.1	COORDINATES: similar to AA sequence:RefSeq:WP_007897920.1
NZ_CP020053.1	GeneMarkS-2+	CDS	3294905	3295333	.	+	0	cds-WP_017384060.1	gene-AM444_RS16195	WP_017384060.1	Genbank:WP_017384060.1	AM444_RS16195	hypothetical protein	WP_017384060.1	COORDINATES: ab initio prediction:GeneMarkS-2+
NZ_CP020107.1	Protein Homology	CDS	2977401	2977841	.	-	0	cds-WP_011264070.1	gene-EC767_RS15180	WP_011264070.1	Genbank:WP_011264070.1	EC767_RS15180	hypothetical protein	WP_011264070.1	COORDINATES: similar to AA sequence:RefSeq:WP_011264070.1
NZ_CP020107.1	Protein Homology	CDS	2979831	2981681	.	-	0	cds-WP_058055489.1	gene-EC767_RS15190	WP_058055489.1	Genbank:WP_058055489.1	EC767_RS15190	hypothetical protein	WP_058055489.1	COORDINATES: similar to AA sequence:RefSeq:WP_016243127.1
NZ_CP020409.2	GeneMarkS-2+	CDS	533987	535708	.	+	0	cds-WP_080608039.1	gene-A6J67_RS02480	WP_080608039.1	Genbank:WP_080608039.1	A6J67_RS02480	hypothetical protein	WP_080608039.1	COORDINATES: ab initio prediction:GeneMarkS-2+
NZ_CP020409.2	GeneMarkS-2+	CDS	537791	538249	.	+	0	cds-WP_080608041.1	gene-A6J67_RS02490	WP_080608041.1	Genbank:WP_080608041.1	A6J67_RS02490	hypothetical protein	WP_080608041.1	COORDINATES: ab initio prediction:GeneMarkS-2+
NZ_CP020408.2	Protein Homology	CDS	2360343	2362031	.	+	0	cds-WP_000222725.1	gene-A6J62_RS16520	WP_000222725.1	Genbank:WP_000222725.1	A6J62_RS16520	hypothetical protein	WP_000222725.1	COORDINATES: similar to AA sequence:RefSeq:NP_229841.1
NZ_CP020408.2	Protein Homology	CDS	2364124	2364555	.	+	0	cds-WP_000047043.1	gene-A6J62_RS16530	WP_000047043.1	Genbank:WP_000047043.1	A6J62_RS16530	hypothetical protein	WP_000047043.1	COORDINATES: similar to AA sequence:RefSeq:NP_229839.1
NZ_CP020453.1	Protein Homology	CDS	9999	11739	.	+	0	cds-B6A42_RS00050	gene-B6A42_RS00050			B6A42_RS00050	hypothetical protein		COORDINATES: similar to AA sequence:RefSeq:WP_019283408.1
NZ_CP020453.1	Protein Homology	CDS	13780	14238	.	+	0	cds-WP_082312893.1	gene-B6A42_RS00060	WP_082312893.1	Genbank:WP_082312893.1	B6A42_RS00060	hypothetical protein	WP_082312893.1	COORDINATES: similar to AA sequence:RefSeq:WP_017101127.1
NZ_CP020456.1	Protein Homology	CDS	57353	57811	.	-	0	cds-WP_082312893.1-2	gene-B6A42_RS27295	WP_082312893.1	Genbank:WP_082312893.1	B6A42_RS27295	hypothetical protein	WP_082312893.1	COORDINATES: similar to AA sequence:RefSeq:WP_017101127.1
NZ_CP020456.1	Protein Homology	CDS	59853	61595	.	-	0	cds-WP_082315747.1	gene-B6A42_RS27305	WP_082315747.1	Genbank:WP_082315747.1	B6A42_RS27305	hypothetical protein	WP_082315747.1	COORDINATES: similar to AA sequence:RefSeq:WP_019283408.1
NZ_CP020465.1	GeneMarkS-2+	CDS	1520145	1520588	.	-	0	cds-WP_081150035.1	gene-B5D82_RS06335	WP_081150035.1	Genbank:WP_081150035.1	B5D82_RS06335	hypothetical protein	WP_081150035.1	COORDINATES: ab initio prediction:GeneMarkS-2+
NZ_CP020465.1	GeneMarkS-2+	CDS	1522696	1524462	.	-	0	cds-WP_081150038.1	gene-B5D82_RS06345	WP_081150038.1	Genbank:WP_081150038.1	B5D82_RS06345	hypothetical protein	WP_081150038.1	COORDINATES: ab initio prediction:GeneMarkS-2+
NZ_CP020465.1	GeneMarkS-2+	CDS	4654920	4656686	.	+	0	cds-WP_081150038.1-2	gene-B5D82_RS19745	WP_081150038.1	Genbank:WP_081150038.1	B5D82_RS19745	hypothetical protein	WP_081150038.1	COORDINATES: ab initio prediction:GeneMarkS-2+
NZ_CP020465.1	GeneMarkS-2+	CDS	4658794	4659237	.	+	0	cds-WP_081150035.1-2	gene-B5D82_RS19755	WP_081150035.1	Genbank:WP_081150035.1	B5D82_RS19755	hypothetical protein	WP_081150035.1	COORDINATES: ab initio prediction:GeneMarkS-2+
NZ_CP016955.1	Protein Homology	CDS	6102102	6102530	.	-	0	cds-WP_010562495.1	gene-BFV99_RS29455	WP_010562495.1	Genbank:WP_010562495.1	BFV99_RS29455	hypothetical protein	WP_010562495.1	COORDINATES: similar to AA sequence:RefSeq:WP_010562495.1
NZ_CP016955.1	Protein Homology	CDS	6104578	6106506	.	-	0	cds-WP_003132543.1	gene-BFV99_RS29465	WP_003132543.1	Genbank:WP_003132543.1	BFV99_RS29465	hypothetical protein	WP_003132543.1	COORDINATES: similar to AA sequence:RefSeq:WP_003132543.1
NZ_CP016955.1	Protein Homology	CDS	6121528	6121950	.	-	0	cds-WP_079379915.1	gene-BFV99_RS29520	WP_079379915.1	Genbank:WP_079379915.1	BFV99_RS29520	hypothetical protein	WP_079379915.1	COORDINATES: similar to AA sequence:RefSeq:WP_003152689.1
NZ_CP016955.1	Protein Homology	CDS	6124009	6125739	.	-	0	cds-WP_025297806.1	gene-BFV99_RS29530	WP_025297806.1	Genbank:WP_025297806.1	BFV99_RS29530	site-specific integrase	WP_025297806.1	COORDINATES: similar to AA sequence:RefSeq:WP_003422414.1
NZ_CP016955.1	GeneMarkS-2+	CDS	6128153	6128578	.	-	0	cds-WP_025297803.1	gene-BFV99_RS29545	WP_025297803.1	Genbank:WP_025297803.1	BFV99_RS29545	hypothetical protein	WP_025297803.1	COORDINATES: ab initio prediction:GeneMarkS-2+
NZ_CP016955.1	GeneMarkS-2+	CDS	6130556	6132313	.	-	0	cds-WP_054889621.1	gene-BFV99_RS36125	WP_054889621.1	Genbank:WP_054889621.1	BFV99_RS36125	hypothetical protein	WP_054889621.1	COORDINATES: ab initio prediction:GeneMarkS-2+
NZ_CP020603.1	GeneMarkS-2+	CDS	2514701	2516362	.	+	0	cds-WP_071534604.1	gene-E613_RS34340	WP_071534604.1	Genbank:WP_071534604.1	E613_RS34340	hypothetical protein	WP_071534604.1	COORDINATES: ab initio prediction:GeneMarkS-2+
NZ_CP020603.1	GeneMarkS-2+	CDS	2518229	2518636	.	+	0	cds-WP_156900450.1	gene-E613_RS34345	WP_156900450.1	Genbank:WP_156900450.1	E613_RS34345	hypothetical protein	WP_156900450.1	COORDINATES: ab initio prediction:GeneMarkS-2+
NZ_CP017889.1	Protein Homology	CDS	2494451	2496796	.	+	0	cds-WP_086046961.1	gene-K01M1_RS11895	WP_086046961.1	Genbank:WP_086046961.1	K01M1_RS11895	hypothetical protein	WP_086046961.1	COORDINATES: similar to AA sequence:RefSeq:WP_017048855.1
NZ_CP017889.1	Protein Homology	CDS	2498988	2499491	.	+	0	cds-WP_086046963.1	gene-K01M1_RS11905	WP_086046963.1	Genbank:WP_086046963.1	K01M1_RS11905	bacterioferritin comigratory protein	WP_086046963.1	COORDINATES: similar to AA sequence:RefSeq:WP_017817789.1
NZ_CP017916.1	Protein Homology	CDS	2383721	2384119	.	-	0	cds-WP_016767463.1	gene-K08M4_RS10830	WP_016767463.1	Genbank:WP_016767463.1	K08M4_RS10830	hypothetical protein	WP_016767463.1	COORDINATES: similar to AA sequence:RefSeq:WP_016767463.1
NZ_CP017916.1	Protein Homology	CDS	2386199	2388103	.	-	0	cds-WP_086049863.1	gene-K08M4_RS10840	WP_086049863.1	Genbank:WP_086049863.1	K08M4_RS10840	hypothetical protein	WP_086049863.1	COORDINATES: similar to AA sequence:RefSeq:WP_016767461.1
NZ_CP017899.1	Protein Homology	CDS	2497064	2499409	.	+	0	cds-WP_086046961.1	gene-K04M5_RS11770	WP_086046961.1	Genbank:WP_086046961.1	K04M5_RS11770	hypothetical protein	WP_086046961.1	COORDINATES: similar to AA sequence:RefSeq:WP_017048855.1
NZ_CP017899.1	Protein Homology	CDS	2501601	2502104	.	+	0	cds-WP_086046963.1	gene-K04M5_RS11780	WP_086046963.1	Genbank:WP_086046963.1	K04M5_RS11780	bacterioferritin comigratory protein	WP_086046963.1	COORDINATES: similar to AA sequence:RefSeq:WP_017817789.1
NZ_CP017907.1	Protein Homology	CDS	2497445	2499790	.	+	0	cds-WP_086046961.1	gene-K06K5_RS11780	WP_086046961.1	Genbank:WP_086046961.1	K06K5_RS11780	hypothetical protein	WP_086046961.1	COORDINATES: similar to AA sequence:RefSeq:WP_017048855.1
NZ_CP017907.1	Protein Homology	CDS	2501982	2502485	.	+	0	cds-WP_086046963.1	gene-K06K5_RS11790	WP_086046963.1	Genbank:WP_086046963.1	K06K5_RS11790	bacterioferritin comigratory protein	WP_086046963.1	COORDINATES: similar to AA sequence:RefSeq:WP_017817789.1
NZ_CP017911.1	Protein Homology	CDS	2483282	2485627	.	+	0	cds-WP_086046961.1	gene-K10K4_RS11750	WP_086046961.1	Genbank:WP_086046961.1	K10K4_RS11750	hypothetical protein	WP_086046961.1	COORDINATES: similar to AA sequence:RefSeq:WP_017048855.1
NZ_CP017911.1	Protein Homology	CDS	2487819	2488322	.	+	0	cds-WP_086046963.1	gene-K10K4_RS11760	WP_086046963.1	Genbank:WP_086046963.1	K10K4_RS11760	bacterioferritin comigratory protein	WP_086046963.1	COORDINATES: similar to AA sequence:RefSeq:WP_017817789.1
NZ_CP020076.1	Protein Homology	CDS	3512265	3514013	.	+	0	cds-WP_045572320.1	gene-Vc3S01_RS16870	WP_045572320.1	Genbank:WP_045572320.1	Vc3S01_RS16870	hypothetical protein	WP_045572320.1	COORDINATES: similar to AA sequence:RefSeq:WP_001896707.1
NZ_CP020076.1	Protein Homology	CDS	3516055	3516513	.	+	0	cds-WP_045570834.1	gene-Vc3S01_RS16880	WP_045570834.1	Genbank:WP_045570834.1	Vc3S01_RS16880	hypothetical protein	WP_045570834.1	COORDINATES: similar to AA sequence:RefSeq:WP_017101127.1
NZ_CP021151.1	GeneMarkS-2+	CDS	1524763	1525149	.	-	0	cds-WP_086366971.1	gene-CAY62_RS07080	WP_086366971.1	Genbank:WP_086366971.1,GeneID:34510483	CAY62_RS07080	hypothetical protein	WP_086366971.1	COORDINATES: ab initio prediction:GeneMarkS-2+
NZ_CP021151.1	GeneMarkS-2+	CDS	1527154	1529091	.	-	0	cds-WP_086366973.1	gene-CAY62_RS07090	WP_086366973.1	Genbank:WP_086366973.1,GeneID:34510887	CAY62_RS07090	hypothetical protein	WP_086366973.1	COORDINATES: ab initio prediction:GeneMarkS-2+
NZ_CP017919.1	Protein Homology	CDS	2682173	2682676	.	-	0	cds-WP_086046963.1	gene-K09K1_RS21530	WP_086046963.1	Genbank:WP_086046963.1	K09K1_RS21530	bacterioferritin comigratory protein	WP_086046963.1	COORDINATES: similar to AA sequence:RefSeq:WP_017817789.1
NZ_CP017919.1	Protein Homology	CDS	2684868	2687213	.	-	0	cds-WP_086046961.1	gene-K09K1_RS21540	WP_086046961.1	Genbank:WP_086046961.1	K09K1_RS21540	hypothetical protein	WP_086046961.1	COORDINATES: similar to AA sequence:RefSeq:WP_017048855.1
NZ_CP017913.1	Protein Homology	CDS	2494286	2496631	.	+	0	cds-WP_086046961.1	gene-K08M3_RS11780	WP_086046961.1	Genbank:WP_086046961.1	K08M3_RS11780	hypothetical protein	WP_086046961.1	COORDINATES: similar to AA sequence:RefSeq:WP_017048855.1
NZ_CP017913.1	Protein Homology	CDS	2498823	2499326	.	+	0	cds-WP_086046963.1	gene-K08M3_RS11790	WP_086046963.1	Genbank:WP_086046963.1	K08M3_RS11790	bacterioferritin comigratory protein	WP_086046963.1	COORDINATES: similar to AA sequence:RefSeq:WP_017817789.1
NZ_CP017896.1	Protein Homology	CDS	2502322	2504667	.	+	0	cds-WP_086046961.1	gene-K04M3_RS11830	WP_086046961.1	Genbank:WP_086046961.1	K04M3_RS11830	hypothetical protein	WP_086046961.1	COORDINATES: similar to AA sequence:RefSeq:WP_017048855.1
NZ_CP017896.1	Protein Homology	CDS	2506859	2507362	.	+	0	cds-WP_086046963.1	gene-K04M3_RS11840	WP_086046963.1	Genbank:WP_086046963.1	K04M3_RS11840	bacterioferritin comigratory protein	WP_086046963.1	COORDINATES: similar to AA sequence:RefSeq:WP_017817789.1
NZ_CP021323.1	Protein Homology	CDS	1780922	1781386	.	-	0	cds-WP_086621618.1	gene-B9G99_RS08250	WP_086621618.1	Genbank:WP_086621618.1	B9G99_RS08250	hypothetical protein	WP_086621618.1	COORDINATES: similar to AA sequence:RefSeq:WP_003152689.1
NZ_CP021323.1	Protein Homology	CDS	1783400	1785130	.	-	0	cds-WP_086621619.1	gene-B9G99_RS08260	WP_086621619.1	Genbank:WP_086621619.1	B9G99_RS08260	integrase	WP_086621619.1	COORDINATES: similar to AA sequence:RefSeq:WP_003422414.1
NZ_CP021358.1	Protein Homology	CDS	1447648	1449378	.	+	0	cds-WP_086621619.1	gene-B9H00_RS06705	WP_086621619.1	Genbank:WP_086621619.1	B9H00_RS06705	integrase	WP_086621619.1	COORDINATES: similar to AA sequence:RefSeq:WP_003422414.1
NZ_CP021358.1	Protein Homology	CDS	1451392	1451856	.	+	0	cds-WP_086621618.1	gene-B9H00_RS06715	WP_086621618.1	Genbank:WP_086621618.1	B9H00_RS06715	hypothetical protein	WP_086621618.1	COORDINATES: similar to AA sequence:RefSeq:WP_003152689.1
NZ_CP016095.1	Protein Homology	CDS	124950	127409	.	+	0	cds-WP_013855472.1	gene-A6A12_RS00645	WP_013855472.1	Genbank:WP_013855472.1	A6A12_RS00645	hypothetical protein	WP_013855472.1	COORDINATES: similar to AA sequence:RefSeq:WP_001911923.1
NZ_CP016095.1	Protein Homology	CDS	129614	130150	.	+	0	cds-WP_013855470.1	gene-A6A12_RS00655	WP_013855470.1	Genbank:WP_013855470.1	A6A12_RS00655	hypothetical protein	WP_013855470.1	COORDINATES: similar to AA sequence:RefSeq:WP_007106054.1
NZ_CP016095.1	Protein Homology	CDS	2226812	2229157	.	+	0	cds-WP_096013082.1	gene-A6A12_RS10350	WP_096013082.1	Genbank:WP_096013082.1	A6A12_RS10350	hypothetical protein	WP_096013082.1	COORDINATES: similar to AA sequence:RefSeq:WP_017048855.1
NZ_CP016095.1	Protein Homology	CDS	2231364	2231867	.	+	0	cds-WP_096013084.1	gene-A6A12_RS10360	WP_096013084.1	Genbank:WP_096013084.1	A6A12_RS10360	bacterioferritin comigratory protein	WP_096013084.1	COORDINATES: similar to AA sequence:RefSeq:WP_017817789.1
NZ_CP016095.1	Protein Homology	CDS	2965361	2967049	.	+	0	cds-WP_029189982.1	gene-A6A12_RS13805	WP_029189982.1	Genbank:WP_029189982.1	A6A12_RS13805	hypothetical protein	WP_029189982.1	COORDINATES: similar to AA sequence:RefSeq:WP_000222515.1
NZ_CP016095.1	Protein Homology	CDS	2970208	2970660	.	+	0	cds-WP_013855678.1	gene-A6A12_RS13830	WP_013855678.1	Genbank:WP_013855678.1	A6A12_RS13830	hypothetical protein	WP_013855678.1	COORDINATES: similar to AA sequence:RefSeq:WP_013855678.1
NZ_CP021749.1	Protein Homology	CDS	3264835	3266601	.	+	0	cds-WP_007897920.1	gene-AM409_RS15970	WP_007897920.1	Genbank:WP_007897920.1	AM409_RS15970	hypothetical protein	WP_007897920.1	COORDINATES: similar to AA sequence:RefSeq:WP_007897920.1
NZ_CP021749.1	GeneMarkS-2+	CDS	3268710	3269138	.	+	0	cds-WP_017384060.1	gene-AM409_RS15980	WP_017384060.1	Genbank:WP_017384060.1	AM409_RS15980	hypothetical protein	WP_017384060.1	COORDINATES: ab initio prediction:GeneMarkS-2+
NZ_CP021749.1	Protein Homology	CDS	3601776	3603542	.	+	0	cds-WP_032607906.1	gene-AM409_RS17870	WP_032607906.1	Genbank:WP_032607906.1	AM409_RS17870	hypothetical protein	WP_032607906.1	COORDINATES: similar to AA sequence:RefSeq:WP_007897920.1
NZ_CP021749.1	GeneMarkS-2+	CDS	3605651	3606079	.	+	0	cds-WP_017384060.1-2	gene-AM409_RS17880	WP_017384060.1	Genbank:WP_017384060.1	AM409_RS17880	hypothetical protein	WP_017384060.1	COORDINATES: ab initio prediction:GeneMarkS-2+
NZ_CP021776.1	GeneMarkS-2+	CDS	2584030	2584458	.	-	0	cds-WP_017384060.1	gene-AM432_RS12850	WP_017384060.1	Genbank:WP_017384060.1	AM432_RS12850	hypothetical protein	WP_017384060.1	COORDINATES: ab initio prediction:GeneMarkS-2+
NZ_CP021776.1	Protein Homology	CDS	2586567	2588333	.	-	0	cds-WP_032607906.1	gene-AM432_RS12860	WP_032607906.1	Genbank:WP_032607906.1	AM432_RS12860	hypothetical protein	WP_032607906.1	COORDINATES: similar to AA sequence:RefSeq:WP_007897920.1
NZ_CP021775.1	Protein Homology	CDS	1190811	1192739	.	+	0	cds-WP_003132543.1	gene-CDL16_RS05695	WP_003132543.1	Genbank:WP_003132543.1	CDL16_RS05695	hypothetical protein	WP_003132543.1	COORDINATES: similar to AA sequence:RefSeq:WP_003132543.1
NZ_CP021775.1	Protein Homology	CDS	1194787	1195215	.	+	0	cds-WP_010562495.1	gene-CDL16_RS05705	WP_010562495.1	Genbank:WP_010562495.1	CDL16_RS05705	hypothetical protein	WP_010562495.1	COORDINATES: similar to AA sequence:RefSeq:WP_010562495.1
NZ_CP021775.1	GeneMarkS-2+	CDS	2661793	2663454	.	+	0	cds-WP_071534604.1	gene-CDL16_RS35220	WP_071534604.1	Genbank:WP_071534604.1	CDL16_RS35220	hypothetical protein	WP_071534604.1	COORDINATES: ab initio prediction:GeneMarkS-2+
NZ_CP021775.1	GeneMarkS-2+	CDS	2665321	2665728	.	+	0	cds-WP_034082648.1	gene-CDL16_RS35225	WP_034082648.1	Genbank:WP_034082648.1	CDL16_RS35225	hypothetical protein	WP_034082648.1	COORDINATES: ab initio prediction:GeneMarkS-2+
NZ_CP021851.1	GeneMarkS-2+	CDS	4342041	4342469	.	-	0	cds-WP_017384060.1	gene-CCL06_RS21240	WP_017384060.1	Genbank:WP_017384060.1	CCL06_RS21240	hypothetical protein	WP_017384060.1	COORDINATES: ab initio prediction:GeneMarkS-2+
NZ_CP021851.1	Protein Homology	CDS	4344578	4346344	.	-	0	cds-WP_007897920.1	gene-CCL06_RS21250	WP_007897920.1	Genbank:WP_007897920.1	CCL06_RS21250	hypothetical protein	WP_007897920.1	COORDINATES: similar to AA sequence:RefSeq:WP_007897920.1
NZ_CP021896.1	GeneMarkS-2+	CDS	82458	82886	.	-	0	cds-WP_017384060.1	gene-AM429_RS00400	WP_017384060.1	Genbank:WP_017384060.1	AM429_RS00400	hypothetical protein	WP_017384060.1	COORDINATES: ab initio prediction:GeneMarkS-2+
NZ_CP021896.1	Protein Homology	CDS	84995	86761	.	-	0	cds-WP_007897920.1	gene-AM429_RS00410	WP_007897920.1	Genbank:WP_007897920.1	AM429_RS00410	hypothetical protein	WP_007897920.1	COORDINATES: similar to AA sequence:RefSeq:WP_007897920.1
NZ_CP021902.1	GeneMarkS-2+	CDS	2347106	2347534	.	-	0	cds-WP_017384060.1	gene-AM383_RS12430	WP_017384060.1	Genbank:WP_017384060.1	AM383_RS12430	hypothetical protein	WP_017384060.1	COORDINATES: ab initio prediction:GeneMarkS-2+
NZ_CP021902.1	Protein Homology	CDS	2349643	2351409	.	-	0	cds-WP_032607906.1	gene-AM383_RS12440	WP_032607906.1	Genbank:WP_032607906.1	AM383_RS12440	hypothetical protein	WP_032607906.1	COORDINATES: similar to AA sequence:RefSeq:WP_007897920.1
NZ_CP022002.1	Protein Homology	CDS	4802907	4803314	.	-	0	cds-WP_041506141.1	gene-CD799_RS22790	WP_041506141.1	Genbank:WP_041506141.1	CD799_RS22790	TetR family transcriptional regulator	WP_041506141.1	COORDINATES: similar to AA sequence:RefSeq:WP_007733023.1
NZ_CP022002.1	Protein Homology	CDS	4805197	4806873	.	-	0	cds-WP_041506143.1	gene-CD799_RS22800	WP_041506143.1	Genbank:WP_041506143.1	CD799_RS22800	hypothetical protein	WP_041506143.1	COORDINATES: similar to AA sequence:RefSeq:WP_004666147.1
NZ_CP022002.1	Protein Homology	CDS	6337899	6338327	.	-	0	cds-WP_010562495.1	gene-CD799_RS30375	WP_010562495.1	Genbank:WP_010562495.1	CD799_RS30375	hypothetical protein	WP_010562495.1	COORDINATES: similar to AA sequence:RefSeq:WP_010562495.1
NZ_CP022002.1	Protein Homology	CDS	6340375	6342303	.	-	0	cds-WP_003132543.1	gene-CD799_RS30385	WP_003132543.1	Genbank:WP_003132543.1	CD799_RS30385	hypothetical protein	WP_003132543.1	COORDINATES: similar to AA sequence:RefSeq:WP_003132543.1
NZ_CP017990.1	GeneMarkS-2+	CDS	4383470	4383898	.	-	0	cds-WP_017384060.1	gene-WM95_RS21765	WP_017384060.1	Genbank:WP_017384060.1	WM95_RS21765	hypothetical protein	WP_017384060.1	COORDINATES: ab initio prediction:GeneMarkS-2+
NZ_CP017990.1	Protein Homology	CDS	4386007	4387773	.	-	0	cds-WP_007897920.1	gene-WM95_RS21775	WP_007897920.1	Genbank:WP_007897920.1	WM95_RS21775	hypothetical protein	WP_007897920.1	COORDINATES: similar to AA sequence:RefSeq:WP_007897920.1
NZ_CP022001.1	Protein Homology	CDS	5122168	5122575	.	-	0	cds-WP_063896800.1	gene-CD800_RS24500	WP_063896800.1	Genbank:WP_063896800.1	CD800_RS24500	hypothetical protein	WP_063896800.1	COORDINATES: similar to AA sequence:RefSeq:WP_004655952.1
NZ_CP022001.1	GeneMarkS-2+	CDS	5124442	5126103	.	-	0	cds-WP_071533875.1	gene-CD800_RS36110	WP_071533875.1	Genbank:WP_071533875.1	CD800_RS36110	hypothetical protein	WP_071533875.1	COORDINATES: ab initio prediction:GeneMarkS-2+
NZ_CP022001.1	Protein Homology	CDS	6709160	6709588	.	-	0	cds-WP_010562495.1	gene-CD800_RS32245	WP_010562495.1	Genbank:WP_010562495.1	CD800_RS32245	hypothetical protein	WP_010562495.1	COORDINATES: similar to AA sequence:RefSeq:WP_010562495.1
NZ_CP022001.1	Protein Homology	CDS	6711636	6713564	.	-	0	cds-WP_003132543.1	gene-CD800_RS32255	WP_003132543.1	Genbank:WP_003132543.1	CD800_RS32255	hypothetical protein	WP_003132543.1	COORDINATES: similar to AA sequence:RefSeq:WP_003132543.1
NZ_CP021980.1	Protein Homology	CDS	133580	136039	.	+	0	cds-WP_013855472.1	gene-CEA93_RS00680	WP_013855472.1	Genbank:WP_013855472.1	CEA93_RS00680	hypothetical protein	WP_013855472.1	COORDINATES: similar to AA sequence:RefSeq:WP_001911923.1
NZ_CP021980.1	Protein Homology	CDS	138244	138780	.	+	0	cds-WP_013855470.1	gene-CEA93_RS00690	WP_013855470.1	Genbank:WP_013855470.1	CEA93_RS00690	hypothetical protein	WP_013855470.1	COORDINATES: similar to AA sequence:RefSeq:WP_013855470.1
NZ_CP021980.1	Protein Homology	CDS	3007304	3008872	.	+	0	cds-WP_088718016.1	gene-CEA93_RS14120	WP_088718016.1	Genbank:WP_088718016.1	CEA93_RS14120	hypothetical protein	WP_088718016.1	COORDINATES: similar to AA sequence:RefSeq:WP_000222516.1
NZ_CP021980.1	Protein Homology	CDS	3011041	3011493	.	+	0	cds-WP_013855678.1	gene-CEA93_RS14135	WP_013855678.1	Genbank:WP_013855678.1	CEA93_RS14135	hypothetical protein	WP_013855678.1	COORDINATES: similar to AA sequence:RefSeq:WP_013855678.1
NZ_CP022148.1	Protein Homology	CDS	4257133	4258899	.	+	0	cds-WP_007897920.1	gene-CES92_RS20815	WP_007897920.1	Genbank:WP_007897920.1	CES92_RS20815	hypothetical protein	WP_007897920.1	COORDINATES: similar to AA sequence:RefSeq:WP_007897920.1
NZ_CP022148.1	GeneMarkS-2+	CDS	4261008	4261436	.	+	0	cds-WP_017384060.1	gene-CES92_RS20825	WP_017384060.1	Genbank:WP_017384060.1	CES92_RS20825	hypothetical protein	WP_017384060.1	COORDINATES: ab initio prediction:GeneMarkS-2+
NZ_CP022154.1	Protein Homology	CDS	778697	780463	.	+	0	cds-WP_088765678.1	gene-CES94_RS04080	WP_088765678.1	Genbank:WP_088765678.1	CES94_RS04080	hypothetical protein	WP_088765678.1	COORDINATES: similar to AA sequence:RefSeq:WP_007897920.1
NZ_CP022154.1	GeneMarkS-2+	CDS	782572	783000	.	+	0	cds-WP_017384060.1	gene-CES94_RS04090	WP_017384060.1	Genbank:WP_017384060.1	CES94_RS04090	hypothetical protein	WP_017384060.1	COORDINATES: ab initio prediction:GeneMarkS-2+
NZ_CP022133.1	GeneMarkS-2+	CDS	1395288	1396886	.	+	0	cds-WP_088768251.1	gene-CEW91_RS06755	WP_088768251.1	Genbank:WP_088768251.1	CEW91_RS06755	hypothetical protein	WP_088768251.1	COORDINATES: ab initio prediction:GeneMarkS-2+
NZ_CP022133.1	Protein Homology	CDS	1398750	1399145	.	+	0	cds-WP_088768253.1	gene-CEW91_RS06765	WP_088768253.1	Genbank:WP_088768253.1	CEW91_RS06765	TetR family transcriptional regulator	WP_088768253.1	COORDINATES: similar to AA sequence:RefSeq:WP_008169873.1
NZ_CP022133.1	Protein Homology	CDS	2184258	2184653	.	-	0	cds-WP_088768253.1-2	gene-CEW91_RS10385	WP_088768253.1	Genbank:WP_088768253.1	CEW91_RS10385	TetR family transcriptional regulator	WP_088768253.1	COORDINATES: similar to AA sequence:RefSeq:WP_008169873.1
NZ_CP022133.1	GeneMarkS-2+	CDS	2186517	2188115	.	-	0	cds-WP_088768251.1-2	gene-CEW91_RS10395	WP_088768251.1	Genbank:WP_088768251.1	CEW91_RS10395	hypothetical protein	WP_088768251.1	COORDINATES: ab initio prediction:GeneMarkS-2+
NZ_CP022142.1	GeneMarkS-2+	CDS	235555	236010	.	-	0	cds-WP_088759506.1	gene-LFZ53_RS01095	WP_088759506.1	Genbank:WP_088759506.1	LFZ53_RS01095	hypothetical protein	WP_088759506.1	COORDINATES: ab initio prediction:GeneMarkS-2+
NZ_CP022142.1	GeneMarkS-2+	CDS	238096	239820	.	-	0	cds-WP_088759508.1	gene-LFZ53_RS01105	WP_088759508.1	Genbank:WP_088759508.1	LFZ53_RS01105	hypothetical protein	WP_088759508.1	COORDINATES: ab initio prediction:GeneMarkS-2+
NZ_CP022101.1	Protein Homology	CDS	346991	348832	.	+	0	cds-WP_088720775.1	gene-CEJ46_RS01695	WP_088720775.1	Genbank:WP_088720775.1	CEJ46_RS01695	hypothetical protein	WP_088720775.1	COORDINATES: similar to AA sequence:RefSeq:WP_013857862.1
NZ_CP022101.1	Protein Homology	CDS	350868	351353	.	+	0	cds-WP_088720777.1	gene-CEJ46_RS01705	WP_088720777.1	Genbank:WP_088720777.1	CEJ46_RS01705	hypothetical protein	WP_088720777.1	COORDINATES: similar to AA sequence:RefSeq:WP_001090929.1
NZ_CP022101.1	Protein Homology	CDS	2959855	2961597	.	+	0	cds-WP_088721423.1	gene-CEJ46_RS13660	WP_088721423.1	Genbank:WP_088721423.1	CEJ46_RS13660	hypothetical protein	WP_088721423.1	COORDINATES: similar to AA sequence:RefSeq:WP_005475093.1
NZ_CP022101.1	Protein Homology	CDS	2963657	2964115	.	+	0	cds-WP_088721425.1	gene-CEJ46_RS13670	WP_088721425.1	Genbank:WP_088721425.1	CEJ46_RS13670	hypothetical protein	WP_088721425.1	COORDINATES: similar to AA sequence:RefSeq:WP_017101127.1
NZ_CP022099.1	Protein Homology	CDS	2086700	2089045	.	+	0	cds-WP_088729055.1	gene-CEG15_RS09425	WP_088729055.1	Genbank:WP_088729055.1	CEG15_RS09425	hypothetical protein	WP_088729055.1	COORDINATES: similar to AA sequence:RefSeq:WP_017048855.1
NZ_CP022099.1	Protein Homology	CDS	2091246	2091749	.	+	0	cds-WP_088729057.1	gene-CEG15_RS09435	WP_088729057.1	Genbank:WP_088729057.1	CEG15_RS09435	bacterioferritin comigratory protein	WP_088729057.1	COORDINATES: similar to AA sequence:RefSeq:WP_017817789.1
NZ_CP022103.1	Protein Homology	CDS	178171	180630	.	+	0	cds-WP_088731420.1	gene-CEQ50_RS00880	WP_088731420.1	Genbank:WP_088731420.1	CEQ50_RS00880	hypothetical protein	WP_088731420.1	COORDINATES: similar to AA sequence:RefSeq:WP_001911923.1
NZ_CP022103.1	Protein Homology	CDS	182835	183371	.	+	0	cds-WP_088731424.1	gene-CEQ50_RS00890	WP_088731424.1	Genbank:WP_088731424.1	CEQ50_RS00890	hypothetical protein	WP_088731424.1	COORDINATES: similar to AA sequence:RefSeq:WP_013855470.1
NZ_CP022103.1	GeneMarkS-2+	CDS	3012572	3014305	.	+	0	cds-WP_088732995.1	gene-CEQ50_RS13905	WP_088732995.1	Genbank:WP_088732995.1	CEQ50_RS13905	hypothetical protein	WP_088732995.1	COORDINATES: ab initio prediction:GeneMarkS-2+
NZ_CP022103.1	Protein Homology	CDS	3016380	3016850	.	+	0	cds-WP_065771706.1	gene-CEQ50_RS13915	WP_065771706.1	Genbank:WP_065771706.1	CEQ50_RS13915	hypothetical protein	WP_065771706.1	COORDINATES: similar to AA sequence:RefSeq:WP_017101127.1
NZ_CP022104.1	Protein Homology	CDS	313408	313876	.	-	0	cds-CEQ50_RS15710	gene-CEQ50_RS15710			CEQ50_RS15710	hypothetical protein		COORDINATES: similar to AA sequence:RefSeq:WP_006084676.1
NZ_CP022104.1	GeneMarkS-2+	CDS	315944	317677	.	-	0	cds-WP_088732995.1-2	gene-CEQ50_RS15730	WP_088732995.1	Genbank:WP_088732995.1	CEQ50_RS15730	hypothetical protein	WP_088732995.1	COORDINATES: ab initio prediction:GeneMarkS-2+
NZ_CP014636.1	Protein Homology	CDS	462362	464206	.	+	0	cds-WP_039449490.1	gene-VVCECT4999_RS02270	WP_039449490.1	Genbank:WP_039449490.1,GeneID:33953736	VVCECT4999_RS02270	hypothetical protein	WP_039449490.1	COORDINATES: similar to AA sequence:RefSeq:WP_013857862.1
NZ_CP014636.1	Protein Homology	CDS	466239	466724	.	+	0	cds-WP_039449484.1	gene-VVCECT4999_RS02280	WP_039449484.1	Genbank:WP_039449484.1,GeneID:33953748	VVCECT4999_RS02280	hypothetical protein	WP_039449484.1	COORDINATES: similar to AA sequence:RefSeq:WP_017789157.1
NZ_CP022275.1	Protein Homology	CDS	13618	15348	.	+	0	cds-WP_034039553.1	gene-CFA70_RS27690	WP_034039553.1	Genbank:WP_034039553.1	CFA70_RS27690	site-specific integrase	WP_034039553.1	COORDINATES: similar to AA sequence:RefSeq:WP_003422414.1
NZ_CP022275.1	Protein Homology	CDS	17365	17829	.	+	0	cds-WP_023443007.1	gene-CFA70_RS27700	WP_023443007.1	Genbank:WP_023443007.1	CFA70_RS27700	hypothetical protein	WP_023443007.1	COORDINATES: similar to AA sequence:RefSeq:WP_016981057.1
NZ_CP022356.1	Protein Homology	CDS	167760	169556	.	+	0	cds-WP_089073905.1	gene-CF386_RS07980	WP_089073905.1	Genbank:WP_089073905.1	CF386_RS07980	hypothetical protein	WP_089073905.1	COORDINATES: similar to AA sequence:RefSeq:WP_017094887.1
NZ_CP022356.1	Protein Homology	CDS	171606	172064	.	+	0	cds-WP_089073907.1	gene-CF386_RS07990	WP_089073907.1	Genbank:WP_089073907.1	CF386_RS07990	hypothetical protein	WP_089073907.1	COORDINATES: similar to AA sequence:RefSeq:WP_006647513.1
NZ_AP018680.1	Protein Homology	CDS	965503	967299	.	+	0	cds-WP_089111006.1	gene-VCASEI_RS04670	WP_089111006.1	Genbank:WP_089111006.1	VCASEI_RS04670	integrase	WP_089111006.1	COORDINATES: similar to AA sequence:RefSeq:WP_011329009.1
NZ_AP018680.1	Protein Homology	CDS	969212	969676	.	+	0	cds-WP_089111004.1	gene-VCASEI_RS04680	WP_089111004.1	Genbank:WP_089111004.1	VCASEI_RS04680	hypothetical protein	WP_089111004.1	COORDINATES: similar to AA sequence:RefSeq:WP_011329007.1
NZ_AP018682.1	Protein Homology	CDS	143798	145543	.	+	0	cds-WP_089110669.1	gene-VCASEI_RS19160	WP_089110669.1	Genbank:WP_089110669.1	VCASEI_RS19160	hypothetical protein	WP_089110669.1	COORDINATES: similar to AA sequence:RefSeq:WP_006647511.1
NZ_AP018682.1	Protein Homology	CDS	147594	148052	.	+	0	cds-WP_089110671.1	gene-VCASEI_RS19170	WP_089110671.1	Genbank:WP_089110671.1	VCASEI_RS19170	hypothetical protein	WP_089110671.1	COORDINATES: similar to AA sequence:RefSeq:WP_017101127.1
NZ_CP022552.2	Protein Homology	CDS	2844312	2846639	.	+	0	cds-WP_031815662.1	gene-BSG32_RS14520	WP_031815662.1	Genbank:WP_031815662.1	BSG32_RS14520	hypothetical protein	WP_031815662.1	COORDINATES: similar to AA sequence:RefSeq:WP_017048855.1
NZ_CP022552.2	Protein Homology	CDS	2848849	2849346	.	+	0	cds-WP_005484390.1	gene-BSG32_RS14530	WP_005484390.1	Genbank:WP_005484390.1	BSG32_RS14530	hypothetical protein	WP_005484390.1	COORDINATES: similar to AA sequence:RefSeq:WP_016800148.1
NZ_CP022532.1	Protein Homology	CDS	2592194	2593960	.	+	0	cds-WP_007897920.1	gene-MS7884_RS12710	WP_007897920.1	Genbank:WP_007897920.1	MS7884_RS12710	hypothetical protein	WP_007897920.1	COORDINATES: similar to AA sequence:RefSeq:WP_007897920.1
NZ_CP022532.1	GeneMarkS-2+	CDS	2596069	2596497	.	+	0	cds-WP_017384060.1	gene-MS7884_RS12720	WP_017384060.1	Genbank:WP_017384060.1	MS7884_RS12720	hypothetical protein	WP_017384060.1	COORDINATES: ab initio prediction:GeneMarkS-2+
NZ_CP023054.1	Protein Homology	CDS	597467	599119	.	+	0	cds-WP_019283266.1	gene-CK207_RS03025	WP_019283266.1	Genbank:WP_019283266.1	CK207_RS03025	hypothetical protein	WP_019283266.1	COORDINATES: similar to AA sequence:RefSeq:WP_011638874.1
NZ_CP023054.1	Protein Homology	CDS	600914	601318	.	+	0	cds-WP_019283264.1	gene-CK207_RS03035	WP_019283264.1	Genbank:WP_019283264.1	CK207_RS03035	hypothetical protein	WP_019283264.1	COORDINATES: similar to AA sequence:RefSeq:WP_019281955.1
NZ_CP023054.1	Protein Homology	CDS	1234098	1235954	.	+	0	cds-WP_069212104.1	gene-CK207_RS05850	WP_069212104.1	Genbank:WP_069212104.1	CK207_RS05850	hypothetical protein	WP_069212104.1	COORDINATES: similar to AA sequence:RefSeq:WP_017050631.1
NZ_CP023054.1	Protein Homology	CDS	1237955	1238413	.	+	0	cds-WP_019283094.1	gene-CK207_RS05860	WP_019283094.1	Genbank:WP_019283094.1	CK207_RS05860	hypothetical protein	WP_019283094.1	COORDINATES: similar to AA sequence:RefSeq:WP_019283094.1
NZ_CP023054.1	Protein Homology	CDS	1473919	1475538	.	+	0	cds-WP_095661276.1	gene-CK207_RS06920	WP_095661276.1	Genbank:WP_095661276.1	CK207_RS06920	hypothetical protein	WP_095661276.1	COORDINATES: similar to AA sequence:RefSeq:WP_019283266.1
NZ_CP023054.1	Protein Homology	CDS	1478594	1479001	.	+	0	cds-WP_019281955.1	gene-CK207_RS06935	WP_019281955.1	Genbank:WP_019281955.1	CK207_RS06935	hypothetical protein	WP_019281955.1	COORDINATES: similar to AA sequence:RefSeq:WP_019281955.1
NZ_CP023054.1	Protein Homology	CDS	2283035	2283502	.	-	0	cds-WP_019281560.1	gene-CK207_RS10540	WP_019281560.1	Genbank:WP_019281560.1	CK207_RS10540	hypothetical protein	WP_019281560.1	COORDINATES: similar to AA sequence:RefSeq:WP_006646505.1
NZ_CP023054.1	GeneMarkS-2+	CDS	2285884	2287140	.	-	0	cds-WP_069212007.1	gene-CK207_RS10560	WP_069212007.1	Genbank:WP_069212007.1	CK207_RS10560	hypothetical protein	WP_069212007.1	COORDINATES: ab initio prediction:GeneMarkS-2+
NZ_CP023054.1	Protein Homology	CDS	2398127	2400475	.	+	0	cds-WP_095661313.1	gene-CK207_RS11140	WP_095661313.1	Genbank:WP_095661313.1	CK207_RS11140	hypothetical protein	WP_095661313.1	COORDINATES: similar to AA sequence:RefSeq:WP_017048855.1
NZ_CP023054.1	Protein Homology	CDS	2402676	2403179	.	+	0	cds-WP_069212154.1	gene-CK207_RS11150	WP_069212154.1	Genbank:WP_069212154.1	CK207_RS11150	bacterioferritin comigratory protein	WP_069212154.1	COORDINATES: similar to AA sequence:RefSeq:WP_017817789.1
NZ_CP023316.1	Protein Homology	CDS	1122282	1124210	.	+	0	cds-WP_003132543.1	gene-B8B76_RS05300	WP_003132543.1	Genbank:WP_003132543.1	B8B76_RS05300	hypothetical protein	WP_003132543.1	COORDINATES: similar to AA sequence:RefSeq:WP_003132543.1
NZ_CP023316.1	Protein Homology	CDS	1126258	1126686	.	+	0	cds-WP_010562495.1	gene-B8B76_RS05310	WP_010562495.1	Genbank:WP_010562495.1	B8B76_RS05310	hypothetical protein	WP_010562495.1	COORDINATES: similar to AA sequence:RefSeq:WP_010562495.1
NZ_CP023316.1	Protein Homology	CDS	5622204	5622557	.	-	0	cds-WP_008567186.1	gene-B8B76_RS26850	WP_008567186.1	Genbank:WP_008567186.1	B8B76_RS26850	hypothetical protein	WP_008567186.1	COORDINATES: similar to AA sequence:RefSeq:WP_008567186.1
NZ_CP023316.1	Protein Homology	CDS	5624463	5626049	.	-	0	cds-WP_078451582.1	gene-B8B76_RS26860	WP_078451582.1	Genbank:WP_078451582.1	B8B76_RS26860	hypothetical protein	WP_078451582.1	COORDINATES: similar to AA sequence:RefSeq:WP_017362250.1
NZ_CP023208.1	Protein Homology	CDS	118989	119441	.	-	0	cds-WP_013855678.1	gene-CLI14_RS00580	WP_013855678.1	Genbank:WP_013855678.1	CLI14_RS00580	hypothetical protein	WP_013855678.1	COORDINATES: similar to AA sequence:RefSeq:WP_013855678.1
NZ_CP023208.1	Protein Homology	CDS	122600	123277	.	-	0	cds-WP_082223721.1	gene-CLI14_RS00605	WP_082223721.1	Genbank:WP_082223721.1	CLI14_RS00605	hypothetical protein	WP_082223721.1	COORDINATES: similar to AA sequence:RefSeq:WP_001975286.1
NZ_CP023208.1	Protein Homology	CDS	2701801	2702295	.	-	0	cds-WP_013857860.1	gene-CLI14_RS12490	WP_013857860.1	Genbank:WP_013857860.1	CLI14_RS12490	hypothetical protein	WP_013857860.1	COORDINATES: similar to AA sequence:RefSeq:WP_000076453.1
NZ_CP023208.1	Protein Homology	CDS	2704328	2706172	.	-	0	cds-WP_013857862.1	gene-CLI14_RS12500	WP_013857862.1	Genbank:WP_013857862.1	CLI14_RS12500	hypothetical protein	WP_013857862.1	COORDINATES: similar to AA sequence:RefSeq:WP_000088421.1
NZ_CP023208.1	Protein Homology	CDS	2937021	2937557	.	-	0	cds-WP_013855470.1	gene-CLI14_RS13610	WP_013855470.1	Genbank:WP_013855470.1	CLI14_RS13610	hypothetical protein	WP_013855470.1	COORDINATES: similar to AA sequence:RefSeq:WP_013855470.1
NZ_CP023208.1	Protein Homology	CDS	2939762	2942221	.	-	0	cds-WP_013855472.1	gene-CLI14_RS13620	WP_013855472.1	Genbank:WP_013855472.1	CLI14_RS13620	hypothetical protein	WP_013855472.1	COORDINATES: similar to AA sequence:RefSeq:WP_001911923.1
NZ_CP023299.1	Protein Homology	CDS	4751524	4753134	.	+	0	cds-WP_096049763.1	gene-CLJ08_RS21950	WP_096049763.1	Genbank:WP_096049763.1	CLJ08_RS21950	hypothetical protein	WP_096049763.1	COORDINATES: similar to AA sequence:RefSeq:WP_019818072.1
NZ_CP023299.1	Protein Homology	CDS	4754965	4755366	.	+	0	cds-WP_096049765.1	gene-CLJ08_RS21960	WP_096049765.1	Genbank:WP_096049765.1	CLJ08_RS21960	TetR family transcriptional regulator	WP_096049765.1	COORDINATES: similar to AA sequence:RefSeq:WP_015060171.1
NZ_CP023310.1	Protein Homology	CDS	3189834	3191582	.	+	0	cds-WP_019283408.1	gene-CMV05_RS15020	WP_019283408.1	Genbank:WP_019283408.1	CMV05_RS15020	phage integrase N-terminal SAM-like domain-containing protein	WP_019283408.1	COORDINATES: similar to AA sequence:RefSeq:WP_019350540.1
NZ_CP023310.1	Protein Homology	CDS	3193630	3194088	.	+	0	cds-WP_019283409.1	gene-CMV05_RS15030	WP_019283409.1	Genbank:WP_019283409.1	CMV05_RS15030	hypothetical protein	WP_019283409.1	COORDINATES: similar to AA sequence:RefSeq:WP_017101127.1
NZ_CP023312.1	Protein Homology	CDS	204542	205000	.	-	0	cds-WP_096037391.1	gene-CMV05_RS22920	WP_096037391.1	Genbank:WP_096037391.1	CMV05_RS22920	hypothetical protein	WP_096037391.1	COORDINATES: similar to AA sequence:RefSeq:WP_017101127.1
NZ_CP023312.1	Protein Homology	CDS	207050	208801	.	-	0	cds-WP_096037393.1	gene-CMV05_RS22930	WP_096037393.1	Genbank:WP_096037393.1	CMV05_RS22930	hypothetical protein	WP_096037393.1	COORDINATES: similar to AA sequence:RefSeq:WP_017094887.1
NZ_AP015029.1	Protein Homology	CDS	1239661	1240083	.	-	0	cds-WP_096425627.1	gene-KF715C_RS05655	WP_096425627.1	Genbank:WP_096425627.1	KF715C_RS05655	TetR family transcriptional regulator	WP_096425627.1	COORDINATES: similar to AA sequence:RefSeq:WP_012723723.1
NZ_AP015029.1	Protein Homology	CDS	1241957	1243636	.	-	0	cds-WP_096425629.1	gene-KF715C_RS05665	WP_096425629.1	Genbank:WP_096425629.1	KF715C_RS05665	hypothetical protein	WP_096425629.1	COORDINATES: similar to AA sequence:RefSeq:WP_004666147.1
NZ_AP015030.1	Protein Homology	CDS	374609	376288	.	+	0	cds-WP_096427120.1	gene-KF715C_RS32690	WP_096427120.1	Genbank:WP_096427120.1	KF715C_RS32690	hypothetical protein	WP_096427120.1	COORDINATES: similar to AA sequence:RefSeq:WP_004666147.1
NZ_AP015030.1	Protein Homology	CDS	378164	378592	.	+	0	cds-WP_172901772.1	gene-KF715C_RS32700	WP_172901772.1	Genbank:WP_172901772.1	KF715C_RS32700	TetR family transcriptional regulator	WP_172901772.1	COORDINATES: similar to AA sequence:RefSeq:WP_004655952.1
NZ_AP018045.1	GeneMarkS-2+	CDS	628502	630925	.	+	0	cds-WP_086957567.1	gene-PDPUS_RS02980	WP_086957567.1	Genbank:WP_086957567.1	PDPUS_RS02980	hypothetical protein	WP_086957567.1	COORDINATES: ab initio prediction:GeneMarkS-2+
NZ_AP018045.1	GeneMarkS-2+	CDS	633161	633712	.	+	0	cds-WP_086957569.1	gene-PDPUS_RS02990	WP_086957569.1	Genbank:WP_086957569.1	PDPUS_RS02990	hypothetical protein	WP_086957569.1	COORDINATES: ab initio prediction:GeneMarkS-2+
NZ_AP018046.1	GeneMarkS-2+	CDS	69196	70101	.	+	0	cds-WP_125653095.1	gene-PDPUS_RS15915	WP_125653095.1	Genbank:WP_125653095.1	PDPUS_RS15915	hypothetical protein	WP_125653095.1	COORDINATES: ab initio prediction:GeneMarkS-2+
NZ_AP018046.1	GeneMarkS-2+	CDS	72872	73264	.	+	0	cds-WP_022614736.1-2	gene-PDPUS_RS15935	WP_022614736.1	Genbank:WP_022614736.1	PDPUS_RS15935	hypothetical protein	WP_022614736.1	COORDINATES: ab initio prediction:GeneMarkS-2+
NZ_AP018046.1	GeneMarkS-2+	CDS	283103	285526	.	+	0	cds-WP_086957567.1-2	gene-PDPUS_RS17055	WP_086957567.1	Genbank:WP_086957567.1	PDPUS_RS17055	hypothetical protein	WP_086957567.1	COORDINATES: ab initio prediction:GeneMarkS-2+
NZ_AP018046.1	GeneMarkS-2+	CDS	287762	288313	.	+	0	cds-WP_086957569.1-2	gene-PDPUS_RS17065	WP_086957569.1	Genbank:WP_086957569.1	PDPUS_RS17065	hypothetical protein	WP_086957569.1	COORDINATES: ab initio prediction:GeneMarkS-2+
NZ_CP023817.1	Protein Homology	CDS	1894406	1894933	.	-	0	cds-WP_098969603.1	gene-CK911_RS08255	WP_098969603.1	Genbank:WP_098969603.1	CK911_RS08255	hypothetical protein	WP_098969603.1	COORDINATES: similar to AA sequence:RefSeq:WP_001060535.1
NZ_CP023817.1	GeneMarkS-2+	CDS	1896964	1898739	.	-	0	cds-WP_157774545.1	gene-CK911_RS21170	WP_157774545.1	Genbank:WP_157774545.1	CK911_RS21170	hypothetical protein	WP_157774545.1	COORDINATES: ab initio prediction:GeneMarkS-2+
NZ_CP023818.1	GeneMarkS-2+	CDS	4681908	4682327	.	-	0	cds-WP_157774659.1	gene-CK910_RS23920	WP_157774659.1	Genbank:WP_157774659.1	CK910_RS23920	hypothetical protein	WP_157774659.1	COORDINATES: ab initio prediction:GeneMarkS-2+
NZ_CP023818.1	GeneMarkS-2+	CDS	4684375	4686285	.	-	0	cds-WP_157774662.1	gene-CK910_RS23930	WP_157774662.1	Genbank:WP_157774662.1	CK910_RS23930	hypothetical protein	WP_157774662.1	COORDINATES: ab initio prediction:GeneMarkS-2+
NZ_CP023818.1	Protein Homology	CDS	4736492	4738234	.	+	0	cds-WP_098984693.1	gene-CK910_RS21795	WP_098984693.1	Genbank:WP_098984693.1	CK910_RS21795	hypothetical protein	WP_098984693.1	COORDINATES: similar to AA sequence:RefSeq:WP_011787736.1
NZ_CP023818.1	Protein Homology	CDS	4740141	4740539	.	+	0	cds-WP_098984695.1	gene-CK910_RS21805	WP_098984695.1	Genbank:WP_098984695.1	CK910_RS21805	hypothetical protein	WP_098984695.1	COORDINATES: similar to AA sequence:RefSeq:WP_011787738.1
NZ_CP024162.1	Protein Homology	CDS	183958	184389	.	-	0	cds-WP_000047043.1	gene-CSW01_RS00985	WP_000047043.1	Genbank:WP_000047043.1	CSW01_RS00985	hypothetical protein	WP_000047043.1	COORDINATES: similar to AA sequence:RefSeq:NP_229839.1
NZ_CP024162.1	Protein Homology	CDS	186482	188170	.	-	0	cds-WP_000222725.1	gene-CSW01_RS00995	WP_000222725.1	Genbank:WP_000222725.1	CSW01_RS00995	hypothetical protein	WP_000222725.1	COORDINATES: similar to AA sequence:RefSeq:NP_229841.1
NZ_CP024176.2	Protein Homology	CDS	695513	695905	.	-	0	cds-WP_099833627.1	gene-YHS_RS03070	WP_099833627.1	Genbank:WP_099833627.1	YHS_RS03070	hypothetical protein	WP_099833627.1	COORDINATES: similar to AA sequence:RefSeq:WP_007349104.1
NZ_CP024176.2	GeneMarkS-2+	CDS	697832	699526	.	-	0	cds-WP_099833629.1	gene-YHS_RS03080	WP_099833629.1	Genbank:WP_099833629.1	YHS_RS03080	hypothetical protein	WP_099833629.1	COORDINATES: ab initio prediction:GeneMarkS-2+
NZ_CP024619.1	Protein Homology	CDS	1984112	1985962	.	+	0	cds-WP_099949651.1	gene-CTI29_RS10135	WP_099949651.1	Genbank:WP_099949651.1	CTI29_RS10135	hypothetical protein	WP_099949651.1	COORDINATES: similar to AA sequence:RefSeq:WP_016243127.1
NZ_CP024619.1	Protein Homology	CDS	1987952	1988392	.	+	0	cds-WP_099949652.1	gene-CTI29_RS10145	WP_099949652.1	Genbank:WP_099949652.1	CTI29_RS10145	hypothetical protein	WP_099949652.1	COORDINATES: similar to AA sequence:RefSeq:WP_011264070.1
NZ_CP025339.1	Protein Homology	CDS	78866	80716	.	+	0	cds-WP_099949651.1-2	gene-CTI29_RS25470	WP_099949651.1	Genbank:WP_099949651.1	CTI29_RS25470	hypothetical protein	WP_099949651.1	COORDINATES: similar to AA sequence:RefSeq:WP_016243127.1
NZ_CP025339.1	Protein Homology	CDS	82706	83146	.	+	0	cds-WP_099949652.1-2	gene-CTI29_RS25480	WP_099949652.1	Genbank:WP_099949652.1	CTI29_RS25480	hypothetical protein	WP_099949652.1	COORDINATES: similar to AA sequence:RefSeq:WP_011264070.1
NZ_CP017307.1	GeneMarkS-2+	CDS	18633	20429	.	+	0	cds-WP_157769422.1	gene-XCCCN17_RS22810	WP_157769422.1	Genbank:WP_157769422.1	XCCCN17_RS22810	hypothetical protein	WP_157769422.1	COORDINATES: ab initio prediction:GeneMarkS-2+
NZ_CP017307.1	GeneMarkS-2+	CDS	22471	22905	.	-	0	cds-WP_157769424.1	gene-XCCCN17_RS22820	WP_157769424.1	Genbank:WP_157769424.1	XCCCN17_RS22820	hypothetical protein	WP_157769424.1	COORDINATES: ab initio prediction:GeneMarkS-2+
NZ_CP017319.1	GeneMarkS-2+	CDS	18633	20429	.	+	0	cds-WP_157769422.1	gene-BIU85_RS23725	WP_157769422.1	Genbank:WP_157769422.1	BIU85_RS23725	hypothetical protein	WP_157769422.1	COORDINATES: ab initio prediction:GeneMarkS-2+
NZ_CP017319.1	GeneMarkS-2+	CDS	22471	22905	.	-	0	cds-WP_157769424.1	gene-BIU85_RS23735	WP_157769424.1	Genbank:WP_157769424.1	BIU85_RS23735	hypothetical protein	WP_157769424.1	COORDINATES: ab initio prediction:GeneMarkS-2+
NZ_CP024185.2	Protein Homology	CDS	695443	695835	.	-	0	cds-WP_099833627.1	gene-MOTT16_RS03070	WP_099833627.1	Genbank:WP_099833627.1	MOTT16_RS03070	hypothetical protein	WP_099833627.1	COORDINATES: similar to AA sequence:RefSeq:WP_007349104.1
NZ_CP024185.2	GeneMarkS-2+	CDS	697762	699456	.	-	0	cds-WP_099833629.1	gene-MOTT16_RS03080	WP_099833629.1	Genbank:WP_099833629.1	MOTT16_RS03080	hypothetical protein	WP_099833629.1	COORDINATES: ab initio prediction:GeneMarkS-2+
NZ_CP025049.1	Protein Homology	CDS	4017902	4018255	.	-	0	cds-WP_008567186.1	gene-CWI25_RS19575	WP_008567186.1	Genbank:WP_008567186.1	CWI25_RS19575	hypothetical protein	WP_008567186.1	COORDINATES: similar to AA sequence:RefSeq:WP_008567186.1
NZ_CP025049.1	Protein Homology	CDS	4020161	4021777	.	-	0	cds-WP_010794484.1	gene-CWI25_RS19585	WP_010794484.1	Genbank:WP_010794484.1	CWI25_RS19585	hypothetical protein	WP_010794484.1	COORDINATES: similar to AA sequence:RefSeq:WP_011979104.1
NZ_CP025050.1	Protein Homology	CDS	4050630	4050983	.	-	0	cds-WP_008567186.1	gene-CWI24_RS19735	WP_008567186.1	Genbank:WP_008567186.1	CWI24_RS19735	hypothetical protein	WP_008567186.1	COORDINATES: similar to AA sequence:RefSeq:WP_008567186.1
NZ_CP025050.1	Protein Homology	CDS	4052889	4054505	.	-	0	cds-WP_010794484.1	gene-CWI24_RS19745	WP_010794484.1	Genbank:WP_010794484.1	CWI24_RS19745	hypothetical protein	WP_010794484.1	COORDINATES: similar to AA sequence:RefSeq:WP_011979104.1
NZ_CP025055.2	GeneMarkS-2+	CDS	2484427	2486088	.	+	0	cds-WP_071534604.1	gene-CWI21_RS11925	WP_071534604.1	Genbank:WP_071534604.1	CWI21_RS11925	hypothetical protein	WP_071534604.1	COORDINATES: ab initio prediction:GeneMarkS-2+
NZ_CP025055.2	GeneMarkS-2+	CDS	2487955	2488362	.	+	0	cds-WP_034082648.1	gene-CWI21_RS11935	WP_034082648.1	Genbank:WP_034082648.1	CWI21_RS11935	hypothetical protein	WP_034082648.1	COORDINATES: ab initio prediction:GeneMarkS-2+
NZ_CP025115.1	GeneMarkS-2+	CDS	880022	881791	.	+	0	cds-WP_100970983.1	gene-CW735_RS03945	WP_100970983.1	Genbank:WP_100970983.1	CW735_RS03945	hypothetical protein	WP_100970983.1	COORDINATES: ab initio prediction:GeneMarkS-2+
NZ_CP025115.1	Protein Homology	CDS	883824	884354	.	+	0	cds-WP_100970988.1	gene-CW735_RS03955	WP_100970988.1	Genbank:WP_100970988.1	CW735_RS03955	hypothetical protein	WP_100970988.1	COORDINATES: similar to AA sequence:RefSeq:WP_001060535.1
NZ_CP025309.1	Protein Homology	CDS	5322991	5324670	.	+	0	cds-WP_101283304.1	gene-CXP47_RS23565	WP_101283304.1	Genbank:WP_101283304.1	CXP47_RS23565	hypothetical protein	WP_101283304.1	COORDINATES: similar to AA sequence:RefSeq:WP_004666147.1
NZ_CP025309.1	Protein Homology	CDS	5326511	5327008	.	+	0	cds-WP_101283308.1	gene-CXP47_RS23575	WP_101283308.1	Genbank:WP_101283308.1	CXP47_RS23575	TetR family transcriptional regulator	WP_101283308.1	COORDINATES: similar to AA sequence:RefSeq:NP_794079.1
NZ_CP025537.1	Protein Homology	CDS	2201630	2202133	.	-	0	cds-WP_017189291.1	gene-CU052_RS10425	WP_017189291.1	Genbank:WP_017189291.1	CU052_RS10425	hypothetical protein	WP_017189291.1	COORDINATES: similar to AA sequence:RefSeq:WP_017817789.1
NZ_CP025537.1	Protein Homology	CDS	2204340	2206688	.	-	0	cds-WP_101904584.1	gene-CU052_RS10435	WP_101904584.1	Genbank:WP_101904584.1	CU052_RS10435	hypothetical protein	WP_101904584.1	COORDINATES: similar to AA sequence:RefSeq:WP_017048855.1
NZ_CP025537.1	Protein Homology	CDS	2319328	2321184	.	+	0	cds-WP_101904613.1	gene-CU052_RS11005	WP_101904613.1	Genbank:WP_101904613.1	CU052_RS11005	hypothetical protein	WP_101904613.1	COORDINATES: similar to AA sequence:RefSeq:WP_017050631.1
NZ_CP025537.1	Protein Homology	CDS	2323188	2323646	.	+	0	cds-WP_101904615.1	gene-CU052_RS11015	WP_101904615.1	Genbank:WP_101904615.1	CU052_RS11015	hypothetical protein	WP_101904615.1	COORDINATES: similar to AA sequence:RefSeq:WP_019283094.1
NZ_CP028568.2	Protein Homology	CDS	1206344	1206808	.	-	0	cds-WP_023443007.1	gene-C1A23_RS07595	WP_023443007.1	Genbank:WP_023443007.1	C1A23_RS07595	hypothetical protein	WP_023443007.1	COORDINATES: similar to AA sequence:RefSeq:WP_016981057.1
NZ_CP028568.2	Protein Homology	CDS	1208825	1210555	.	-	0	cds-WP_034039553.1	gene-C1A23_RS07605	WP_034039553.1	Genbank:WP_034039553.1	C1A23_RS07605	site-specific integrase	WP_034039553.1	COORDINATES: similar to AA sequence:RefSeq:WP_003422414.1
NZ_CP028568.2	Protein Homology	CDS	1663850	1664314	.	-	0	cds-WP_023443007.1-2	gene-C1A23_RS09685	WP_023443007.1	Genbank:WP_023443007.1	C1A23_RS09685	hypothetical protein	WP_023443007.1	COORDINATES: similar to AA sequence:RefSeq:WP_016981057.1
NZ_CP028568.2	Protein Homology	CDS	1666331	1668061	.	-	0	cds-WP_034039553.1-2	gene-C1A23_RS09695	WP_034039553.1	Genbank:WP_034039553.1	C1A23_RS09695	site-specific integrase	WP_034039553.1	COORDINATES: similar to AA sequence:RefSeq:WP_003422414.1
NZ_CP024147.1	GeneMarkS-2+	CDS	4435927	4436472	.	+	0	cds-WP_050438664.1	gene-CR539_RS23075	WP_050438664.1	Genbank:WP_050438664.1	CR539_RS23075	hypothetical protein	WP_050438664.1	COORDINATES: ab initio prediction:GeneMarkS-2+
NZ_CP024147.1	GeneMarkS-2+	CDS	4438558	4439013	.	+	0	cds-WP_032288336.1	gene-CR539_RS23090	WP_032288336.1	Genbank:WP_032288336.1	CR539_RS23090	hypothetical protein	WP_032288336.1	COORDINATES: ab initio prediction:GeneMarkS-2+
NZ_CP025796.1	Protein Homology	CDS	2208892	2210640	.	+	0	cds-WP_045414312.1	gene-C1S76_RS10560	WP_045414312.1	Genbank:WP_045414312.1	C1S76_RS10560	hypothetical protein	WP_045414312.1	COORDINATES: similar to AA sequence:RefSeq:WP_019283408.1
NZ_CP025796.1	Protein Homology	CDS	2212688	2213146	.	+	0	cds-WP_045414316.1	gene-C1S76_RS10570	WP_045414316.1	Genbank:WP_045414316.1	C1S76_RS10570	hypothetical protein	WP_045414316.1	COORDINATES: similar to AA sequence:RefSeq:WP_017101127.1
NZ_CP025936.1	Protein Homology	CDS	2948480	2950168	.	+	0	cds-WP_000222725.1	gene-C1H56_RS13870	WP_000222725.1	Genbank:WP_000222725.1	C1H56_RS13870	hypothetical protein	WP_000222725.1	COORDINATES: similar to AA sequence:RefSeq:WP_000222515.1
NZ_CP025936.1	GeneMarkS-2+	CDS	2952260	2952691	.	+	0	cds-WP_000047043.1	gene-C1H56_RS13880	WP_000047043.1	Genbank:WP_000047043.1	C1H56_RS13880	hypothetical protein	WP_000047043.1	COORDINATES: ab initio prediction:GeneMarkS-2+
NZ_CP026171.1	Protein Homology	CDS	103109	104875	.	+	0	cds-WP_040113334.1	gene-C2U54_RS25685	WP_040113334.1	Genbank:WP_040113334.1	C2U54_RS25685	hypothetical protein	WP_040113334.1	COORDINATES: similar to AA sequence:RefSeq:WP_007897920.1
NZ_CP026171.1	GeneMarkS-2+	CDS	106984	107412	.	+	0	cds-WP_017384060.1	gene-C2U54_RS25695	WP_017384060.1	Genbank:WP_017384060.1	C2U54_RS25695	hypothetical protein	WP_017384060.1	COORDINATES: ab initio prediction:GeneMarkS-2+
NZ_CP026196.1	GeneMarkS-2+	CDS	102498	102926	.	-	0	cds-WP_017384060.1	gene-C2U51_RS27095	WP_017384060.1	Genbank:WP_017384060.1	C2U51_RS27095	hypothetical protein	WP_017384060.1	COORDINATES: ab initio prediction:GeneMarkS-2+
NZ_CP026196.1	Protein Homology	CDS	105035	106801	.	-	0	cds-WP_040113334.1	gene-C2U51_RS27105	WP_040113334.1	Genbank:WP_040113334.1	C2U51_RS27105	hypothetical protein	WP_040113334.1	COORDINATES: similar to AA sequence:RefSeq:WP_007897920.1
NZ_CP026242.1	GeneMarkS-2+	CDS	131014	131442	.	-	0	cds-WP_017384060.1	gene-C2U43_RS27995	WP_017384060.1	Genbank:WP_017384060.1	C2U43_RS27995	hypothetical protein	WP_017384060.1	COORDINATES: ab initio prediction:GeneMarkS-2+
NZ_CP026242.1	Protein Homology	CDS	133551	135317	.	-	0	cds-WP_040113334.1	gene-C2U43_RS28005	WP_040113334.1	Genbank:WP_040113334.1	C2U43_RS28005	hypothetical protein	WP_040113334.1	COORDINATES: similar to AA sequence:RefSeq:WP_007897920.1
NZ_CP026226.1	Protein Homology	CDS	2374811	2376553	.	+	0	cds-WP_103261656.1	gene-C2U47_RS11170	WP_103261656.1	Genbank:WP_103261656.1	C2U47_RS11170	hypothetical protein	WP_103261656.1	COORDINATES: similar to AA sequence:RefSeq:WP_006644386.1
NZ_CP026226.1	Protein Homology	CDS	2378460	2378858	.	+	0	cds-WP_103261658.1	gene-C2U47_RS11180	WP_103261658.1	Genbank:WP_103261658.1	C2U47_RS11180	hypothetical protein	WP_103261658.1	COORDINATES: similar to AA sequence:RefSeq:WP_011787738.1
NZ_CP026275.1	GeneMarkS-2+	CDS	1435363	1435791	.	-	0	cds-WP_017384060.1	gene-C2U46_RS06965	WP_017384060.1	Genbank:WP_017384060.1	C2U46_RS06965	hypothetical protein	WP_017384060.1	COORDINATES: ab initio prediction:GeneMarkS-2+
NZ_CP026275.1	Protein Homology	CDS	1437900	1439666	.	-	0	cds-WP_007897920.1	gene-C2U46_RS06975	WP_007897920.1	Genbank:WP_007897920.1	C2U46_RS06975	hypothetical protein	WP_007897920.1	COORDINATES: similar to AA sequence:RefSeq:WP_007897920.1
NZ_CP026315.1	Protein Homology	CDS	1403347	1403733	.	-	0	cds-WP_103410391.1	gene-C1N51_RS06670	WP_103410391.1	Genbank:WP_103410391.1	C1N51_RS06670	hypothetical protein	WP_103410391.1	COORDINATES: similar to AA sequence:RefSeq:WP_012155138.1
NZ_CP026315.1	Protein Homology	CDS	1406866	1409559	.	-	0	cds-WP_103410394.1	gene-C1N51_RS06690	WP_103410394.1	Genbank:WP_103410394.1	C1N51_RS06690	hypothetical protein	WP_103410394.1	COORDINATES: similar to AA sequence:RefSeq:WP_012155140.1
NZ_CP026315.1	GeneMarkS-2+	CDS	2526334	2526768	.	-	0	cds-WP_103410690.1	gene-C1N51_RS12165	WP_103410690.1	Genbank:WP_103410690.1	C1N51_RS12165	hypothetical protein	WP_103410690.1	COORDINATES: ab initio prediction:GeneMarkS-2+
NZ_CP026315.1	GeneMarkS-2+	CDS	2528879	2530612	.	-	0	cds-WP_103410692.1	gene-C1N51_RS12175	WP_103410692.1	Genbank:WP_103410692.1	C1N51_RS12175	hypothetical protein	WP_103410692.1	COORDINATES: ab initio prediction:GeneMarkS-2+
NZ_CP026391.1	GeneMarkS-2+	CDS	298768	299196	.	-	0	cds-WP_017384060.1	gene-C3F35_RS26415	WP_017384060.1	Genbank:WP_017384060.1	C3F35_RS26415	hypothetical protein	WP_017384060.1	COORDINATES: ab initio prediction:GeneMarkS-2+
NZ_CP026391.1	Protein Homology	CDS	301305	303071	.	-	0	cds-WP_040113334.1	gene-C3F35_RS26425	WP_040113334.1	Genbank:WP_040113334.1	C3F35_RS26425	hypothetical protein	WP_040113334.1	COORDINATES: similar to AA sequence:RefSeq:WP_007897920.1
NZ_CP026647.1	Protein Homology	CDS	2592968	2593399	.	-	0	cds-WP_000047043.1	gene-C4E16_RS12000	WP_000047043.1	Genbank:WP_000047043.1	C4E16_RS12000	hypothetical protein	WP_000047043.1	COORDINATES: similar to AA sequence:RefSeq:NP_229839.1
NZ_CP026647.1	Protein Homology	CDS	2595492	2597180	.	-	0	cds-WP_000222725.1	gene-C4E16_RS12010	WP_000222725.1	Genbank:WP_000222725.1	C4E16_RS12010	hypothetical protein	WP_000222725.1	COORDINATES: similar to AA sequence:RefSeq:NP_229841.1
NZ_CP026702.1	Protein Homology	CDS	3693920	3695686	.	+	0	cds-WP_007897920.1	gene-AM354_RS17480	WP_007897920.1	Genbank:WP_007897920.1	AM354_RS17480	hypothetical protein	WP_007897920.1	COORDINATES: similar to AA sequence:RefSeq:WP_007897920.1
NZ_CP026702.1	GeneMarkS-2+	CDS	3697795	3698223	.	+	0	cds-WP_017384060.1	gene-AM354_RS17490	WP_017384060.1	Genbank:WP_017384060.1	AM354_RS17490	hypothetical protein	WP_017384060.1	COORDINATES: ab initio prediction:GeneMarkS-2+
NZ_CP026719.1	GeneMarkS-2+	CDS	1299220	1299648	.	-	0	cds-WP_017384060.1	gene-AM439_RS06310	WP_017384060.1	Genbank:WP_017384060.1	AM439_RS06310	hypothetical protein	WP_017384060.1	COORDINATES: ab initio prediction:GeneMarkS-2+
NZ_CP026719.1	Protein Homology	CDS	1301757	1303523	.	-	0	cds-WP_032607906.1	gene-AM439_RS06320	WP_032607906.1	Genbank:WP_032607906.1	AM439_RS06320	hypothetical protein	WP_032607906.1	COORDINATES: similar to AA sequence:RefSeq:WP_007897920.1
NZ_CP014053.1	Protein Homology	CDS	1222930	1224675	.	+	0	cds-WP_089110669.1	gene-AL539_RS07195	WP_089110669.1	Genbank:WP_089110669.1	AL539_RS07195	hypothetical protein	WP_089110669.1	COORDINATES: similar to AA sequence:RefSeq:WP_006647511.1
NZ_CP014053.1	Protein Homology	CDS	1226726	1227184	.	+	0	cds-WP_089110671.1	gene-AL539_RS07205	WP_089110671.1	Genbank:WP_089110671.1	AL539_RS07205	hypothetical protein	WP_089110671.1	COORDINATES: similar to AA sequence:RefSeq:WP_017101127.1
NZ_CP014052.1	Protein Homology	CDS	124852	126597	.	+	0	cds-WP_089110669.1-2	gene-AL539_RS00700	WP_089110669.1	Genbank:WP_089110669.1	AL539_RS00700	hypothetical protein	WP_089110669.1	COORDINATES: similar to AA sequence:RefSeq:WP_006647511.1
NZ_CP014052.1	Protein Homology	CDS	128648	129106	.	+	0	cds-WP_089110671.1-2	gene-AL539_RS00710	WP_089110671.1	Genbank:WP_089110671.1	AL539_RS00710	hypothetical protein	WP_089110671.1	COORDINATES: similar to AA sequence:RefSeq:WP_017101127.1
NZ_CP014045.1	Protein Homology	CDS	3259124	3260869	.	+	0	cds-WP_017821119.1	gene-AL545_RS23990	WP_017821119.1	Genbank:WP_017821119.1	AL545_RS23990	hypothetical protein	WP_017821119.1	COORDINATES: similar to AA sequence:RefSeq:WP_017101125.1
NZ_CP014045.1	Protein Homology	CDS	3262911	3263369	.	+	0	cds-WP_017821121.1	gene-AL545_RS24000	WP_017821121.1	Genbank:WP_017821121.1	AL545_RS24000	hypothetical protein	WP_017821121.1	COORDINATES: similar to AA sequence:RefSeq:WP_017101127.1
NZ_CP026850.1	GeneMarkS-2+	CDS	1924162	1924590	.	-	0	cds-WP_017384060.1	gene-AM451_RS09385	WP_017384060.1	Genbank:WP_017384060.1	AM451_RS09385	hypothetical protein	WP_017384060.1	COORDINATES: ab initio prediction:GeneMarkS-2+
NZ_CP026850.1	Protein Homology	CDS	1926699	1928465	.	-	0	cds-WP_007897920.1	gene-AM451_RS09395	WP_007897920.1	Genbank:WP_007897920.1	AM451_RS09395	hypothetical protein	WP_007897920.1	COORDINATES: similar to AA sequence:RefSeq:WP_007897920.1
NZ_CP023019.1	Protein Homology	CDS	3817630	3818023	.	-	0	cds-CKQ84_RS16985	gene-CKQ84_RS16985			CKQ84_RS16985	hypothetical protein		COORDINATES: similar to AA sequence:RefSeq:WP_011787738.1
NZ_CP023019.1	Protein Homology	CDS	3820802	3822556	.	-	0	cds-WP_105252145.1	gene-CKQ84_RS17005	WP_105252145.1	Genbank:WP_105252145.1	CKQ84_RS17005	hypothetical protein	WP_105252145.1	COORDINATES: similar to AA sequence:RefSeq:WP_011787736.1
NZ_CP027142.1	GeneMarkS-2+	CDS	3045613	3046041	.	-	0	cds-WP_017384060.1	gene-CSC02_RS15080	WP_017384060.1	Genbank:WP_017384060.1	CSC02_RS15080	hypothetical protein	WP_017384060.1	COORDINATES: ab initio prediction:GeneMarkS-2+
NZ_CP027142.1	Protein Homology	CDS	3048150	3049916	.	-	0	cds-WP_032607906.1	gene-CSC02_RS15090	WP_032607906.1	Genbank:WP_032607906.1	CSC02_RS15090	hypothetical protein	WP_032607906.1	COORDINATES: similar to AA sequence:RefSeq:WP_007897920.1
NZ_CP027171.1	GeneMarkS-2+	CDS	299449	301110	.	+	0	cds-WP_071534604.1	gene-CSB91_RS31975	WP_071534604.1	Genbank:WP_071534604.1	CSB91_RS31975	hypothetical protein	WP_071534604.1	COORDINATES: ab initio prediction:GeneMarkS-2+
NZ_CP027171.1	GeneMarkS-2+	CDS	302977	303384	.	+	0	cds-WP_034082648.1	gene-CSB91_RS31980	WP_034082648.1	Genbank:WP_034082648.1	CSB91_RS31980	hypothetical protein	WP_034082648.1	COORDINATES: ab initio prediction:GeneMarkS-2+
NZ_CP027171.1	Protein Homology	CDS	3342226	3342579	.	-	0	cds-WP_008567186.1	gene-CSB91_RS15820	WP_008567186.1	Genbank:WP_008567186.1	CSB91_RS15820	hypothetical protein	WP_008567186.1	COORDINATES: similar to AA sequence:RefSeq:WP_008567186.1
NZ_CP027171.1	Protein Homology	CDS	3344485	3346101	.	-	0	cds-WP_010794484.1	gene-CSB91_RS15830	WP_010794484.1	Genbank:WP_010794484.1	CSB91_RS15830	hypothetical protein	WP_010794484.1	COORDINATES: similar to AA sequence:RefSeq:WP_011979104.1
NZ_CP027172.1	GeneMarkS-2+	CDS	4691260	4691667	.	-	0	cds-WP_034082648.1	gene-CSB90_RS35765	WP_034082648.1	Genbank:WP_034082648.1	CSB90_RS35765	hypothetical protein	WP_034082648.1	COORDINATES: ab initio prediction:GeneMarkS-2+
NZ_CP027172.1	GeneMarkS-2+	CDS	4693534	4695195	.	-	0	cds-WP_071534604.1	gene-CSB90_RS35770	WP_071534604.1	Genbank:WP_071534604.1	CSB90_RS35770	hypothetical protein	WP_071534604.1	COORDINATES: ab initio prediction:GeneMarkS-2+
NZ_CP027172.1	Protein Homology	CDS	6163913	6164341	.	-	0	cds-WP_010562495.1	gene-CSB90_RS30035	WP_010562495.1	Genbank:WP_010562495.1	CSB90_RS30035	hypothetical protein	WP_010562495.1	COORDINATES: similar to AA sequence:RefSeq:WP_010562495.1
NZ_CP027172.1	Protein Homology	CDS	6166389	6168317	.	-	0	cds-WP_003132543.1	gene-CSB90_RS30045	WP_003132543.1	Genbank:WP_003132543.1	CSB90_RS30045	hypothetical protein	WP_003132543.1	COORDINATES: similar to AA sequence:RefSeq:WP_003132543.1
NZ_CP027169.1	Protein Homology	CDS	5977241	5978848	.	+	0	cds-WP_032904191.1	gene-CSB93_RS30030	WP_032904191.1	Genbank:WP_032904191.1	CSB93_RS30030	hypothetical protein	WP_032904191.1	COORDINATES: similar to AA sequence:RefSeq:WP_019818072.1
NZ_CP027169.1	Protein Homology	CDS	5980712	5981101	.	+	0	cds-WP_031633884.1	gene-CSB93_RS30040	WP_031633884.1	Genbank:WP_031633884.1	CSB93_RS30040	TetR family transcriptional regulator	WP_031633884.1	COORDINATES: similar to AA sequence:RefSeq:WP_008567186.1
NZ_CP027170.1	Protein Homology	CDS	39807	40196	.	-	0	cds-WP_031633884.1-2	gene-CSB93_RS33025	WP_031633884.1	Genbank:WP_031633884.1	CSB93_RS33025	TetR family transcriptional regulator	WP_031633884.1	COORDINATES: similar to AA sequence:RefSeq:WP_008567186.1
NZ_CP027170.1	Protein Homology	CDS	42060	43667	.	-	0	cds-WP_032904191.1-2	gene-CSB93_RS33035	WP_032904191.1	Genbank:WP_032904191.1	CSB93_RS33035	hypothetical protein	WP_032904191.1	COORDINATES: similar to AA sequence:RefSeq:WP_019818072.1
NZ_CP027166.1	GeneMarkS-2+	CDS	6327023	6327430	.	-	0	cds-WP_034082648.1	gene-CSB94_RS34735	WP_034082648.1	Genbank:WP_034082648.1	CSB94_RS34735	hypothetical protein	WP_034082648.1	COORDINATES: ab initio prediction:GeneMarkS-2+
NZ_CP027166.1	GeneMarkS-2+	CDS	6329297	6330958	.	-	0	cds-WP_071534604.1	gene-CSB94_RS34740	WP_071534604.1	Genbank:WP_071534604.1	CSB94_RS34740	hypothetical protein	WP_071534604.1	COORDINATES: ab initio prediction:GeneMarkS-2+
NZ_CP020089.1	GeneMarkS-2+	CDS	4368739	4369167	.	-	0	cds-WP_017384060.1	gene-B2J95_RS21515	WP_017384060.1	Genbank:WP_017384060.1	B2J95_RS21515	hypothetical protein	WP_017384060.1	COORDINATES: ab initio prediction:GeneMarkS-2+
NZ_CP020089.1	Protein Homology	CDS	4371276	4373042	.	-	0	cds-WP_007897920.1	gene-B2J95_RS21525	WP_007897920.1	Genbank:WP_007897920.1	B2J95_RS21525	hypothetical protein	WP_007897920.1	COORDINATES: similar to AA sequence:RefSeq:WP_007897920.1
NZ_CP027397.1	GeneMarkS-2+	CDS	3216389	3218110	.	+	0	cds-WP_080608039.1	gene-CEQ36_RS15175	WP_080608039.1	Genbank:WP_080608039.1	CEQ36_RS15175	hypothetical protein	WP_080608039.1	COORDINATES: ab initio prediction:GeneMarkS-2+
NZ_CP027397.1	GeneMarkS-2+	CDS	3220193	3220651	.	+	0	cds-WP_080608041.1	gene-CEQ36_RS15185	WP_080608041.1	Genbank:WP_080608041.1	CEQ36_RS15185	hypothetical protein	WP_080608041.1	COORDINATES: ab initio prediction:GeneMarkS-2+
NZ_CP027538.1	Protein Homology	CDS	411468	411875	.	-	0	cds-WP_063896800.1	gene-AM474_RS01920	WP_063896800.1	Genbank:WP_063896800.1	AM474_RS01920	hypothetical protein	WP_063896800.1	COORDINATES: similar to AA sequence:RefSeq:WP_004655952.1
NZ_CP027538.1	GeneMarkS-2+	CDS	413742	415403	.	-	0	cds-WP_071533875.1	gene-AM474_RS32410	WP_071533875.1	Genbank:WP_071533875.1	AM474_RS32410	hypothetical protein	WP_071533875.1	COORDINATES: ab initio prediction:GeneMarkS-2+
NZ_CP027538.1	Protein Homology	CDS	1957978	1958406	.	-	0	cds-WP_010562495.1	gene-AM474_RS09655	WP_010562495.1	Genbank:WP_010562495.1	AM474_RS09655	hypothetical protein	WP_010562495.1	COORDINATES: similar to AA sequence:RefSeq:WP_010562495.1
NZ_CP027538.1	Protein Homology	CDS	1960454	1962382	.	-	0	cds-WP_003132543.1	gene-AM474_RS09665	WP_003132543.1	Genbank:WP_003132543.1	AM474_RS09665	hypothetical protein	WP_003132543.1	COORDINATES: similar to AA sequence:RefSeq:WP_003132543.1
NZ_CP024867.1	Protein Homology	CDS	2948170	2949858	.	+	0	cds-WP_000222725.1	gene-VCA1552_RS13875	WP_000222725.1	Genbank:WP_000222725.1	VCA1552_RS13875	hypothetical protein	WP_000222725.1	COORDINATES: similar to AA sequence:RefSeq:NP_229841.1
NZ_CP024867.1	Protein Homology	CDS	2951950	2952381	.	+	0	cds-WP_000047043.1	gene-VCA1552_RS13885	WP_000047043.1	Genbank:WP_000047043.1	VCA1552_RS13885	hypothetical protein	WP_000047043.1	COORDINATES: similar to AA sequence:RefSeq:NP_229839.1
NZ_CP020388.1	Protein Homology	CDS	1579318	1581084	.	+	0	cds-WP_007897920.1	gene-A8H26_RS07655	WP_007897920.1	Genbank:WP_007897920.1	A8H26_RS07655	hypothetical protein	WP_007897920.1	COORDINATES: similar to AA sequence:RefSeq:WP_007897920.1
NZ_CP020388.1	GeneMarkS-2+	CDS	1583193	1583621	.	+	0	cds-WP_017384060.1	gene-A8H26_RS07665	WP_017384060.1	Genbank:WP_017384060.1	A8H26_RS07665	hypothetical protein	WP_017384060.1	COORDINATES: ab initio prediction:GeneMarkS-2+
NZ_CP020534.1	Protein Homology	CDS	168935	169387	.	-	0	cds-WP_013855678.1	gene-B5S57_RS06370	WP_013855678.1	Genbank:WP_013855678.1	B5S57_RS06370	hypothetical protein	WP_013855678.1	COORDINATES: similar to AA sequence:RefSeq:WP_013855678.1
NZ_CP020534.1	Protein Homology	CDS	172546	174234	.	-	0	cds-WP_029189982.1	gene-B5S57_RS06395	WP_029189982.1	Genbank:WP_029189982.1	B5S57_RS06395	hypothetical protein	WP_029189982.1	COORDINATES: similar to AA sequence:RefSeq:NP_229841.1
NZ_CP020534.1	Protein Homology	CDS	908839	909342	.	-	0	cds-WP_096013084.1	gene-B5S57_RS09890	WP_096013084.1	Genbank:WP_096013084.1	B5S57_RS09890	bacterioferritin comigratory protein	WP_096013084.1	COORDINATES: similar to AA sequence:RefSeq:WP_017817789.1
NZ_CP020534.1	Protein Homology	CDS	911549	913894	.	-	0	cds-WP_096013082.1	gene-B5S57_RS09900	WP_096013082.1	Genbank:WP_096013082.1	B5S57_RS09900	hypothetical protein	WP_096013082.1	COORDINATES: similar to AA sequence:RefSeq:WP_017048855.1
NZ_CP020534.1	Protein Homology	CDS	1382972	1383475	.	-	0	cds-WP_096013084.1-2	gene-B5S57_RS12270	WP_096013084.1	Genbank:WP_096013084.1	B5S57_RS12270	bacterioferritin comigratory protein	WP_096013084.1	COORDINATES: similar to AA sequence:RefSeq:WP_017817789.1
NZ_CP020534.1	Protein Homology	CDS	1385682	1388027	.	-	0	cds-WP_096013082.1-2	gene-B5S57_RS12280	WP_096013082.1	Genbank:WP_096013082.1	B5S57_RS12280	hypothetical protein	WP_096013082.1	COORDINATES: similar to AA sequence:RefSeq:WP_017048855.1
NZ_CP020534.1	Protein Homology	CDS	3052936	3053472	.	-	0	cds-WP_013855470.1	gene-B5S57_RS19835	WP_013855470.1	Genbank:WP_013855470.1	B5S57_RS19835	hypothetical protein	WP_013855470.1	COORDINATES: similar to AA sequence:RefSeq:WP_013855470.1
NZ_CP020534.1	Protein Homology	CDS	3055677	3058136	.	-	0	cds-WP_013855472.1	gene-B5S57_RS19845	WP_013855472.1	Genbank:WP_013855472.1	B5S57_RS19845	hypothetical protein	WP_013855472.1	COORDINATES: similar to AA sequence:RefSeq:WP_001911923.1
NZ_CP020534.1	Protein Homology	CDS	3125464	3127809	.	+	0	cds-WP_096013082.1-3	gene-B5S57_RS20220	WP_096013082.1	Genbank:WP_096013082.1	B5S57_RS20220	hypothetical protein	WP_096013082.1	COORDINATES: similar to AA sequence:RefSeq:WP_017048855.1
NZ_CP020534.1	Protein Homology	CDS	3130016	3130519	.	+	0	cds-WP_096013084.1-3	gene-B5S57_RS20230	WP_096013084.1	Genbank:WP_096013084.1	B5S57_RS20230	bacterioferritin comigratory protein	WP_096013084.1	COORDINATES: similar to AA sequence:RefSeq:WP_017817789.1
NZ_CP020525.1	GeneMarkS-2+	CDS	3979401	3979829	.	-	0	cds-WP_017384060.1	gene-AO413_RS19530	WP_017384060.1	Genbank:WP_017384060.1	AO413_RS19530	hypothetical protein	WP_017384060.1	COORDINATES: ab initio prediction:GeneMarkS-2+
NZ_CP020525.1	Protein Homology	CDS	3981938	3983704	.	-	0	cds-WP_007897920.1	gene-AO413_RS19540	WP_007897920.1	Genbank:WP_007897920.1	AO413_RS19540	hypothetical protein	WP_007897920.1	COORDINATES: similar to AA sequence:RefSeq:WP_007897920.1
NZ_CP020525.1	Protein Homology	CDS	4721431	4723197	.	+	0	cds-WP_007897920.1-2	gene-AO413_RS23410	WP_007897920.1	Genbank:WP_007897920.1	AO413_RS23410	hypothetical protein	WP_007897920.1	COORDINATES: similar to AA sequence:RefSeq:WP_007897920.1
NZ_CP020525.1	GeneMarkS-2+	CDS	4725306	4725734	.	+	0	cds-WP_017384060.1-2	gene-AO413_RS23420	WP_017384060.1	Genbank:WP_017384060.1	AO413_RS23420	hypothetical protein	WP_017384060.1	COORDINATES: ab initio prediction:GeneMarkS-2+
NZ_CP020503.1	GeneMarkS-2+	CDS	4564307	4564735	.	-	0	cds-WP_017384060.1	gene-AM681_RS22100	WP_017384060.1	Genbank:WP_017384060.1	AM681_RS22100	hypothetical protein	WP_017384060.1	COORDINATES: ab initio prediction:GeneMarkS-2+
NZ_CP020503.1	Protein Homology	CDS	4566844	4568319	.	-	0	cds-AM681_RS22110	gene-AM681_RS22110			AM681_RS22110	hypothetical protein		COORDINATES: similar to AA sequence:RefSeq:WP_007897920.1
NZ_CP020507.1	GeneMarkS-2+	CDS	4498488	4498916	.	-	0	cds-WP_017384060.1	gene-AS658_RS21755	WP_017384060.1	Genbank:WP_017384060.1	AS658_RS21755	hypothetical protein	WP_017384060.1	COORDINATES: ab initio prediction:GeneMarkS-2+
NZ_CP020507.1	Protein Homology	CDS	4501025	4502791	.	-	0	cds-WP_007897920.1	gene-AS658_RS21765	WP_007897920.1	Genbank:WP_007897920.1	AS658_RS21765	hypothetical protein	WP_007897920.1	COORDINATES: similar to AA sequence:RefSeq:WP_007897920.1
NZ_CP027604.1	GeneMarkS-2+	CDS	114866	115294	.	-	0	cds-WP_017384060.1	gene-AM472_RS00595	WP_017384060.1	Genbank:WP_017384060.1	AM472_RS00595	hypothetical protein	WP_017384060.1	COORDINATES: ab initio prediction:GeneMarkS-2+
NZ_CP027604.1	Protein Homology	CDS	117403	119169	.	-	0	cds-WP_007897920.1	gene-AM472_RS00605	WP_007897920.1	Genbank:WP_007897920.1	AM472_RS00605	hypothetical protein	WP_007897920.1	COORDINATES: similar to AA sequence:RefSeq:WP_007897920.1
NZ_CP028827.1	Protein Homology	CDS	2908580	2910268	.	+	0	cds-WP_000222725.1	gene-N16961_RS13635	WP_000222725.1	Genbank:WP_000222725.1	N16961_RS13635	hypothetical protein	WP_000222725.1	COORDINATES: similar to AA sequence:RefSeq:WP_000222515.1
NZ_CP028827.1	Protein Homology	CDS	2912361	2912792	.	+	0	cds-WP_000047043.1	gene-N16961_RS13645	WP_000047043.1	Genbank:WP_000047043.1	N16961_RS13645	hypothetical protein	WP_000047043.1	COORDINATES: similar to AA sequence:RefSeq:WP_000047043.1
NZ_CP029093.1	Protein Homology	CDS	4716861	4718411	.	+	0	cds-WP_108717302.1	gene-CSC28_RS24095	WP_108717302.1	Genbank:WP_108717302.1	CSC28_RS24095	hypothetical protein	WP_108717302.1	COORDINATES: similar to AA sequence:RefSeq:WP_017362250.1
NZ_CP029093.1	Protein Homology	CDS	4720298	4720686	.	+	0	cds-CSC28_RS24105	gene-CSC28_RS24105			CSC28_RS24105	TetR family transcriptional regulator		COORDINATES: similar to AA sequence:RefSeq:WP_008567186.1
NZ_CP029088.1	GeneMarkS-2+	CDS	1178692	1180449	.	+	0	cds-WP_054889621.1	gene-CSC32_RS34430	WP_054889621.1	Genbank:WP_054889621.1	CSC32_RS34430	hypothetical protein	WP_054889621.1	COORDINATES: ab initio prediction:GeneMarkS-2+
NZ_CP029088.1	GeneMarkS-2+	CDS	1182427	1182852	.	+	0	cds-WP_025297803.1	gene-CSC32_RS05830	WP_025297803.1	Genbank:WP_025297803.1	CSC32_RS05830	hypothetical protein	WP_025297803.1	COORDINATES: ab initio prediction:GeneMarkS-2+
NZ_CP029088.1	Protein Homology	CDS	1185266	1186996	.	+	0	cds-WP_025297806.1	gene-CSC32_RS05850	WP_025297806.1	Genbank:WP_025297806.1	CSC32_RS05850	site-specific integrase	WP_025297806.1	COORDINATES: similar to AA sequence:RefSeq:WP_003422414.1
NZ_CP029088.1	Protein Homology	CDS	1189055	1189477	.	+	0	cds-WP_079379915.1	gene-CSC32_RS05860	WP_079379915.1	Genbank:WP_079379915.1	CSC32_RS05860	hypothetical protein	WP_079379915.1	COORDINATES: similar to AA sequence:RefSeq:WP_003152689.1
NZ_CP029088.1	Protein Homology	CDS	1204499	1206427	.	+	0	cds-WP_003132543.1	gene-CSC32_RS05920	WP_003132543.1	Genbank:WP_003132543.1	CSC32_RS05920	hypothetical protein	WP_003132543.1	COORDINATES: similar to AA sequence:RefSeq:WP_003132543.1
NZ_CP029088.1	Protein Homology	CDS	1208475	1208903	.	+	0	cds-WP_010562495.1	gene-CSC32_RS05930	WP_010562495.1	Genbank:WP_010562495.1	CSC32_RS05930	hypothetical protein	WP_010562495.1	COORDINATES: similar to AA sequence:RefSeq:WP_010562495.1
NZ_CP029097.1	GeneMarkS-2+	CDS	4791692	4792099	.	-	0	cds-WP_034082648.1	gene-CSC26_RS37095	WP_034082648.1	Genbank:WP_034082648.1	CSC26_RS37095	hypothetical protein	WP_034082648.1	COORDINATES: ab initio prediction:GeneMarkS-2+
NZ_CP029097.1	GeneMarkS-2+	CDS	4793966	4795627	.	-	0	cds-WP_071534604.1	gene-CSC26_RS37100	WP_071534604.1	Genbank:WP_071534604.1	CSC26_RS37100	hypothetical protein	WP_071534604.1	COORDINATES: ab initio prediction:GeneMarkS-2+
NZ_CP029096.1	Protein Homology	CDS	250095	250448	.	-	0	cds-WP_008567186.1	gene-CSC26_RS01300	WP_008567186.1	Genbank:WP_008567186.1	CSC26_RS01300	hypothetical protein	WP_008567186.1	COORDINATES: similar to AA sequence:RefSeq:WP_008567186.1
NZ_CP029096.1	Protein Homology	CDS	252354	253970	.	-	0	cds-WP_010794484.1	gene-CSC26_RS01310	WP_010794484.1	Genbank:WP_010794484.1	CSC26_RS01310	hypothetical protein	WP_010794484.1	COORDINATES: similar to AA sequence:RefSeq:WP_011979104.1
NZ_CP029126.1	GeneMarkS-2+	CDS	2325894	2326322	.	-	0	cds-WP_017384060.1	gene-CSC19_RS11515	WP_017384060.1	Genbank:WP_017384060.1	CSC19_RS11515	hypothetical protein	WP_017384060.1	COORDINATES: ab initio prediction:GeneMarkS-2+
NZ_CP029126.1	Protein Homology	CDS	2328431	2330197	.	-	0	cds-WP_007897920.1	gene-CSC19_RS11525	WP_007897920.1	Genbank:WP_007897920.1	CSC19_RS11525	hypothetical protein	WP_007897920.1	COORDINATES: similar to AA sequence:RefSeq:WP_007897920.1
NZ_CP028141.1	Protein Homology	CDS	341911	343755	.	+	0	cds-WP_108744726.1	gene-C9I78_RS01695	WP_108744726.1	Genbank:WP_108744726.1	C9I78_RS01695	hypothetical protein	WP_108744726.1	COORDINATES: similar to AA sequence:RefSeq:WP_013857862.1
NZ_CP028141.1	Protein Homology	CDS	346007	346459	.	+	0	cds-WP_108745156.1	gene-C9I78_RS01705	WP_108745156.1	Genbank:WP_108745156.1	C9I78_RS01705	hypothetical protein	WP_108745156.1	COORDINATES: similar to AA sequence:RefSeq:WP_016796923.1
NZ_CP028141.1	Protein Homology	CDS	2727340	2727828	.	-	0	cds-WP_108745038.1	gene-C9I78_RS13555	WP_108745038.1	Genbank:WP_108745038.1	C9I78_RS13555	hypothetical protein	WP_108745038.1	COORDINATES: similar to AA sequence:RefSeq:WP_017056087.1
NZ_CP028141.1	GeneMarkS-2+	CDS	2730020	2732449	.	-	0	cds-WP_108745040.1	gene-C9I78_RS13565	WP_108745040.1	Genbank:WP_108745040.1	C9I78_RS13565	hypothetical protein	WP_108745040.1	COORDINATES: ab initio prediction:GeneMarkS-2+
NZ_CP028894.1	Protein Homology	CDS	2948171	2949859	.	+	0	cds-WP_000222725.1	gene-A1552VC_RS13875	WP_000222725.1	Genbank:WP_000222725.1	A1552VC_RS13875	hypothetical protein	WP_000222725.1	COORDINATES: similar to AA sequence:RefSeq:WP_000222515.1
NZ_CP028894.1	Protein Homology	CDS	2951951	2952382	.	+	0	cds-WP_000047043.1	gene-A1552VC_RS13885	WP_000047043.1	Genbank:WP_000047043.1	A1552VC_RS13885	hypothetical protein	WP_000047043.1	COORDINATES: similar to AA sequence:RefSeq:WP_000047043.1
NZ_CP028342.1	Protein Homology	CDS	362530	364374	.	+	0	cds-WP_108744726.1	gene-C7Y67_RS01815	WP_108744726.1	Genbank:WP_108744726.1	C7Y67_RS01815	hypothetical protein	WP_108744726.1	COORDINATES: similar to AA sequence:RefSeq:WP_013857862.1
NZ_CP028342.1	Protein Homology	CDS	366626	367078	.	+	0	cds-WP_108745156.1	gene-C7Y67_RS01825	WP_108745156.1	Genbank:WP_108745156.1	C7Y67_RS01825	hypothetical protein	WP_108745156.1	COORDINATES: similar to AA sequence:RefSeq:WP_016796923.1
NZ_CP028342.1	Protein Homology	CDS	2747955	2748443	.	-	0	cds-WP_108745038.1	gene-C7Y67_RS13670	WP_108745038.1	Genbank:WP_108745038.1	C7Y67_RS13670	hypothetical protein	WP_108745038.1	COORDINATES: similar to AA sequence:RefSeq:WP_017056087.1
NZ_CP028342.1	GeneMarkS-2+	CDS	2750635	2753064	.	-	0	cds-WP_108745040.1	gene-C7Y67_RS13680	WP_108745040.1	Genbank:WP_108745040.1	C7Y67_RS13680	hypothetical protein	WP_108745040.1	COORDINATES: ab initio prediction:GeneMarkS-2+
NZ_CP021463.1	GeneMarkS-2+	CDS	111178	111606	.	-	0	cds-WP_017384060.1	gene-CCE20_RS25865	WP_017384060.1	Genbank:WP_017384060.1	CCE20_RS25865	hypothetical protein	WP_017384060.1	COORDINATES: ab initio prediction:GeneMarkS-2+
NZ_CP021463.1	Protein Homology	CDS	113715	115481	.	-	0	cds-WP_007897920.1	gene-CCE20_RS25875	WP_007897920.1	Genbank:WP_007897920.1	CCE20_RS25875	hypothetical protein	WP_007897920.1	COORDINATES: similar to AA sequence:RefSeq:WP_007897920.1
NZ_CP029716.1	Protein Homology	CDS	4437455	4439221	.	+	0	cds-WP_032607906.1	gene-AM401_RS21940	WP_032607906.1	Genbank:WP_032607906.1	AM401_RS21940	hypothetical protein	WP_032607906.1	COORDINATES: similar to AA sequence:RefSeq:WP_007897920.1
NZ_CP029716.1	GeneMarkS-2+	CDS	4441330	4441758	.	+	0	cds-WP_017384060.1	gene-AM401_RS21950	WP_017384060.1	Genbank:WP_017384060.1	AM401_RS21950	hypothetical protein	WP_017384060.1	COORDINATES: ab initio prediction:GeneMarkS-2+
NZ_CP029772.1	Protein Homology	CDS	3767350	3767763	.	-	0	cds-WP_015060171.1	gene-DM292_RS17655	WP_015060171.1	Genbank:WP_015060171.1	DM292_RS17655	hypothetical protein	WP_015060171.1	COORDINATES: similar to AA sequence:RefSeq:WP_015060171.1
NZ_CP029772.1	Protein Homology	CDS	3769590	3771176	.	-	0	cds-WP_174214596.1	gene-DM292_RS17665	WP_174214596.1	Genbank:WP_174214596.1	DM292_RS17665	hypothetical protein	WP_174214596.1	COORDINATES: similar to AA sequence:RefSeq:WP_017362250.1
NZ_CP030007.1	Protein Homology	CDS	827715	829481	.	+	0	cds-WP_032607906.1	gene-DN066_RS04110	WP_032607906.1	Genbank:WP_032607906.1	DN066_RS04110	hypothetical protein	WP_032607906.1	COORDINATES: similar to AA sequence:RefSeq:WP_007897920.1
NZ_CP030007.1	Protein Homology	CDS	831590	832021	.	+	0	cds-WP_063413681.1	gene-DN066_RS04120	WP_063413681.1	Genbank:WP_063413681.1	DN066_RS04120	hypothetical protein	WP_063413681.1	COORDINATES: similar to AA sequence:RefSeq:WP_017384060.1
NZ_CP030347.1	Protein Homology	CDS	1780911	1782677	.	+	0	cds-WP_007897920.1	gene-CSB67_RS10060	WP_007897920.1	Genbank:WP_007897920.1	CSB67_RS10060	hypothetical protein	WP_007897920.1	COORDINATES: similar to AA sequence:RefSeq:WP_007897920.1
NZ_CP030347.1	GeneMarkS-2+	CDS	1784786	1785214	.	+	0	cds-WP_017384060.1	gene-CSB67_RS10070	WP_017384060.1	Genbank:WP_017384060.1	CSB67_RS10070	hypothetical protein	WP_017384060.1	COORDINATES: ab initio prediction:GeneMarkS-2+
NZ_CP030861.1	Protein Homology	CDS	1425218	1425646	.	-	0	cds-WP_010562495.1	gene-CWE28_RS06955	WP_010562495.1	Genbank:WP_010562495.1	CWE28_RS06955	hypothetical protein	WP_010562495.1	COORDINATES: similar to AA sequence:RefSeq:WP_010562495.1
NZ_CP030861.1	Protein Homology	CDS	1427694	1429622	.	-	0	cds-WP_003132543.1	gene-CWE28_RS06965	WP_003132543.1	Genbank:WP_003132543.1	CWE28_RS06965	hypothetical protein	WP_003132543.1	COORDINATES: similar to AA sequence:RefSeq:WP_003132543.1
NZ_CP030861.1	Protein Homology	CDS	4580822	4582438	.	+	0	cds-WP_010794484.1	gene-CWE28_RS22170	WP_010794484.1	Genbank:WP_010794484.1	CWE28_RS22170	hypothetical protein	WP_010794484.1	COORDINATES: similar to AA sequence:RefSeq:WP_011979104.1
NZ_CP030861.1	Protein Homology	CDS	4584344	4584697	.	+	0	cds-WP_008567186.1	gene-CWE28_RS22180	WP_008567186.1	Genbank:WP_008567186.1	CWE28_RS22180	hypothetical protein	WP_008567186.1	COORDINATES: similar to AA sequence:RefSeq:WP_008567186.1
NZ_CP031102.1	GeneMarkS-2+	CDS	41073	41501	.	-	0	cds-WP_017384060.1	gene-DVA44_RS24035	WP_017384060.1	Genbank:WP_017384060.1	DVA44_RS24035	hypothetical protein	WP_017384060.1	COORDINATES: ab initio prediction:GeneMarkS-2+
NZ_CP031102.1	Protein Homology	CDS	43610	45346	.	-	0	cds-WP_103786860.1	gene-DVA44_RS24045	WP_103786860.1	Genbank:WP_103786860.1	DVA44_RS24045	hypothetical protein	WP_103786860.1	COORDINATES: similar to AA sequence:RefSeq:WP_007897920.1
NZ_CP030912.1	GeneMarkS-2+	CDS	1149296	1151053	.	+	0	cds-WP_054889621.1	gene-Y82_RS34445	WP_054889621.1	Genbank:WP_054889621.1	Y82_RS34445	hypothetical protein	WP_054889621.1	COORDINATES: ab initio prediction:GeneMarkS-2+
NZ_CP030912.1	GeneMarkS-2+	CDS	1153031	1153456	.	+	0	cds-WP_025297803.1	gene-Y82_RS05610	WP_025297803.1	Genbank:WP_025297803.1	Y82_RS05610	hypothetical protein	WP_025297803.1	COORDINATES: ab initio prediction:GeneMarkS-2+
NZ_CP030912.1	Protein Homology	CDS	1155870	1157600	.	+	0	cds-WP_025297806.1	gene-Y82_RS05630	WP_025297806.1	Genbank:WP_025297806.1	Y82_RS05630	site-specific integrase	WP_025297806.1	COORDINATES: similar to AA sequence:RefSeq:WP_003422414.1
NZ_CP030912.1	Protein Homology	CDS	1159659	1160081	.	+	0	cds-WP_079379915.1	gene-Y82_RS05640	WP_079379915.1	Genbank:WP_079379915.1	Y82_RS05640	hypothetical protein	WP_079379915.1	COORDINATES: similar to AA sequence:RefSeq:WP_003152689.1
NZ_CP030912.1	Protein Homology	CDS	1175103	1177031	.	+	0	cds-WP_003132543.1	gene-Y82_RS05700	WP_003132543.1	Genbank:WP_003132543.1	Y82_RS05700	hypothetical protein	WP_003132543.1	COORDINATES: similar to AA sequence:RefSeq:WP_003132543.1
NZ_CP030912.1	Protein Homology	CDS	1179079	1179507	.	+	0	cds-WP_010562495.1	gene-Y82_RS05710	WP_010562495.1	Genbank:WP_010562495.1	Y82_RS05710	hypothetical protein	WP_010562495.1	COORDINATES: similar to AA sequence:RefSeq:WP_010562495.1
NZ_CP034672.1	Protein Homology	CDS	619520	619987	.	-	0	cds-WP_019281560.1	gene-DYL72_RS02750	WP_019281560.1	Genbank:WP_019281560.1	DYL72_RS02750	hypothetical protein	WP_019281560.1	COORDINATES: similar to AA sequence:RefSeq:WP_006646505.1
NZ_CP034672.1	GeneMarkS-2+	CDS	622369	623625	.	-	0	cds-WP_069212007.1	gene-DYL72_RS02765	WP_069212007.1	Genbank:WP_069212007.1	DYL72_RS02765	hypothetical protein	WP_069212007.1	COORDINATES: ab initio prediction:GeneMarkS-2+
NZ_CP034672.1	Protein Homology	CDS	735968	738316	.	+	0	cds-WP_019282241.1	gene-DYL72_RS03350	WP_019282241.1	Genbank:WP_019282241.1	DYL72_RS03350	hypothetical protein	WP_019282241.1	COORDINATES: similar to AA sequence:RefSeq:WP_017048855.1
NZ_CP034672.1	Protein Homology	CDS	740517	741020	.	+	0	cds-WP_069212154.1	gene-DYL72_RS03360	WP_069212154.1	Genbank:WP_069212154.1	DYL72_RS03360	bacterioferritin comigratory protein	WP_069212154.1	COORDINATES: similar to AA sequence:RefSeq:WP_017817789.1
NZ_CP034672.1	Protein Homology	CDS	1475186	1476934	.	+	0	cds-WP_019283408.1	gene-DYL72_RS06870	WP_019283408.1	Genbank:WP_019283408.1	DYL72_RS06870	hypothetical protein	WP_019283408.1	COORDINATES: similar to AA sequence:RefSeq:WP_019350540.1
NZ_CP034672.1	Protein Homology	CDS	1478982	1479440	.	+	0	cds-WP_019283409.1	gene-DYL72_RS06880	WP_019283409.1	Genbank:WP_019283409.1	DYL72_RS06880	hypothetical protein	WP_019283409.1	COORDINATES: similar to AA sequence:RefSeq:WP_017101127.1
NZ_CP034672.1	Protein Homology	CDS	2181820	2183472	.	+	0	cds-WP_019283266.1	gene-DYL72_RS10490	WP_019283266.1	Genbank:WP_019283266.1	DYL72_RS10490	hypothetical protein	WP_019283266.1	COORDINATES: similar to AA sequence:RefSeq:WP_011638874.1
NZ_CP034672.1	Protein Homology	CDS	2185267	2185671	.	+	0	cds-WP_019283264.1	gene-DYL72_RS10500	WP_019283264.1	Genbank:WP_019283264.1	DYL72_RS10500	hypothetical protein	WP_019283264.1	COORDINATES: similar to AA sequence:RefSeq:WP_019281955.1
NZ_CP034672.1	Protein Homology	CDS	2758012	2759868	.	+	0	cds-WP_069212104.1	gene-DYL72_RS13065	WP_069212104.1	Genbank:WP_069212104.1	DYL72_RS13065	hypothetical protein	WP_069212104.1	COORDINATES: similar to AA sequence:RefSeq:WP_017050631.1
NZ_CP034672.1	Protein Homology	CDS	2761869	2762327	.	+	0	cds-WP_019283094.1	gene-DYL72_RS13075	WP_019283094.1	Genbank:WP_019283094.1	DYL72_RS13075	hypothetical protein	WP_019283094.1	COORDINATES: similar to AA sequence:RefSeq:WP_019283094.1
NZ_CP034672.1	Protein Homology	CDS	3001878	3003680	.	+	0	cds-WP_019281956.1	gene-DYL72_RS14155	WP_019281956.1	Genbank:WP_019281956.1	DYL72_RS14155	tyrosine-type recombinase/integrase	WP_019281956.1	COORDINATES: similar to AA sequence:RefSeq:WP_011638873.1
NZ_CP034672.1	Protein Homology	CDS	3003673	3004080	.	+	0	cds-WP_019281955.1	gene-DYL72_RS14160	WP_019281955.1	Genbank:WP_019281955.1	DYL72_RS14160	hypothetical protein	WP_019281955.1	COORDINATES: similar to AA sequence:RefSeq:WP_019281955.1
NZ_CP031565.1	Protein Homology	CDS	2895446	2897212	.	+	0	cds-WP_032607906.1	gene-AXA59_RS14375	WP_032607906.1	Genbank:WP_032607906.1	AXA59_RS14375	hypothetical protein	WP_032607906.1	COORDINATES: similar to AA sequence:RefSeq:WP_007897920.1
NZ_CP031565.1	GeneMarkS-2+	CDS	2899321	2899749	.	+	0	cds-WP_017384060.1	gene-AXA59_RS14385	WP_017384060.1	Genbank:WP_017384060.1	AXA59_RS14385	hypothetical protein	WP_017384060.1	COORDINATES: ab initio prediction:GeneMarkS-2+
NZ_CP031571.1	Protein Homology	CDS	530229	531995	.	+	0	cds-WP_007897920.1	gene-AXA51_RS02765	WP_007897920.1	Genbank:WP_007897920.1	AXA51_RS02765	hypothetical protein	WP_007897920.1	COORDINATES: similar to AA sequence:RefSeq:WP_007897920.1
NZ_CP031571.1	GeneMarkS-2+	CDS	534104	534532	.	+	0	cds-WP_017384060.1	gene-AXA51_RS02775	WP_017384060.1	Genbank:WP_017384060.1	AXA51_RS02775	hypothetical protein	WP_017384060.1	COORDINATES: ab initio prediction:GeneMarkS-2+
NZ_CP031574.1	GeneMarkS-2+	CDS	330189	330617	.	-	0	cds-WP_017384060.1	gene-AXA52_RS01640	WP_017384060.1	Genbank:WP_017384060.1	AXA52_RS01640	hypothetical protein	WP_017384060.1	COORDINATES: ab initio prediction:GeneMarkS-2+
NZ_CP031574.1	Protein Homology	CDS	332725	334491	.	-	0	cds-WP_007897920.1	gene-AXA52_RS01650	WP_007897920.1	Genbank:WP_007897920.1	AXA52_RS01650	hypothetical protein	WP_007897920.1	COORDINATES: similar to AA sequence:RefSeq:WP_007897920.1
NZ_CP039294.1	Protein Homology	CDS	43741	44094	.	-	0	cds-WP_008567186.1	gene-DZ927_RS33265	WP_008567186.1	Genbank:WP_008567186.1	DZ927_RS33265	hypothetical protein	WP_008567186.1	COORDINATES: similar to AA sequence:RefSeq:WP_008567186.1
NZ_CP039294.1	Protein Homology	CDS	46000	47616	.	-	0	cds-WP_010794484.1	gene-DZ927_RS33275	WP_010794484.1	Genbank:WP_010794484.1	DZ927_RS33275	hypothetical protein	WP_010794484.1	COORDINATES: similar to AA sequence:RefSeq:WP_011979104.1
NZ_CP031769.1	Protein Homology	CDS	3863637	3864566	.	+	0	cds-D0Y50_RS16970	gene-D0Y50_RS16970			D0Y50_RS16970	hypothetical protein		COORDINATES: similar to AA sequence:RefSeq:WP_015068672.1
NZ_CP031769.1	Protein Homology	CDS	3869826	3870242	.	+	0	cds-WP_170145543.1	gene-D0Y50_RS16995	WP_170145543.1	Genbank:WP_170145543.1	D0Y50_RS16995	hypothetical protein	WP_170145543.1	COORDINATES: similar to AA sequence:RefSeq:WP_020196683.1
NZ_CP029605.1	GeneMarkS-2+	CDS	2407005	2408666	.	+	0	cds-WP_071534604.1	gene-CTT40_RS34335	WP_071534604.1	Genbank:WP_071534604.1	CTT40_RS34335	hypothetical protein	WP_071534604.1	COORDINATES: ab initio prediction:GeneMarkS-2+
NZ_CP029605.1	GeneMarkS-2+	CDS	2410533	2410940	.	+	0	cds-WP_034082648.1	gene-CTT40_RS34340	WP_034082648.1	Genbank:WP_034082648.1	CTT40_RS34340	hypothetical protein	WP_034082648.1	COORDINATES: ab initio prediction:GeneMarkS-2+
NZ_CP019889.1	GeneMarkS-2+	CDS	4105795	4106223	.	-	0	cds-WP_017384060.1	gene-B1023_RS20270	WP_017384060.1	Genbank:WP_017384060.1	B1023_RS20270	hypothetical protein	WP_017384060.1	COORDINATES: ab initio prediction:GeneMarkS-2+
NZ_CP019889.1	Protein Homology	CDS	4108332	4110098	.	-	0	cds-WP_007897920.1	gene-B1023_RS20280	WP_007897920.1	Genbank:WP_007897920.1	B1023_RS20280	hypothetical protein	WP_007897920.1	COORDINATES: similar to AA sequence:RefSeq:WP_007897920.1
NZ_CP016989.1	Protein Homology	CDS	26294	26734	.	-	0	cds-WP_075384545.1	gene-BFW97_RS00110	WP_075384545.1	Genbank:WP_075384545.1	BFW97_RS00110	hypothetical protein	WP_075384545.1	COORDINATES: similar to AA sequence:RefSeq:WP_014611808.1
NZ_CP016989.1	Protein Homology	CDS	28862	30601	.	-	0	cds-WP_065371226.1	gene-BFW97_RS00120	WP_065371226.1	Genbank:WP_065371226.1	BFW97_RS00120	hypothetical protein	WP_065371226.1	COORDINATES: similar to AA sequence:RefSeq:WP_000047667.1
NZ_CP016989.1	GeneMarkS-2+	CDS	1722513	1722965	.	-	0	cds-WP_134984313.1	gene-BFW97_RS24135	WP_134984313.1	Genbank:WP_134984313.1	BFW97_RS24135	hypothetical protein	WP_134984313.1	COORDINATES: ab initio prediction:GeneMarkS-2+
NZ_CP016989.1	GeneMarkS-2+	CDS	1724884	1726215	.	-	0	cds-WP_162895274.1	gene-BFW97_RS24145	WP_162895274.1	Genbank:WP_162895274.1	BFW97_RS24145	hypothetical protein	WP_162895274.1	COORDINATES: ab initio prediction:GeneMarkS-2+
NZ_CP016989.1	GeneMarkS-2+	CDS	1726236	1726685	.	-	0	cds-WP_162895275.1	gene-BFW97_RS24150	WP_162895275.1	Genbank:WP_162895275.1	BFW97_RS24150	hypothetical protein	WP_162895275.1	COORDINATES: ab initio prediction:GeneMarkS-2+
NZ_CP016989.1	GeneMarkS-2+	CDS	2810169	2810621	.	-	0	cds-WP_134984313.1-2	gene-BFW97_RS24295	WP_134984313.1	Genbank:WP_134984313.1	BFW97_RS24295	hypothetical protein	WP_134984313.1	COORDINATES: ab initio prediction:GeneMarkS-2+
NZ_CP016989.1	GeneMarkS-2+	CDS	2812540	2813871	.	-	0	cds-WP_162895274.1-2	gene-BFW97_RS24305	WP_162895274.1	Genbank:WP_162895274.1	BFW97_RS24305	hypothetical protein	WP_162895274.1	COORDINATES: ab initio prediction:GeneMarkS-2+
NZ_CP016989.1	GeneMarkS-2+	CDS	2813892	2814341	.	-	0	cds-WP_162895275.1-2	gene-BFW97_RS24310	WP_162895275.1	Genbank:WP_162895275.1	BFW97_RS24310	hypothetical protein	WP_162895275.1	COORDINATES: ab initio prediction:GeneMarkS-2+
NZ_AP018677.1	GeneMarkS-2+	CDS	3893912	3894343	.	-	0	cds-WP_000047043.1	gene-V060002_RS18590	WP_000047043.1	Genbank:WP_000047043.1	V060002_RS18590	hypothetical protein	WP_000047043.1	COORDINATES: ab initio prediction:GeneMarkS-2+
NZ_AP018677.1	Protein Homology	CDS	3896436	3898124	.	-	0	cds-WP_000222725.1	gene-V060002_RS18600	WP_000222725.1	Genbank:WP_000222725.1	V060002_RS18600	hypothetical protein	WP_000222725.1	COORDINATES: similar to AA sequence:RefSeq:WP_000222515.1
NZ_AP018677.1	Protein Homology	CDS	3997528	3999216	.	+	0	cds-WP_000222725.1-2	gene-V060002_RS19075	WP_000222725.1	Genbank:WP_000222725.1	V060002_RS19075	hypothetical protein	WP_000222725.1	COORDINATES: similar to AA sequence:RefSeq:WP_000222515.1
NZ_AP018677.1	GeneMarkS-2+	CDS	4001309	4001740	.	+	0	cds-WP_000047043.1-2	gene-V060002_RS19085	WP_000047043.1	Genbank:WP_000047043.1	V060002_RS19085	hypothetical protein	WP_000047043.1	COORDINATES: ab initio prediction:GeneMarkS-2+
NZ_CP024082.1	Protein Homology	CDS	2930516	2932204	.	+	0	cds-WP_119783396.1	gene-FORC73_RS13745	WP_119783396.1	Genbank:WP_119783396.1	FORC73_RS13745	hypothetical protein	WP_119783396.1	COORDINATES: similar to AA sequence:RefSeq:WP_000222515.1
NZ_CP024082.1	GeneMarkS-2+	CDS	2935561	2935992	.	+	0	cds-WP_000047043.1	gene-FORC73_RS13765	WP_000047043.1	Genbank:WP_000047043.1	FORC73_RS13765	hypothetical protein	WP_000047043.1	COORDINATES: ab initio prediction:GeneMarkS-2+
NZ_CP022468.1	Protein Homology	CDS	131584	133272	.	+	0	cds-WP_129532070.1	gene-CG015_RS00580	WP_129532070.1	Genbank:WP_129532070.1	CG015_RS00580	hypothetical protein	WP_129532070.1	COORDINATES: similar to AA sequence:RefSeq:WP_000222515.1
NZ_CP022468.1	Protein Homology	CDS	135368	135799	.	+	0	cds-WP_129532072.1	gene-CG015_RS00590	WP_129532072.1	Genbank:WP_129532072.1	CG015_RS00590	hypothetical protein	WP_129532072.1	COORDINATES: similar to AA sequence:RefSeq:WP_000047043.1
NZ_CP022468.1	Protein Homology	CDS	358015	360483	.	+	0	cds-WP_129532136.1	gene-CG015_RS01710	WP_129532136.1	Genbank:WP_129532136.1	CG015_RS01710	hypothetical protein	WP_129532136.1	COORDINATES: similar to AA sequence:RefSeq:WP_001911923.1
NZ_CP022468.1	Protein Homology	CDS	362676	363221	.	+	0	cds-WP_129532138.1	gene-CG015_RS01720	WP_129532138.1	Genbank:WP_129532138.1	CG015_RS01720	hypothetical protein	WP_129532138.1	COORDINATES: similar to AA sequence:RefSeq:WP_011149140.1
NZ_CP023472.1	Protein Homology	CDS	892675	893178	.	-	0	cds-WP_024699243.1	gene-FORC72_RS04645	WP_024699243.1	Genbank:WP_024699243.1	FORC72_RS04645	hypothetical protein	WP_024699243.1	COORDINATES: similar to AA sequence:RefSeq:WP_017817789.1
NZ_CP023472.1	Protein Homology	CDS	895385	897712	.	-	0	cds-WP_017790067.1	gene-FORC72_RS04655	WP_017790067.1	Genbank:WP_017790067.1	FORC72_RS04655	hypothetical protein	WP_017790067.1	COORDINATES: similar to AA sequence:RefSeq:WP_017086258.1
NZ_CP017891.1	Protein Homology	CDS	2499275	2501620	.	+	0	cds-WP_086046961.1	gene-K04M1_RS11930	WP_086046961.1	Genbank:WP_086046961.1	K04M1_RS11930	hypothetical protein	WP_086046961.1	COORDINATES: similar to AA sequence:RefSeq:WP_017048855.1
NZ_CP017891.1	Protein Homology	CDS	2503812	2504315	.	+	0	cds-WP_086046963.1	gene-K04M1_RS11940	WP_086046963.1	Genbank:WP_086046963.1	K04M1_RS11940	bacterioferritin comigratory protein	WP_086046963.1	COORDINATES: similar to AA sequence:RefSeq:WP_017817789.1
NZ_CP017902.1	Protein Homology	CDS	2499727	2502072	.	+	0	cds-WP_086046961.1	gene-K05K4_RS11935	WP_086046961.1	Genbank:WP_086046961.1	K05K4_RS11935	hypothetical protein	WP_086046961.1	COORDINATES: similar to AA sequence:RefSeq:WP_017048855.1
NZ_CP017902.1	Protein Homology	CDS	2504264	2504767	.	+	0	cds-WP_086046963.1	gene-K05K4_RS11945	WP_086046963.1	Genbank:WP_086046963.1	K05K4_RS11945	bacterioferritin comigratory protein	WP_086046963.1	COORDINATES: similar to AA sequence:RefSeq:WP_017817789.1
NZ_CP032569.1	Protein Homology	CDS	6681836	6682189	.	-	0	cds-WP_008567186.1	gene-D7H65_RS31805	WP_008567186.1	Genbank:WP_008567186.1	D7H65_RS31805	hypothetical protein	WP_008567186.1	COORDINATES: similar to AA sequence:RefSeq:WP_008567186.1
NZ_CP032569.1	Protein Homology	CDS	6684095	6685711	.	-	0	cds-WP_010794484.1	gene-D7H65_RS31815	WP_010794484.1	Genbank:WP_010794484.1	D7H65_RS31815	hypothetical protein	WP_010794484.1	COORDINATES: similar to AA sequence:RefSeq:WP_011979104.1
NZ_CP032841.1	Protein Homology	CDS	667156	668922	.	+	0	cds-WP_007897920.1	gene-D8M16_RS03245	WP_007897920.1	Genbank:WP_007897920.1	D8M16_RS03245	hypothetical protein	WP_007897920.1	COORDINATES: similar to AA sequence:RefSeq:WP_007897920.1
NZ_CP032841.1	GeneMarkS-2+	CDS	671031	671459	.	+	0	cds-WP_017384060.1	gene-D8M16_RS03255	WP_017384060.1	Genbank:WP_017384060.1	D8M16_RS03255	hypothetical protein	WP_017384060.1	COORDINATES: ab initio prediction:GeneMarkS-2+
NZ_CP033065.1	Protein Homology	CDS	429037	429495	.	-	0	cds-WP_121636907.1	gene-D9T18_RS01915	WP_121636907.1	Genbank:WP_121636907.1	D9T18_RS01915	hypothetical protein	WP_121636907.1	COORDINATES: similar to AA sequence:RefSeq:WP_017101127.1
NZ_CP033065.1	Protein Homology	CDS	431550	433295	.	-	0	cds-WP_121636909.1	gene-D9T18_RS01925	WP_121636909.1	Genbank:WP_121636909.1	D9T18_RS01925	hypothetical protein	WP_121636909.1	COORDINATES: similar to AA sequence:RefSeq:WP_006647511.1
NZ_CP033065.1	GeneMarkS-2+	CDS	2036195	2036632	.	-	0	cds-WP_121637597.1	gene-D9T18_RS09160	WP_121637597.1	Genbank:WP_121637597.1	D9T18_RS09160	hypothetical protein	WP_121637597.1	COORDINATES: ab initio prediction:GeneMarkS-2+
NZ_CP033065.1	GeneMarkS-2+	CDS	2038708	2040492	.	-	0	cds-WP_121637599.1	gene-D9T18_RS09170	WP_121637599.1	Genbank:WP_121637599.1	D9T18_RS09170	hypothetical protein	WP_121637599.1	COORDINATES: ab initio prediction:GeneMarkS-2+
NZ_CP033065.1	Protein Homology	CDS	2233221	2235611	.	+	0	cds-WP_121638221.1	gene-D9T18_RS10020	WP_121638221.1	Genbank:WP_121638221.1	D9T18_RS10020	hypothetical protein	WP_121638221.1	COORDINATES: similar to AA sequence:RefSeq:WP_017048855.1
NZ_CP033065.1	Protein Homology	CDS	2238099	2238587	.	+	0	cds-WP_121637677.1	gene-D9T18_RS10035	WP_121637677.1	Genbank:WP_121637677.1	D9T18_RS10035	bacterioferritin comigratory protein	WP_121637677.1	COORDINATES: similar to AA sequence:RefSeq:WP_017817789.1
NZ_CP033065.1	Protein Homology	CDS	3182029	3182487	.	-	0	cds-WP_121636907.1-2	gene-D9T18_RS14370	WP_121636907.1	Genbank:WP_121636907.1	D9T18_RS14370	hypothetical protein	WP_121636907.1	COORDINATES: similar to AA sequence:RefSeq:WP_017101127.1
NZ_CP033065.1	Protein Homology	CDS	3184542	3186287	.	-	0	cds-WP_121636909.1-2	gene-D9T18_RS14380	WP_121636909.1	Genbank:WP_121636909.1	D9T18_RS14380	hypothetical protein	WP_121636909.1	COORDINATES: similar to AA sequence:RefSeq:WP_006647511.1
NZ_CP033067.1	Protein Homology	CDS	76230	76634	.	-	0	cds-WP_024592037.1	gene-D9T18_RS20290	WP_024592037.1	Genbank:WP_024592037.1	D9T18_RS20290	hypothetical protein	WP_024592037.1	COORDINATES: similar to AA sequence:RefSeq:WP_019281955.1
NZ_CP033067.1	Protein Homology	CDS	78429	80081	.	-	0	cds-WP_024608497.1	gene-D9T18_RS20300	WP_024608497.1	Genbank:WP_024608497.1	D9T18_RS20300	hypothetical protein	WP_024608497.1	COORDINATES: similar to AA sequence:RefSeq:WP_019283266.1
NZ_CP022562.1	Protein Homology	CDS	5203082	5203510	.	-	0	cds-WP_121757842.1	gene-CHR29_RS24545	WP_121757842.1	Genbank:WP_121757842.1,GeneID:49870888	CHR29_RS24545	hypothetical protein	WP_121757842.1	COORDINATES: similar to AA sequence:RefSeq:WP_016501722.1
NZ_CP022562.1	Protein Homology	CDS	5205562	5207451	.	-	0	cds-WP_121757844.1	gene-CHR29_RS24555	WP_121757844.1	Genbank:WP_121757844.1,GeneID:49870890	CHR29_RS24555	hypothetical protein	WP_121757844.1	COORDINATES: similar to AA sequence:RefSeq:WP_016501724.1
NZ_CP022562.1	GeneMarkS-2+	CDS	5731293	5732996	.	+	0	cds-WP_161551515.1	gene-CHR29_RS28875	WP_161551515.1	Genbank:WP_161551515.1,GeneID:49871607	CHR29_RS28875	site-specific integrase	WP_161551515.1	COORDINATES: ab initio prediction:GeneMarkS-2+
NZ_CP022562.1	Protein Homology	CDS	5735025	5735462	.	+	0	cds-WP_029380251.1	gene-CHR29_RS26925	WP_029380251.1	Genbank:WP_029380251.1,GeneID:49871360	CHR29_RS26925	hypothetical protein	WP_029380251.1	COORDINATES: similar to AA sequence:RefSeq:WP_020312198.1
NZ_CP033104.1	Protein Homology	CDS	328965	329402	.	-	0	cds-WP_029380251.1	gene-D8767_RS01550	WP_029380251.1	Genbank:WP_029380251.1	D8767_RS01550	hypothetical protein	WP_029380251.1	COORDINATES: similar to AA sequence:RefSeq:WP_020312198.1
NZ_CP033104.1	GeneMarkS-2+	CDS	331431	333134	.	-	0	cds-WP_161551515.1	gene-D8767_RS28600	WP_161551515.1	Genbank:WP_161551515.1	D8767_RS28600	site-specific integrase	WP_161551515.1	COORDINATES: ab initio prediction:GeneMarkS-2+
NZ_CP033137.1	Protein Homology	CDS	3610137	3611873	.	+	0	cds-WP_122045067.1	gene-D0812_RS17085	WP_122045067.1	Genbank:WP_122045067.1	D0812_RS17085	hypothetical protein	WP_122045067.1	COORDINATES: similar to AA sequence:RefSeq:WP_005363235.1
NZ_CP033137.1	Protein Homology	CDS	3613933	3614391	.	+	0	cds-WP_122045069.1	gene-D0812_RS17095	WP_122045069.1	Genbank:WP_122045069.1	D0812_RS17095	hypothetical protein	WP_122045069.1	COORDINATES: similar to AA sequence:RefSeq:WP_017101127.1
NZ_CP033138.1	Protein Homology	CDS	321616	323271	.	+	0	cds-WP_122045126.1	gene-D0812_RS19245	WP_122045126.1	Genbank:WP_122045126.1	D0812_RS19245	hypothetical protein	WP_122045126.1	COORDINATES: similar to AA sequence:RefSeq:WP_019283266.1
NZ_CP033138.1	Protein Homology	CDS	325063	325470	.	+	0	cds-WP_122045128.1	gene-D0812_RS19255	WP_122045128.1	Genbank:WP_122045128.1	D0812_RS19255	TetR family transcriptional regulator	WP_122045128.1	COORDINATES: similar to AA sequence:RefSeq:WP_019281955.1
NZ_CP033141.1	Protein Homology	CDS	3374625	3376313	.	+	0	cds-WP_083135616.1	gene-D0871_RS16965	WP_083135616.1	Genbank:WP_083135616.1	D0871_RS16965	hypothetical protein	WP_083135616.1	COORDINATES: similar to AA sequence:RefSeq:WP_000222515.1
NZ_CP033141.1	Protein Homology	CDS	3378409	3378861	.	+	0	cds-WP_031847834.1	gene-D0871_RS16975	WP_031847834.1	Genbank:WP_031847834.1	D0871_RS16975	hypothetical protein	WP_031847834.1	COORDINATES: similar to AA sequence:RefSeq:WP_020196683.1
NZ_CP033145.1	Protein Homology	CDS	2343515	2345191	.	+	0	cds-WP_122071737.1	gene-D0856_RS29050	WP_122071737.1	Genbank:WP_122071737.1	D0856_RS29050	hypothetical protein	WP_122071737.1	COORDINATES: similar to AA sequence:RefSeq:WP_019283266.1
NZ_CP033145.1	Protein Homology	CDS	2347372	2347773	.	+	0	cds-WP_045410188.1	gene-D0856_RS29065	WP_045410188.1	Genbank:WP_045410188.1	D0856_RS29065	hypothetical protein	WP_045410188.1	COORDINATES: similar to AA sequence:RefSeq:WP_019283264.1
NZ_CP033439.1	Protein Homology	CDS	6514384	6516000	.	+	0	cds-WP_010794484.1	gene-D8668_RS30770	WP_010794484.1	Genbank:WP_010794484.1	D8668_RS30770	hypothetical protein	WP_010794484.1	COORDINATES: similar to AA sequence:RefSeq:WP_011979104.1
NZ_CP033439.1	Protein Homology	CDS	6517906	6518259	.	+	0	cds-WP_008567186.1	gene-D8668_RS30780	WP_008567186.1	Genbank:WP_008567186.1	D8668_RS30780	hypothetical protein	WP_008567186.1	COORDINATES: similar to AA sequence:RefSeq:WP_008567186.1
NZ_CP033077.1	GeneMarkS-2+	CDS	17964	19562	.	+	0	cds-WP_164711748.1	gene-EAE30_RS00115	WP_164711748.1	Genbank:WP_164711748.1	EAE30_RS00115	hypothetical protein	WP_164711748.1	COORDINATES: ab initio prediction:GeneMarkS-2+
NZ_CP033077.1	GeneMarkS-2+	CDS	23702	24184	.	+	0	cds-WP_164711749.1	gene-EAE30_RS00135	WP_164711749.1	Genbank:WP_164711749.1	EAE30_RS00135	bacterioferritin comigratory protein	WP_164711749.1	COORDINATES: ab initio prediction:GeneMarkS-2+
NZ_CP033077.1	Protein Homology	CDS	51792	53492	.	+	0	cds-WP_123014145.1	gene-EAE30_RS00300	WP_123014145.1	Genbank:WP_123014145.1	EAE30_RS00300	hypothetical protein	WP_123014145.1	COORDINATES: similar to AA sequence:RefSeq:WP_011787736.1
NZ_CP033077.1	Protein Homology	CDS	55389	55778	.	+	0	cds-WP_123014147.1	gene-EAE30_RS00310	WP_123014147.1	Genbank:WP_123014147.1	EAE30_RS00310	hypothetical protein	WP_123014147.1	COORDINATES: similar to AA sequence:RefSeq:WP_017088856.1
NZ_CP033515.1	Protein Homology	CDS	3008325	3010013	.	+	0	cds-WP_000222725.1	gene-EEL44_RS20590	WP_000222725.1	Genbank:WP_000222725.1	EEL44_RS20590	hypothetical protein	WP_000222725.1	COORDINATES: similar to AA sequence:RefSeq:WP_000222515.1
NZ_CP033515.1	Protein Homology	CDS	3012106	3012537	.	+	0	cds-WP_000047043.1	gene-EEL44_RS20600	WP_000047043.1	Genbank:WP_000047043.1	EEL44_RS20600	hypothetical protein	WP_000047043.1	COORDINATES: similar to AA sequence:RefSeq:WP_000047043.1
NZ_CP033771.1	GeneMarkS-2+	CDS	783525	785186	.	+	0	cds-WP_071534604.1	gene-EGY18_RS03545	WP_071534604.1	Genbank:WP_071534604.1	EGY18_RS03545	hypothetical protein	WP_071534604.1	COORDINATES: ab initio prediction:GeneMarkS-2+
NZ_CP033771.1	GeneMarkS-2+	CDS	787053	787400	.	+	0	cds-WP_123906436.1	gene-EGY18_RS03555	WP_123906436.1	Genbank:WP_123906436.1	EGY18_RS03555	hypothetical protein	WP_123906436.1	COORDINATES: ab initio prediction:GeneMarkS-2+
NZ_CP033833.1	GeneMarkS-2+	CDS	5722014	5723675	.	+	0	cds-WP_071534604.1	gene-EGY26_RS27935	WP_071534604.1	Genbank:WP_071534604.1	EGY26_RS27935	hypothetical protein	WP_071534604.1	COORDINATES: ab initio prediction:GeneMarkS-2+
NZ_CP033833.1	GeneMarkS-2+	CDS	5725542	5725949	.	+	0	cds-WP_034082648.1	gene-EGY26_RS27945	WP_034082648.1	Genbank:WP_034082648.1	EGY26_RS27945	hypothetical protein	WP_034082648.1	COORDINATES: ab initio prediction:GeneMarkS-2+
NZ_CP033843.1	GeneMarkS-2+	CDS	5088069	5089730	.	+	0	cds-WP_071534604.1	gene-EGY29_RS24630	WP_071534604.1	Genbank:WP_071534604.1	EGY29_RS24630	hypothetical protein	WP_071534604.1	COORDINATES: ab initio prediction:GeneMarkS-2+
NZ_CP033843.1	GeneMarkS-2+	CDS	5091597	5092004	.	+	0	cds-WP_034082648.1	gene-EGY29_RS24640	WP_034082648.1	Genbank:WP_034082648.1	EGY29_RS24640	hypothetical protein	WP_034082648.1	COORDINATES: ab initio prediction:GeneMarkS-2+
NZ_CP033832.1	GeneMarkS-2+	CDS	3950187	3951848	.	+	0	cds-WP_071534604.1	gene-EGY23_RS18885	WP_071534604.1	Genbank:WP_071534604.1	EGY23_RS18885	hypothetical protein	WP_071534604.1	COORDINATES: ab initio prediction:GeneMarkS-2+
NZ_CP033832.1	GeneMarkS-2+	CDS	3953715	3954122	.	+	0	cds-WP_034082648.1	gene-EGY23_RS18895	WP_034082648.1	Genbank:WP_034082648.1	EGY23_RS18895	hypothetical protein	WP_034082648.1	COORDINATES: ab initio prediction:GeneMarkS-2+
NZ_CP033835.1	Protein Homology	CDS	2318403	2318918	.	-	0	cds-WP_044720036.1	gene-EGY27_RS11785	WP_044720036.1	Genbank:WP_044720036.1	EGY27_RS11785	hypothetical protein	WP_044720036.1	COORDINATES: similar to AA sequence:RefSeq:WP_009681707.1
NZ_CP033835.1	Protein Homology	CDS	2320825	2322516	.	-	0	cds-WP_044720039.1	gene-EGY27_RS11795	WP_044720039.1	Genbank:WP_044720039.1	EGY27_RS11795	tyrosine-type recombinase/integrase	WP_044720039.1	COORDINATES: similar to AA sequence:RefSeq:WP_011514892.1
NZ_CP033835.1	Protein Homology	CDS	3510453	3510968	.	-	0	cds-WP_044720036.1-2	gene-EGY27_RS17820	WP_044720036.1	Genbank:WP_044720036.1	EGY27_RS17820	hypothetical protein	WP_044720036.1	COORDINATES: similar to AA sequence:RefSeq:WP_009681707.1
NZ_CP033835.1	Protein Homology	CDS	3512875	3514566	.	-	0	cds-WP_044720039.1-2	gene-EGY27_RS17830	WP_044720039.1	Genbank:WP_044720039.1	EGY27_RS17830	tyrosine-type recombinase/integrase	WP_044720039.1	COORDINATES: similar to AA sequence:RefSeq:WP_011514892.1
NZ_CP033835.1	Protein Homology	CDS	4671105	4672796	.	+	0	cds-WP_044720039.1-3	gene-EGY27_RS23095	WP_044720039.1	Genbank:WP_044720039.1	EGY27_RS23095	tyrosine-type recombinase/integrase	WP_044720039.1	COORDINATES: similar to AA sequence:RefSeq:WP_011514892.1
NZ_CP033835.1	Protein Homology	CDS	4674703	4675218	.	+	0	cds-WP_044720036.1-3	gene-EGY27_RS23105	WP_044720036.1	Genbank:WP_044720036.1	EGY27_RS23105	hypothetical protein	WP_044720036.1	COORDINATES: similar to AA sequence:RefSeq:WP_009681707.1
NZ_CP027710.1	Protein Homology	CDS	5739963	5741642	.	+	0	cds-WP_124303535.1	gene-C4K35_RS25960	WP_124303535.1	Genbank:WP_124303535.1	C4K35_RS25960	hypothetical protein	WP_124303535.1	COORDINATES: similar to AA sequence:RefSeq:WP_004666147.1
NZ_CP027710.1	Protein Homology	CDS	5743534	5743959	.	+	0	cds-WP_124303539.1	gene-C4K35_RS25970	WP_124303539.1	Genbank:WP_124303539.1	C4K35_RS25970	TetR family transcriptional regulator	WP_124303539.1	COORDINATES: similar to AA sequence:RefSeq:WP_007996824.1
NZ_CP027710.1	Protein Homology	CDS	6392711	6393145	.	-	0	cds-WP_124303689.1	gene-C4K35_RS29065	WP_124303689.1	Genbank:WP_124303689.1	C4K35_RS29065	hypothetical protein	WP_124303689.1	COORDINATES: similar to AA sequence:RefSeq:WP_003290539.1
NZ_CP027710.1	Protein Homology	CDS	6395190	6397121	.	-	0	cds-WP_124303693.1	gene-C4K35_RS29075	WP_124303693.1	Genbank:WP_124303693.1	C4K35_RS29075	hypothetical protein	WP_124303693.1	COORDINATES: similar to AA sequence:RefSeq:WP_011911818.1
NZ_CP027738.1	Protein Homology	CDS	5446297	5447976	.	+	0	cds-WP_124303535.1	gene-C4K31_RS24015	WP_124303535.1	Genbank:WP_124303535.1	C4K31_RS24015	hypothetical protein	WP_124303535.1	COORDINATES: similar to AA sequence:RefSeq:WP_004666147.1
NZ_CP027738.1	Protein Homology	CDS	5449868	5450293	.	+	0	cds-WP_124303539.1	gene-C4K31_RS24025	WP_124303539.1	Genbank:WP_124303539.1	C4K31_RS24025	TetR family transcriptional regulator	WP_124303539.1	COORDINATES: similar to AA sequence:RefSeq:WP_007996824.1
NZ_CP027739.1	Protein Homology	CDS	6172198	6172626	.	-	0	cds-WP_124374187.1	gene-C4K30_RS27740	WP_124374187.1	Genbank:WP_124374187.1	C4K30_RS27740	hypothetical protein	WP_124374187.1	COORDINATES: similar to AA sequence:RefSeq:WP_019752584.1
NZ_CP027739.1	Protein Homology	CDS	6174677	6175708	.	-	0	cds-WP_164486758.1	gene-C4K30_RS31925	WP_164486758.1	Genbank:WP_164486758.1	C4K30_RS31925	hypothetical protein	WP_164486758.1	COORDINATES: similar to AA sequence:RefSeq:WP_019752587.1
NZ_CP027725.1	Protein Homology	CDS	5141790	5142260	.	-	0	cds-WP_122463497.1	gene-C4J96_RS23445	WP_122463497.1	Genbank:WP_122463497.1	C4J96_RS23445	hypothetical protein	WP_122463497.1	COORDINATES: similar to AA sequence:RefSeq:WP_005763339.1
NZ_CP027725.1	Protein Homology	CDS	5144308	5146242	.	-	0	cds-WP_124427645.1	gene-C4J96_RS23455	WP_124427645.1	Genbank:WP_124427645.1	C4J96_RS23455	hypothetical protein	WP_124427645.1	COORDINATES: similar to AA sequence:RefSeq:WP_003132543.1
NZ_CP034091.1	Protein Homology	CDS	3675171	3675611	.	-	0	cds-WP_124743874.1	gene-EHQ66_RS17135	WP_124743874.1	Genbank:WP_124743874.1	EHQ66_RS17135	hypothetical protein	WP_124743874.1	COORDINATES: similar to AA sequence:RefSeq:WP_014611808.1
NZ_CP034091.1	Protein Homology	CDS	3677739	3679478	.	-	0	cds-WP_124743876.1	gene-EHQ66_RS17145	WP_124743876.1	Genbank:WP_124743876.1	EHQ66_RS17145	hypothetical protein	WP_124743876.1	COORDINATES: similar to AA sequence:RefSeq:WP_000047667.1
NZ_CP034225.1	Protein Homology	CDS	2732068	2732544	.	-	0	cds-WP_124968515.1	gene-EH164_RS13015	WP_124968515.1	Genbank:WP_124968515.1	EH164_RS13015	hypothetical protein	WP_124968515.1	COORDINATES: similar to AA sequence:RefSeq:WP_006661663.1
NZ_CP034225.1	GeneMarkS-2+	CDS	2734418	2736202	.	-	0	cds-WP_124968517.1	gene-EH164_RS13025	WP_124968517.1	Genbank:WP_124968517.1	EH164_RS13025	site-specific integrase	WP_124968517.1	COORDINATES: ab initio prediction:GeneMarkS-2+
NZ_AP019195.1	Protein Homology	CDS	23974	24432	.	-	0	cds-WP_103858063.1	gene-EJL47_RS00100	WP_103858063.1	Genbank:WP_103858063.1	EJL47_RS00100	hypothetical protein	WP_103858063.1	COORDINATES: similar to AA sequence:RefSeq:WP_017101127.1
NZ_AP019195.1	Protein Homology	CDS	26479	28206	.	-	0	cds-WP_111896557.1	gene-EJL47_RS00110	WP_111896557.1	Genbank:WP_111896557.1	EJL47_RS00110	hypothetical protein	WP_111896557.1	COORDINATES: similar to AA sequence:RefSeq:WP_017101125.1
NZ_AP019195.1	Protein Homology	CDS	2630132	2631859	.	+	0	cds-WP_111896557.1-2	gene-EJL47_RS12405	WP_111896557.1	Genbank:WP_111896557.1	EJL47_RS12405	hypothetical protein	WP_111896557.1	COORDINATES: similar to AA sequence:RefSeq:WP_017101125.1
NZ_AP019195.1	Protein Homology	CDS	2633906	2634364	.	+	0	cds-WP_103858063.1-2	gene-EJL47_RS12415	WP_103858063.1	Genbank:WP_103858063.1	EJL47_RS12415	hypothetical protein	WP_103858063.1	COORDINATES: similar to AA sequence:RefSeq:WP_017101127.1
NZ_CP034336.1	Protein Homology	CDS	3003065	3003505	.	-	0	cds-WP_023309561.1	gene-EI562_RS14990	WP_023309561.1	Genbank:WP_023309561.1	EI562_RS14990	hypothetical protein	WP_023309561.1	COORDINATES: similar to AA sequence:RefSeq:WP_014611808.1
NZ_CP034336.1	Protein Homology	CDS	3005631	3007367	.	-	0	cds-WP_023309559.1	gene-EI562_RS15000	WP_023309559.1	Genbank:WP_023309559.1	EI562_RS15000	hypothetical protein	WP_023309559.1	COORDINATES: similar to AA sequence:RefSeq:WP_000047667.1
NZ_CP034336.1	Protein Homology	CDS	3479087	3480853	.	+	0	cds-WP_007897920.1	gene-EI562_RS17490	WP_007897920.1	Genbank:WP_007897920.1	EI562_RS17490	hypothetical protein	WP_007897920.1	COORDINATES: similar to AA sequence:RefSeq:WP_007897920.1
NZ_CP034336.1	GeneMarkS-2+	CDS	3482962	3483390	.	+	0	cds-WP_017384060.1	gene-EI562_RS17500	WP_017384060.1	Genbank:WP_017384060.1	EI562_RS17500	hypothetical protein	WP_017384060.1	COORDINATES: ab initio prediction:GeneMarkS-2+
NZ_CP034354.1	GeneMarkS-2+	CDS	5544441	5546102	.	+	0	cds-WP_071533875.1	gene-EIP87_RS26590	WP_071533875.1	Genbank:WP_071533875.1	EIP87_RS26590	hypothetical protein	WP_071533875.1	COORDINATES: ab initio prediction:GeneMarkS-2+
NZ_CP034354.1	Protein Homology	CDS	5547969	5548376	.	+	0	cds-WP_063896800.1	gene-EIP87_RS26600	WP_063896800.1	Genbank:WP_063896800.1	EIP87_RS26600	hypothetical protein	WP_063896800.1	COORDINATES: similar to AA sequence:RefSeq:WP_004655952.1
NZ_CP034369.1	Protein Homology	CDS	6075935	6077551	.	+	0	cds-WP_010794484.1	gene-EJA98_RS28805	WP_010794484.1	Genbank:WP_010794484.1	EJA98_RS28805	hypothetical protein	WP_010794484.1	COORDINATES: similar to AA sequence:RefSeq:WP_011979104.1
NZ_CP034369.1	Protein Homology	CDS	6079457	6079810	.	+	0	cds-WP_008567186.1	gene-EJA98_RS28815	WP_008567186.1	Genbank:WP_008567186.1	EJA98_RS28815	hypothetical protein	WP_008567186.1	COORDINATES: similar to AA sequence:RefSeq:WP_008567186.1
NZ_CP034425.1	GeneMarkS-2+	CDS	5129941	5131551	.	+	0	cds-WP_125970700.1	gene-EJJ21_RS23980	WP_125970700.1	Genbank:WP_125970700.1	EJJ21_RS23980	hypothetical protein	WP_125970700.1	COORDINATES: ab initio prediction:GeneMarkS-2+
NZ_CP034425.1	Protein Homology	CDS	5133382	5133789	.	+	0	cds-WP_096143199.1	gene-EJJ21_RS23990	WP_096143199.1	Genbank:WP_096143199.1	EJJ21_RS23990	TetR family transcriptional regulator	WP_096143199.1	COORDINATES: similar to AA sequence:RefSeq:WP_008169873.1
NZ_CP034425.1	Protein Homology	CDS	5830372	5831400	.	+	0	cds-WP_125970984.1	gene-EJJ21_RS27340	WP_125970984.1	Genbank:WP_125970984.1	EJJ21_RS27340	hypothetical protein	WP_125970984.1	COORDINATES: similar to AA sequence:RefSeq:WP_010203077.1
NZ_CP034425.1	Protein Homology	CDS	5833355	5833753	.	+	0	cds-WP_125970804.1	gene-EJJ21_RS27355	WP_125970804.1	Genbank:WP_125970804.1	EJJ21_RS27355	hypothetical protein	WP_125970804.1	COORDINATES: similar to AA sequence:RefSeq:WP_007246729.1
NZ_CP034436.1	GeneMarkS-2+	CDS	3857175	3857867	.	+	0	cds-WP_126026281.1	gene-EJP73_RS18030	WP_126026281.1	Genbank:WP_126026281.1	EJP73_RS18030	hypothetical protein	WP_126026281.1	COORDINATES: ab initio prediction:GeneMarkS-2+
NZ_CP034436.1	Protein Homology	CDS	3860466	3861482	.	+	0	cds-WP_126026282.1	gene-EJP73_RS18045	WP_126026282.1	Genbank:WP_126026282.1	EJP73_RS18045	tyrosine-type recombinase/integrase	WP_126026282.1	COORDINATES: protein motif:HMM:NF012798.1
NZ_CP034436.1	Protein Homology	CDS	6200676	6202292	.	+	0	cds-WP_010794484.1	gene-EJP73_RS29540	WP_010794484.1	Genbank:WP_010794484.1	EJP73_RS29540	hypothetical protein	WP_010794484.1	COORDINATES: similar to AA sequence:RefSeq:WP_011979104.1
NZ_CP034436.1	Protein Homology	CDS	6204198	6204551	.	+	0	cds-WP_008567186.1	gene-EJP73_RS29550	WP_008567186.1	Genbank:WP_008567186.1	EJP73_RS29550	hypothetical protein	WP_008567186.1	COORDINATES: similar to AA sequence:RefSeq:WP_008567186.1
NZ_CP025840.1	Protein Homology	CDS	2537033	2538799	.	+	0	cds-WP_129547186.1	gene-CXX41_RS12495	WP_129547186.1	Genbank:WP_129547186.1	CXX41_RS12495	hypothetical protein	WP_129547186.1	COORDINATES: similar to AA sequence:RefSeq:WP_007897920.1
NZ_CP025840.1	Protein Homology	CDS	2540908	2541336	.	+	0	cds-WP_129547188.1	gene-CXX41_RS12505	WP_129547188.1	Genbank:WP_129547188.1	CXX41_RS12505	hypothetical protein	WP_129547188.1	COORDINATES: similar to AA sequence:RefSeq:WP_017384060.1
NZ_CP043382.1	Protein Homology	CDS	3149058	3150824	.	+	0	cds-WP_007897920.1	gene-EKN98_RS15515	WP_007897920.1	Genbank:WP_007897920.1	EKN98_RS15515	hypothetical protein	WP_007897920.1	COORDINATES: similar to AA sequence:RefSeq:WP_007897920.1
NZ_CP043382.1	GeneMarkS-2+	CDS	3152933	3153361	.	+	0	cds-WP_017384060.1	gene-EKN98_RS15525	WP_017384060.1	Genbank:WP_017384060.1	EKN98_RS15525	hypothetical protein	WP_017384060.1	COORDINATES: ab initio prediction:GeneMarkS-2+
NZ_CP034409.1	Protein Homology	CDS	5181913	5183529	.	+	0	cds-WP_010794484.1	gene-EJA97_RS24450	WP_010794484.1	Genbank:WP_010794484.1	EJA97_RS24450	hypothetical protein	WP_010794484.1	COORDINATES: similar to AA sequence:RefSeq:WP_011979104.1
NZ_CP034409.1	Protein Homology	CDS	5185435	5185788	.	+	0	cds-WP_008567186.1	gene-EJA97_RS24460	WP_008567186.1	Genbank:WP_008567186.1	EJA97_RS24460	hypothetical protein	WP_008567186.1	COORDINATES: similar to AA sequence:RefSeq:WP_008567186.1
NZ_CP034142.1	Protein Homology	CDS	88045	88455	.	-	0	cds-WP_053113462.1	gene-EHN06_RS00355	WP_053113462.1	Genbank:WP_053113462.1	EHN06_RS00355	TetR family transcriptional regulator	WP_053113462.1	COORDINATES: similar to AA sequence:RefSeq:WP_008169873.1
NZ_CP034142.1	Protein Homology	CDS	90292	91938	.	-	0	cds-WP_053113464.1	gene-EHN06_RS00365	WP_053113464.1	Genbank:WP_053113464.1	EHN06_RS00365	hypothetical protein	WP_053113464.1	COORDINATES: similar to AA sequence:RefSeq:WP_008169877.1
NZ_CP034970.1	Protein Homology	CDS	136920	139376	.	+	0	cds-WP_128159131.1	gene-EPB12_RS00665	WP_128159131.1	Genbank:WP_128159131.1	EPB12_RS00665	hypothetical protein	WP_128159131.1	COORDINATES: similar to AA sequence:RefSeq:WP_001911923.1
NZ_CP034970.1	Protein Homology	CDS	141582	142127	.	+	0	cds-WP_128159136.1	gene-EPB12_RS00675	WP_128159136.1	Genbank:WP_128159136.1	EPB12_RS00675	hypothetical protein	WP_128159136.1	COORDINATES: similar to AA sequence:RefSeq:WP_007106054.1
NZ_CP032126.1	Protein Homology	CDS	5153889	5154242	.	-	0	cds-WP_008567186.1	gene-D3C65_RS24450	WP_008567186.1	Genbank:WP_008567186.1	D3C65_RS24450	hypothetical protein	WP_008567186.1	COORDINATES: similar to AA sequence:RefSeq:WP_008567186.1
NZ_CP032126.1	Protein Homology	CDS	5156148	5157764	.	-	0	cds-WP_010794484.1	gene-D3C65_RS24460	WP_010794484.1	Genbank:WP_010794484.1	D3C65_RS24460	hypothetical protein	WP_010794484.1	COORDINATES: similar to AA sequence:RefSeq:WP_011979104.1
NZ_CP044527.1	Protein Homology	CDS	834065	835831	.	+	0	cds-WP_032607906.1	gene-EHW69_RS04145	WP_032607906.1	Genbank:WP_032607906.1,GeneID:52114226	EHW69_RS04145	hypothetical protein	WP_032607906.1	COORDINATES: similar to AA sequence:RefSeq:WP_007897920.1
NZ_CP044527.1	GeneMarkS-2+	CDS	837940	838368	.	+	0	cds-WP_017384060.1	gene-EHW69_RS04155	WP_017384060.1	Genbank:WP_017384060.1,GeneID:52114228	EHW69_RS04155	hypothetical protein	WP_017384060.1	COORDINATES: ab initio prediction:GeneMarkS-2+
NZ_CP035385.1	GeneMarkS-2+	CDS	4028845	4029273	.	-	0	cds-WP_017384060.1	gene-EQ802_RS19740	WP_017384060.1	Genbank:WP_017384060.1	EQ802_RS19740	hypothetical protein	WP_017384060.1	COORDINATES: ab initio prediction:GeneMarkS-2+
NZ_CP035385.1	Protein Homology	CDS	4031382	4033148	.	-	0	cds-WP_007897920.1	gene-EQ802_RS19750	WP_007897920.1	Genbank:WP_007897920.1	EQ802_RS19750	hypothetical protein	WP_007897920.1	COORDINATES: similar to AA sequence:RefSeq:WP_007897920.1
NZ_CP035376.1	GeneMarkS-2+	CDS	23698	25512	.	+	0	cds-WP_129134618.1	gene-ERL55_RS00115	WP_129134618.1	Genbank:WP_129134618.1	ERL55_RS00115	hypothetical protein	WP_129134618.1	COORDINATES: ab initio prediction:GeneMarkS-2+
NZ_CP035376.1	GeneMarkS-2+	CDS	27596	28021	.	+	0	cds-WP_129134620.1	gene-ERL55_RS00125	WP_129134620.1	Genbank:WP_129134620.1	ERL55_RS00125	hypothetical protein	WP_129134620.1	COORDINATES: ab initio prediction:GeneMarkS-2+
NZ_CP035457.1	GeneMarkS-2+	CDS	2700693	2702630	.	+	0	cds-WP_086366973.1	gene-ETN89_RS12690	WP_086366973.1	Genbank:WP_086366973.1	ETN89_RS12690	hypothetical protein	WP_086366973.1	COORDINATES: ab initio prediction:GeneMarkS-2+
NZ_CP035457.1	GeneMarkS-2+	CDS	2704635	2705021	.	+	0	cds-WP_086366971.1	gene-ETN89_RS12700	WP_086366971.1	Genbank:WP_086366971.1	ETN89_RS12700	hypothetical protein	WP_086366971.1	COORDINATES: ab initio prediction:GeneMarkS-2+
NZ_CP036490.1	Protein Homology	CDS	2132966	2133922	.	-	0	cds-WP_115061113.1	gene-EYS10_RS12530	WP_115061113.1	Genbank:WP_115061113.1	EYS10_RS12530	site-specific integrase	WP_115061113.1	COORDINATES: similar to AA sequence:RefSeq:WP_012105761.1
NZ_CP036490.1	Protein Homology	CDS	2138828	2139424	.	-	0	cds-WP_119261947.1	gene-EYS10_RS12560	WP_119261947.1	Genbank:WP_119261947.1	EYS10_RS12560	tyrosine-type recombinase/integrase	WP_119261947.1	COORDINATES: similar to AA sequence:RefSeq:WP_000044711.1
NZ_CP036499.1	Protein Homology	CDS	739256	740944	.	+	0	cds-WP_088124769.1	gene-EZZ25_RS03540	WP_088124769.1	Genbank:WP_088124769.1	EZZ25_RS03540	hypothetical protein	WP_088124769.1	COORDINATES: similar to AA sequence:RefSeq:WP_000222515.1
NZ_CP036499.1	Protein Homology	CDS	743037	743468	.	+	0	cds-WP_000047043.1	gene-EZZ25_RS03550	WP_000047043.1	Genbank:WP_000047043.1	EZZ25_RS03550	hypothetical protein	WP_000047043.1	COORDINATES: similar to AA sequence:RefSeq:WP_000047043.1
NZ_CP036514.1	GeneMarkS-2+	CDS	4303952	4305673	.	+	0	cds-WP_131392500.1	gene-EYZ02_RS19900	WP_131392500.1	Genbank:WP_131392500.1	EYZ02_RS19900	hypothetical protein	WP_131392500.1	COORDINATES: ab initio prediction:GeneMarkS-2+
NZ_CP036514.1	GeneMarkS-2+	CDS	4309713	4310171	.	+	0	cds-WP_080608041.1	gene-EYZ02_RS19930	WP_080608041.1	Genbank:WP_080608041.1	EYZ02_RS19930	hypothetical protein	WP_080608041.1	COORDINATES: ab initio prediction:GeneMarkS-2+
NZ_CP019770.1	GeneMarkS-2+	CDS	380765	382561	.	+	0	cds-WP_131690390.1	gene-B1F84_RS01710	WP_131690390.1	Genbank:WP_131690390.1	B1F84_RS01710	hypothetical protein	WP_131690390.1	COORDINATES: ab initio prediction:GeneMarkS-2+
NZ_CP019770.1	GeneMarkS-2+	CDS	384483	384917	.	+	0	cds-WP_131690392.1	gene-B1F84_RS01720	WP_131690392.1	Genbank:WP_131690392.1	B1F84_RS01720	hypothetical protein	WP_131690392.1	COORDINATES: ab initio prediction:GeneMarkS-2+
NZ_CP038001.1	Protein Homology	CDS	3873230	3873649	.	-	0	cds-WP_046067996.1	gene-DCC84_RS18370	WP_046067996.1	Genbank:WP_046067996.1	DCC84_RS18370	hypothetical protein	WP_046067996.1	COORDINATES: similar to AA sequence:RefSeq:WP_018145163.1
NZ_CP038001.1	GeneMarkS-2+	CDS	3875490	3877103	.	-	0	cds-WP_134326701.1	gene-DCC84_RS18380	WP_134326701.1	Genbank:WP_134326701.1	DCC84_RS18380	hypothetical protein	WP_134326701.1	COORDINATES: ab initio prediction:GeneMarkS-2+
NZ_CP039271.1	GeneMarkS-2+	CDS	279927	280355	.	-	0	cds-WP_017384060.1	gene-CFSAN004025_RS25685	WP_017384060.1	Genbank:WP_017384060.1	CFSAN004025_RS25685	hypothetical protein	WP_017384060.1	COORDINATES: ab initio prediction:GeneMarkS-2+
NZ_CP039271.1	Protein Homology	CDS	282464	284230	.	-	0	cds-WP_007897920.1	gene-CFSAN004025_RS25695	WP_007897920.1	Genbank:WP_007897920.1	CFSAN004025_RS25695	hypothetical protein	WP_007897920.1	COORDINATES: similar to AA sequence:RefSeq:WP_007897920.1
NZ_CP038138.1	Protein Homology	CDS	264823	265263	.	-	0	cds-WP_060615555.1	gene-E3N82_RS01240	WP_060615555.1	Genbank:WP_060615555.1	E3N82_RS01240	hypothetical protein	WP_060615555.1	COORDINATES: similar to AA sequence:RefSeq:WP_014611808.1
NZ_CP038138.1	Protein Homology	CDS	267391	269130	.	-	0	cds-WP_136655665.1	gene-E3N82_RS01250	WP_136655665.1	Genbank:WP_136655665.1	E3N82_RS01250	hypothetical protein	WP_136655665.1	COORDINATES: similar to AA sequence:RefSeq:WP_000047667.1
NZ_CP039372.1	Protein Homology	CDS	90734	91144	.	-	0	cds-WP_047338321.1	gene-E6B08_RS30605	WP_047338321.1	Genbank:WP_047338321.1	E6B08_RS30605	TetR family transcriptional regulator	WP_047338321.1	COORDINATES: similar to AA sequence:RefSeq:WP_008567186.1
NZ_CP039372.1	Protein Homology	CDS	92978	94183	.	-	0	cds-WP_136917522.1	gene-E6B08_RS30615	WP_136917522.1	Genbank:WP_136917522.1	E6B08_RS30615	hypothetical protein	WP_136917522.1	COORDINATES: similar to AA sequence:RefSeq:WP_015371115.1
NZ_CP028385.1	Protein Homology	CDS	121327	122241	.	+	0	cds-C9446_RS20605	gene-C9446_RS20605			C9446_RS20605	hypothetical protein		COORDINATES: similar to AA sequence:RefSeq:WP_011787736.1
NZ_CP028385.1	Protein Homology	CDS	122311	122709	.	+	0	cds-WP_137022547.1	gene-C9446_RS20610	WP_137022547.1	Genbank:WP_137022547.1	C9446_RS20610	hypothetical protein	WP_137022547.1	COORDINATES: similar to AA sequence:RefSeq:WP_011787738.1
NZ_CP040564.1	GeneMarkS-2+	CDS	275791	276246	.	-	0	cds-WP_058800871.1	gene-FGA24_RS01270	WP_058800871.1	Genbank:WP_058800871.1	FGA24_RS01270	hypothetical protein	WP_058800871.1	COORDINATES: ab initio prediction:GeneMarkS-2+
NZ_CP040564.1	GeneMarkS-2+	CDS	278332	280056	.	-	0	cds-WP_058800873.1	gene-FGA24_RS01280	WP_058800873.1	Genbank:WP_058800873.1	FGA24_RS01280	hypothetical protein	WP_058800873.1	COORDINATES: ab initio prediction:GeneMarkS-2+
NZ_CP041754.1	Protein Homology	CDS	1262202	1262624	.	-	0	cds-WP_004655952.1	gene-FFH21_RS05935	WP_004655952.1	Genbank:WP_004655952.1	FFH21_RS05935	TetR family transcriptional regulator	WP_004655952.1	COORDINATES: similar to AA sequence:RefSeq:WP_004655952.1
NZ_CP041754.1	Protein Homology	CDS	1264499	1266178	.	-	0	cds-WP_041924463.1	gene-FFH21_RS29905	WP_041924463.1	Genbank:WP_041924463.1	FFH21_RS29905	hypothetical protein	WP_041924463.1	COORDINATES: similar to AA sequence:RefSeq:WP_004666147.1
NZ_CP040888.1	Protein Homology	CDS	119407	121173	.	+	0	cds-WP_007897920.1	gene-FHN83_RS00585	WP_007897920.1	Genbank:WP_007897920.1	FHN83_RS00585	hypothetical protein	WP_007897920.1	COORDINATES: similar to AA sequence:RefSeq:WP_007897920.1
NZ_CP040888.1	GeneMarkS-2+	CDS	123282	123710	.	+	0	cds-WP_017384060.1	gene-FHN83_RS00595	WP_017384060.1	Genbank:WP_017384060.1	FHN83_RS00595	hypothetical protein	WP_017384060.1	COORDINATES: ab initio prediction:GeneMarkS-2+
NZ_CP041153.1	Protein Homology	CDS	4133640	4135382	.	+	0	cds-WP_033540847.1	gene-FGA12_RS18205	WP_033540847.1	Genbank:WP_033540847.1	FGA12_RS18205	hypothetical protein	WP_033540847.1	COORDINATES: similar to AA sequence:RefSeq:WP_005475093.1
NZ_CP041153.1	Protein Homology	CDS	4137442	4137900	.	+	0	cds-WP_033540845.1	gene-FGA12_RS18215	WP_033540845.1	Genbank:WP_033540845.1	FGA12_RS18215	hypothetical protein	WP_033540845.1	COORDINATES: similar to AA sequence:RefSeq:WP_017101127.1
NZ_CP039832.1	Protein Homology	CDS	29081	29521	.	-	0	cds-WP_143236880.1	gene-FCM34_RS00130	WP_143236880.1	Genbank:WP_143236880.1	FCM34_RS00130	hypothetical protein	WP_143236880.1	COORDINATES: similar to AA sequence:RefSeq:WP_014611808.1
NZ_CP039832.1	Protein Homology	CDS	31652	33391	.	-	0	cds-WP_143236882.1	gene-FCM34_RS00140	WP_143236882.1	Genbank:WP_143236882.1	FCM34_RS00140	hypothetical protein	WP_143236882.1	COORDINATES: similar to AA sequence:RefSeq:WP_000047667.1
NZ_CP039832.1	Protein Homology	CDS	1339177	1339599	.	-	0	cds-WP_079388256.1	gene-FCM34_RS06375	WP_079388256.1	Genbank:WP_079388256.1	FCM34_RS06375	hypothetical protein	WP_079388256.1	COORDINATES: similar to AA sequence:RefSeq:WP_003152689.1
NZ_CP039832.1	Protein Homology	CDS	1341658	1343388	.	-	0	cds-WP_034066273.1	gene-FCM34_RS06385	WP_034066273.1	Genbank:WP_034066273.1	FCM34_RS06385	site-specific integrase	WP_034066273.1	COORDINATES: similar to AA sequence:RefSeq:WP_003422414.1
NZ_AP019798.1	GeneMarkS-2+	CDS	34265	34795	.	-	0	cds-WP_143691629.1	gene-VroAM7_RS00175	WP_143691629.1	Genbank:WP_143691629.1	VroAM7_RS00175	hypothetical protein	WP_143691629.1	COORDINATES: ab initio prediction:GeneMarkS-2+
NZ_AP019798.1	GeneMarkS-2+	CDS	36810	38606	.	-	0	cds-WP_143691631.1	gene-VroAM7_RS00185	WP_143691631.1	Genbank:WP_143691631.1	VroAM7_RS00185	hypothetical protein	WP_143691631.1	COORDINATES: ab initio prediction:GeneMarkS-2+
NZ_AP019798.1	Protein Homology	CDS	71508	71966	.	-	0	cds-WP_143691645.1	gene-VroAM7_RS00355	WP_143691645.1	Genbank:WP_143691645.1	VroAM7_RS00355	hypothetical protein	WP_143691645.1	COORDINATES: similar to AA sequence:RefSeq:WP_017101127.1
NZ_AP019798.1	Protein Homology	CDS	74004	75773	.	-	0	cds-WP_143691647.1	gene-VroAM7_RS00365	WP_143691647.1	Genbank:WP_143691647.1	VroAM7_RS00365	phage integrase N-terminal SAM-like domain-containing protein	WP_143691647.1	COORDINATES: similar to AA sequence:RefSeq:WP_006647511.1
NZ_AP019798.1	GeneMarkS-2+	CDS	637080	637610	.	-	0	cds-WP_143691629.1-2	gene-VroAM7_RS02975	WP_143691629.1	Genbank:WP_143691629.1	VroAM7_RS02975	hypothetical protein	WP_143691629.1	COORDINATES: ab initio prediction:GeneMarkS-2+
NZ_AP019798.1	GeneMarkS-2+	CDS	639625	641421	.	-	0	cds-WP_143691631.1-2	gene-VroAM7_RS02985	WP_143691631.1	Genbank:WP_143691631.1	VroAM7_RS02985	hypothetical protein	WP_143691631.1	COORDINATES: ab initio prediction:GeneMarkS-2+
NZ_CP041733.1	GeneMarkS-2+	CDS	4038674	4039102	.	-	0	cds-WP_017384060.1	gene-FO617_RS19695	WP_017384060.1	Genbank:WP_017384060.1	FO617_RS19695	hypothetical protein	WP_017384060.1	COORDINATES: ab initio prediction:GeneMarkS-2+
NZ_CP041733.1	Protein Homology	CDS	4041211	4042977	.	-	0	cds-WP_032607906.1	gene-FO617_RS19705	WP_032607906.1	Genbank:WP_032607906.1	FO617_RS19705	hypothetical protein	WP_032607906.1	COORDINATES: similar to AA sequence:RefSeq:WP_007897920.1
NZ_CP041783.1	GeneMarkS-2+	CDS	3236957	3238693	.	+	0	cds-WP_144211779.1	gene-FPK91_RS13755	WP_144211779.1	Genbank:WP_144211779.1	FPK91_RS13755	hypothetical protein	WP_144211779.1	COORDINATES: ab initio prediction:GeneMarkS-2+
NZ_CP041783.1	GeneMarkS-2+	CDS	3240711	3241124	.	+	0	cds-WP_144211781.1	gene-FPK91_RS13765	WP_144211781.1	Genbank:WP_144211781.1	FPK91_RS13765	hypothetical protein	WP_144211781.1	COORDINATES: ab initio prediction:GeneMarkS-2+
NZ_CP043225.1	GeneMarkS-2+	CDS	3866169	3866597	.	-	0	cds-WP_017384060.1	gene-FYA23_RS18550	WP_017384060.1	Genbank:WP_017384060.1	FYA23_RS18550	hypothetical protein	WP_017384060.1	COORDINATES: ab initio prediction:GeneMarkS-2+
NZ_CP043225.1	Protein Homology	CDS	3868706	3870472	.	-	0	cds-WP_007897920.1	gene-FYA23_RS18560	WP_007897920.1	Genbank:WP_007897920.1	FYA23_RS18560	hypothetical protein	WP_007897920.1	COORDINATES: similar to AA sequence:RefSeq:WP_007897920.1
NZ_CP043226.1	GeneMarkS-2+	CDS	3866184	3866612	.	-	0	cds-WP_017384060.1	gene-FYA22_RS18555	WP_017384060.1	Genbank:WP_017384060.1	FYA22_RS18555	hypothetical protein	WP_017384060.1	COORDINATES: ab initio prediction:GeneMarkS-2+
NZ_CP043226.1	Protein Homology	CDS	3868721	3870487	.	-	0	cds-WP_007897920.1	gene-FYA22_RS18565	WP_007897920.1	Genbank:WP_007897920.1	FYA22_RS18565	hypothetical protein	WP_007897920.1	COORDINATES: similar to AA sequence:RefSeq:WP_007897920.1
NZ_CP043223.1	GeneMarkS-2+	CDS	144861	145289	.	-	0	cds-WP_017384060.1	gene-FYA01_RS24495	WP_017384060.1	Genbank:WP_017384060.1	FYA01_RS24495	hypothetical protein	WP_017384060.1	COORDINATES: ab initio prediction:GeneMarkS-2+
NZ_CP043223.1	Protein Homology	CDS	147398	149164	.	-	0	cds-WP_007897920.1	gene-FYA01_RS24505	WP_007897920.1	Genbank:WP_007897920.1	FYA01_RS24505	hypothetical protein	WP_007897920.1	COORDINATES: similar to AA sequence:RefSeq:WP_007897920.1
NZ_CP043328.1	Protein Homology	CDS	1292775	1294505	.	+	0	cds-WP_034066273.1	gene-FZE14_RS06365	WP_034066273.1	Genbank:WP_034066273.1	FZE14_RS06365	site-specific integrase	WP_034066273.1	COORDINATES: similar to AA sequence:RefSeq:WP_003422414.1
NZ_CP043328.1	Protein Homology	CDS	1296564	1296986	.	+	0	cds-WP_079388256.1	gene-FZE14_RS06375	WP_079388256.1	Genbank:WP_079388256.1	FZE14_RS06375	hypothetical protein	WP_079388256.1	COORDINATES: similar to AA sequence:RefSeq:WP_003152689.1
NZ_CP043328.1	Protein Homology	CDS	4963519	4963941	.	-	0	cds-WP_079388256.1-2	gene-FZE14_RS24000	WP_079388256.1	Genbank:WP_079388256.1	FZE14_RS24000	hypothetical protein	WP_079388256.1	COORDINATES: similar to AA sequence:RefSeq:WP_003152689.1
NZ_CP043328.1	Protein Homology	CDS	4966000	4967730	.	-	0	cds-WP_034066273.1-2	gene-FZE14_RS24010	WP_034066273.1	Genbank:WP_034066273.1	FZE14_RS24010	site-specific integrase	WP_034066273.1	COORDINATES: similar to AA sequence:RefSeq:WP_003422414.1
NZ_CP043328.1	Protein Homology	CDS	5705587	5706009	.	-	0	cds-WP_079388256.1-3	gene-FZE14_RS27590	WP_079388256.1	Genbank:WP_079388256.1	FZE14_RS27590	hypothetical protein	WP_079388256.1	COORDINATES: similar to AA sequence:RefSeq:WP_003152689.1
NZ_CP043328.1	Protein Homology	CDS	5708068	5709798	.	-	0	cds-WP_034066273.1-3	gene-FZE14_RS27600	WP_034066273.1	Genbank:WP_034066273.1	FZE14_RS27600	site-specific integrase	WP_034066273.1	COORDINATES: similar to AA sequence:RefSeq:WP_003422414.1
NZ_CP043511.1	GeneMarkS-2+	CDS	3457094	3457522	.	-	0	cds-WP_017384060.1	gene-FZO55_RS16915	WP_017384060.1	Genbank:WP_017384060.1	FZO55_RS16915	hypothetical protein	WP_017384060.1	COORDINATES: ab initio prediction:GeneMarkS-2+
NZ_CP043511.1	Protein Homology	CDS	3459631	3461396	.	-	0	cds-FZO55_RS16925	gene-FZO55_RS16925			FZO55_RS16925	hypothetical protein		COORDINATES: similar to AA sequence:RefSeq:WP_007897920.1
NZ_CP043557.1	Protein Homology	CDS	970831	972519	.	+	0	cds-WP_000222515.1	gene-F0315_RS04560	WP_000222515.1	Genbank:WP_000222515.1	F0315_RS04560	hypothetical protein	WP_000222515.1	COORDINATES: similar to AA sequence:RefSeq:NP_229841.1
NZ_CP043557.1	Protein Homology	CDS	974615	975046	.	+	0	cds-WP_000047044.1	gene-F0315_RS04570	WP_000047044.1	Genbank:WP_000047044.1	F0315_RS04570	hypothetical protein	WP_000047044.1	COORDINATES: similar to AA sequence:RefSeq:NP_229839.1
NZ_CP043557.1	GeneMarkS-2+	CDS	1689692	1692022	.	+	0	cds-WP_149560914.1	gene-F0315_RS08005	WP_149560914.1	Genbank:WP_149560914.1	F0315_RS08005	hypothetical protein	WP_149560914.1	COORDINATES: ab initio prediction:GeneMarkS-2+
NZ_CP043557.1	GeneMarkS-2+	CDS	1694241	1694813	.	+	0	cds-WP_149560916.1	gene-F0315_RS08015	WP_149560916.1	Genbank:WP_149560916.1	F0315_RS08015	hypothetical protein	WP_149560916.1	COORDINATES: ab initio prediction:GeneMarkS-2+
NZ_CP043557.1	GeneMarkS-2+	CDS	2004783	2006540	.	+	0	cds-WP_113623822.1	gene-F0315_RS09575	WP_113623822.1	Genbank:WP_113623822.1	F0315_RS09575	site-specific integrase	WP_113623822.1	COORDINATES: ab initio prediction:GeneMarkS-2+
NZ_CP043557.1	Protein Homology	CDS	2008411	2008881	.	+	0	cds-WP_032470229.1	gene-F0315_RS09585	WP_032470229.1	Genbank:WP_032470229.1	F0315_RS09585	hypothetical protein	WP_032470229.1	COORDINATES: similar to AA sequence:RefSeq:WP_006646505.1
NZ_CP043557.1	GeneMarkS-2+	CDS	2277233	2279563	.	+	0	cds-WP_149560914.1-2	gene-F0315_RS10745	WP_149560914.1	Genbank:WP_149560914.1	F0315_RS10745	hypothetical protein	WP_149560914.1	COORDINATES: ab initio prediction:GeneMarkS-2+
NZ_CP043557.1	GeneMarkS-2+	CDS	2281782	2282354	.	+	0	cds-WP_149560916.1-2	gene-F0315_RS10755	WP_149560916.1	Genbank:WP_149560916.1	F0315_RS10755	hypothetical protein	WP_149560916.1	COORDINATES: ab initio prediction:GeneMarkS-2+
NZ_CP043855.1	Protein Homology	CDS	79657	80084	.	-	0	cds-F1867_RS25080	gene-F1867_RS25080			F1867_RS25080	hypothetical protein		COORDINATES: similar to AA sequence:RefSeq:WP_017384060.1
NZ_CP043855.1	Protein Homology	CDS	82193	83604	.	-	0	cds-F1867_RS25090	gene-F1867_RS25090			F1867_RS25090	hypothetical protein		COORDINATES: similar to AA sequence:RefSeq:WP_007897920.1
NZ_CP031728.1	GeneMarkS-2+	CDS	635376	635762	.	-	0	cds-WP_050976986.1	gene-D0C16_RS02485	WP_050976986.1	Genbank:WP_050976986.1	D0C16_RS02485	hypothetical protein	WP_050976986.1	COORDINATES: ab initio prediction:GeneMarkS-2+
NZ_CP031728.1	Protein Homology	CDS	637740	639401	.	-	0	cds-WP_007640822.1	gene-D0C16_RS02495	WP_007640822.1	Genbank:WP_007640822.1	D0C16_RS02495	hypothetical protein	WP_007640822.1	COORDINATES: similar to AA sequence:RefSeq:WP_010130804.1
NZ_CP031728.1	GeneMarkS-2+	CDS	3190228	3192195	.	+	0	cds-WP_062060818.1	gene-D0C16_RS13735	WP_062060818.1	Genbank:WP_062060818.1	D0C16_RS13735	hypothetical protein	WP_062060818.1	COORDINATES: ab initio prediction:GeneMarkS-2+
NZ_CP031728.1	GeneMarkS-2+	CDS	3194293	3194718	.	+	0	cds-WP_062060812.1	gene-D0C16_RS13745	WP_062060812.1	Genbank:WP_062060812.1	D0C16_RS13745	hypothetical protein	WP_062060812.1	COORDINATES: ab initio prediction:GeneMarkS-2+
NZ_CP042930.1	Protein Homology	CDS	4021123	4021551	.	-	0	cds-WP_150872478.1	gene-FTX45_RS19045	WP_150872478.1	Genbank:WP_150872478.1	FTX45_RS19045	hypothetical protein	WP_150872478.1	COORDINATES: similar to AA sequence:RefSeq:WP_017384060.1
NZ_CP042930.1	Protein Homology	CDS	4023660	4025426	.	-	0	cds-WP_150872480.1	gene-FTX45_RS19055	WP_150872480.1	Genbank:WP_150872480.1	FTX45_RS19055	hypothetical protein	WP_150872480.1	COORDINATES: similar to AA sequence:RefSeq:WP_007897920.1
NZ_CP043311.1	Protein Homology	CDS	4319447	4321126	.	+	0	cds-WP_151135708.1	gene-FXN65_RS20110	WP_151135708.1	Genbank:WP_151135708.1	FXN65_RS20110	hypothetical protein	WP_151135708.1	COORDINATES: similar to AA sequence:RefSeq:WP_004666147.1
NZ_CP043311.1	Protein Homology	CDS	4323012	4323440	.	+	0	cds-WP_151135712.1	gene-FXN65_RS20120	WP_151135712.1	Genbank:WP_151135712.1	FXN65_RS20120	TetR family transcriptional regulator	WP_151135712.1	COORDINATES: similar to AA sequence:RefSeq:WP_007996824.1
NZ_CP042488.1	GeneMarkS-2+	CDS	4000332	4000760	.	-	0	cds-WP_017384060.1	gene-FR808_RS19335	WP_017384060.1	Genbank:WP_017384060.1	FR808_RS19335	hypothetical protein	WP_017384060.1	COORDINATES: ab initio prediction:GeneMarkS-2+
NZ_CP042488.1	Protein Homology	CDS	4002869	4004635	.	-	0	cds-WP_007897920.1	gene-FR808_RS19345	WP_007897920.1	Genbank:WP_007897920.1	FR808_RS19345	hypothetical protein	WP_007897920.1	COORDINATES: similar to AA sequence:RefSeq:WP_007897920.1
NZ_CP042505.1	GeneMarkS-2+	CDS	4003783	4004211	.	-	0	cds-WP_017384060.1	gene-FR773_RS18995	WP_017384060.1	Genbank:WP_017384060.1	FR773_RS18995	hypothetical protein	WP_017384060.1	COORDINATES: ab initio prediction:GeneMarkS-2+
NZ_CP042505.1	Protein Homology	CDS	4007572	4009338	.	-	0	cds-WP_007897920.1	gene-FR773_RS19015	WP_007897920.1	Genbank:WP_007897920.1	FR773_RS19015	hypothetical protein	WP_007897920.1	COORDINATES: similar to AA sequence:RefSeq:WP_007897920.1
NZ_CP042571.1	GeneMarkS-2+	CDS	4030515	4030943	.	-	0	cds-WP_017384060.1	gene-FR760_RS19610	WP_017384060.1	Genbank:WP_017384060.1	FR760_RS19610	hypothetical protein	WP_017384060.1	COORDINATES: ab initio prediction:GeneMarkS-2+
NZ_CP042571.1	Protein Homology	CDS	4033052	4034818	.	-	0	cds-WP_007897920.1	gene-FR760_RS19620	WP_007897920.1	Genbank:WP_007897920.1	FR760_RS19620	hypothetical protein	WP_007897920.1	COORDINATES: similar to AA sequence:RefSeq:WP_007897920.1
NZ_CP042571.1	GeneMarkS-2+	CDS	4533164	4534690	.	+	0	cds-WP_139152476.1	gene-FR760_RS22085	WP_139152476.1	Genbank:WP_139152476.1	FR760_RS22085	hypothetical protein	WP_139152476.1	COORDINATES: ab initio prediction:GeneMarkS-2+
NZ_CP042571.1	GeneMarkS-2+	CDS	4536835	4537269	.	+	0	cds-WP_053507539.1	gene-FR760_RS22095	WP_053507539.1	Genbank:WP_053507539.1	FR760_RS22095	hypothetical protein	WP_053507539.1	COORDINATES: ab initio prediction:GeneMarkS-2+
NZ_CP042578.1	GeneMarkS-2+	CDS	4174491	4174919	.	-	0	cds-WP_017384060.1	gene-FR825_RS20585	WP_017384060.1	Genbank:WP_017384060.1	FR825_RS20585	hypothetical protein	WP_017384060.1	COORDINATES: ab initio prediction:GeneMarkS-2+
NZ_CP042578.1	Protein Homology	CDS	4177028	4178794	.	-	0	cds-WP_007897920.1	gene-FR825_RS20595	WP_007897920.1	Genbank:WP_007897920.1	FR825_RS20595	hypothetical protein	WP_007897920.1	COORDINATES: similar to AA sequence:RefSeq:WP_007897920.1
NZ_CP042545.1	Protein Homology	CDS	1103604	1105370	.	+	0	cds-WP_032607906.1	gene-FR848_RS05285	WP_032607906.1	Genbank:WP_032607906.1	FR848_RS05285	hypothetical protein	WP_032607906.1	COORDINATES: similar to AA sequence:RefSeq:WP_007897920.1
NZ_CP042545.1	GeneMarkS-2+	CDS	1107479	1107907	.	+	0	cds-WP_017384060.1	gene-FR848_RS05295	WP_017384060.1	Genbank:WP_017384060.1	FR848_RS05295	hypothetical protein	WP_017384060.1	COORDINATES: ab initio prediction:GeneMarkS-2+
NZ_CP042551.1	GeneMarkS-2+	CDS	4301167	4301595	.	-	0	cds-WP_017384060.1	gene-FR772_RS21035	WP_017384060.1	Genbank:WP_017384060.1	FR772_RS21035	hypothetical protein	WP_017384060.1	COORDINATES: ab initio prediction:GeneMarkS-2+
NZ_CP042551.1	Protein Homology	CDS	4303704	4305470	.	-	0	cds-WP_007897920.1	gene-FR772_RS21045	WP_007897920.1	Genbank:WP_007897920.1	FR772_RS21045	hypothetical protein	WP_007897920.1	COORDINATES: similar to AA sequence:RefSeq:WP_007897920.1
NZ_CP043766.1	GeneMarkS-2+	CDS	1099634	1100062	.	-	0	cds-WP_017384060.1	gene-F1597_RS05215	WP_017384060.1	Genbank:WP_017384060.1	F1597_RS05215	hypothetical protein	WP_017384060.1	COORDINATES: ab initio prediction:GeneMarkS-2+
NZ_CP043766.1	Protein Homology	CDS	1102171	1103937	.	-	0	cds-WP_151574100.1	gene-F1597_RS05225	WP_151574100.1	Genbank:WP_151574100.1	F1597_RS05225	hypothetical protein	WP_151574100.1	COORDINATES: similar to AA sequence:RefSeq:WP_007897920.1
NZ_CP045070.1	Protein Homology	CDS	2954963	2955370	.	-	0	cds-WP_152163671.1	gene-F9277_RS14485	WP_152163671.1	Genbank:WP_152163671.1	F9277_RS14485	hypothetical protein	WP_152163671.1	COORDINATES: similar to AA sequence:RefSeq:WP_005367717.1
NZ_CP045070.1	Protein Homology	CDS	2957535	2959280	.	-	0	cds-WP_152163673.1	gene-F9277_RS14495	WP_152163673.1	Genbank:WP_152163673.1	F9277_RS14495	hypothetical protein	WP_152163673.1	COORDINATES: similar to AA sequence:RefSeq:WP_006644386.1
NZ_CP045340.1	Protein Homology	CDS	206385	208232	.	+	0	cds-WP_152470874.1	gene-FIV04_RS23705	WP_152470874.1	Genbank:WP_152470874.1	FIV04_RS23705	hypothetical protein	WP_152470874.1	COORDINATES: similar to AA sequence:RefSeq:WP_014975565.1
NZ_CP045340.1	Protein Homology	CDS	210188	210637	.	+	0	cds-WP_152470875.1	gene-FIV04_RS23715	WP_152470875.1	Genbank:WP_152470875.1	FIV04_RS23715	hypothetical protein	WP_152470875.1	COORDINATES: similar to AA sequence:RefSeq:WP_002960759.1
NZ_CP045416.1	GeneMarkS-2+	CDS	1200548	1202161	.	+	0	cds-WP_152480966.1	gene-FIU84_RS05730	WP_152480966.1	Genbank:WP_152480966.1	FIU84_RS05730	site-specific integrase	WP_152480966.1	COORDINATES: ab initio prediction:GeneMarkS-2+
NZ_CP045416.1	Protein Homology	CDS	1204190	1204627	.	+	0	cds-WP_152480967.1	gene-FIU84_RS05740	WP_152480967.1	Genbank:WP_152480967.1	FIU84_RS05740	hypothetical protein	WP_152480967.1	COORDINATES: similar to AA sequence:RefSeq:WP_003152689.1
NZ_CP045611.1	Protein Homology	CDS	1824080	1825845	.	+	0	cds-GBT00_RS08630	gene-GBT00_RS08630			GBT00_RS08630	hypothetical protein		COORDINATES: similar to AA sequence:RefSeq:WP_007897920.1
NZ_CP045611.1	GeneMarkS-2+	CDS	1827954	1828382	.	+	0	cds-WP_017384060.1	gene-GBT00_RS08640	WP_017384060.1	Genbank:WP_017384060.1	GBT00_RS08640	hypothetical protein	WP_017384060.1	COORDINATES: ab initio prediction:GeneMarkS-2+
NZ_CP024630.1	Protein Homology	CDS	5550865	5551287	.	-	0	cds-WP_003152689.1	gene-CPZ93_RS26210	WP_003152689.1	Genbank:WP_003152689.1	CPZ93_RS26210	hypothetical protein	WP_003152689.1	COORDINATES: similar to AA sequence:RefSeq:WP_003429663.1
NZ_CP024630.1	Protein Homology	CDS	5553346	5555076	.	-	0	cds-WP_034039553.1	gene-CPZ93_RS26220	WP_034039553.1	Genbank:WP_034039553.1	CPZ93_RS26220	site-specific integrase	WP_034039553.1	COORDINATES: similar to AA sequence:RefSeq:WP_003422414.1
NZ_CP045719.1	Protein Homology	CDS	2519394	2519930	.	-	0	cds-WP_000132160.1	gene-GG844_RS17140	WP_000132160.1	Genbank:WP_000132160.1	GG844_RS17140	hypothetical protein	WP_000132160.1	COORDINATES: similar to AA sequence:RefSeq:WP_013855470.1
NZ_CP045719.1	Protein Homology	CDS	2522135	2524594	.	-	0	cds-WP_001911923.1	gene-GG844_RS17150	WP_001911923.1	Genbank:WP_001911923.1	GG844_RS17150	hypothetical protein	WP_001911923.1	COORDINATES: similar to AA sequence:RefSeq:WP_001911923.1
NZ_CP045739.1	GeneMarkS-2+	CDS	1212378	1214135	.	+	0	cds-WP_054889621.1	gene-PaeAG1_RS05885	WP_054889621.1	Genbank:WP_054889621.1	PaeAG1_RS05885	hypothetical protein	WP_054889621.1	COORDINATES: ab initio prediction:GeneMarkS-2+
NZ_CP045739.1	GeneMarkS-2+	CDS	1216113	1216538	.	+	0	cds-WP_025297803.1	gene-PaeAG1_RS05895	WP_025297803.1	Genbank:WP_025297803.1	PaeAG1_RS05895	hypothetical protein	WP_025297803.1	COORDINATES: ab initio prediction:GeneMarkS-2+
NZ_CP045739.1	Protein Homology	CDS	1218952	1220682	.	+	0	cds-WP_025297806.1	gene-PaeAG1_RS05915	WP_025297806.1	Genbank:WP_025297806.1	PaeAG1_RS05915	site-specific integrase	WP_025297806.1	COORDINATES: similar to AA sequence:RefSeq:WP_003422414.1
NZ_CP045739.1	Protein Homology	CDS	1222699	1223163	.	+	0	cds-WP_050397053.1	gene-PaeAG1_RS05925	WP_050397053.1	Genbank:WP_050397053.1	PaeAG1_RS05925	hypothetical protein	WP_050397053.1	COORDINATES: similar to AA sequence:RefSeq:WP_016981057.1
NZ_CP045739.1	Protein Homology	CDS	1238185	1240113	.	+	0	cds-WP_003132543.1	gene-PaeAG1_RS05985	WP_003132543.1	Genbank:WP_003132543.1	PaeAG1_RS05985	hypothetical protein	WP_003132543.1	COORDINATES: similar to AA sequence:RefSeq:WP_003132543.1
NZ_CP045739.1	Protein Homology	CDS	1242161	1242589	.	+	0	cds-WP_010562495.1	gene-PaeAG1_RS05995	WP_010562495.1	Genbank:WP_010562495.1	PaeAG1_RS05995	hypothetical protein	WP_010562495.1	COORDINATES: similar to AA sequence:RefSeq:WP_010562495.1
NZ_CP035696.1	GeneMarkS-2+	CDS	2430056	2430439	.	-	0	cds-WP_017045314.1	gene-EPB61_RS19015	WP_017045314.1	Genbank:WP_017045314.1	EPB61_RS19015	hypothetical protein	WP_017045314.1	COORDINATES: ab initio prediction:GeneMarkS-2+
NZ_CP035696.1	GeneMarkS-2+	CDS	2432433	2435042	.	-	0	cds-WP_036941065.1	gene-EPB61_RS19025	WP_036941065.1	Genbank:WP_036941065.1	EPB61_RS19025	hypothetical protein	WP_036941065.1	COORDINATES: ab initio prediction:GeneMarkS-2+
NZ_CP035697.1	Protein Homology	CDS	816390	818108	.	+	0	cds-WP_154115043.1	gene-ET948_RS03805	WP_154115043.1	Genbank:WP_154115043.1	ET948_RS03805	hypothetical protein	WP_154115043.1	COORDINATES: similar to AA sequence:RefSeq:WP_014611806.1
NZ_CP035697.1	Protein Homology	CDS	820241	820681	.	+	0	cds-WP_154115045.1	gene-ET948_RS03815	WP_154115045.1	Genbank:WP_154115045.1	ET948_RS03815	hypothetical protein	WP_154115045.1	COORDINATES: similar to AA sequence:RefSeq:WP_014611808.1
NZ_CP035701.1	Protein Homology	CDS	2475074	2477401	.	+	0	cds-WP_154119853.1	gene-EPB54_RS12595	WP_154119853.1	Genbank:WP_154119853.1	EPB54_RS12595	hypothetical protein	WP_154119853.1	COORDINATES: similar to AA sequence:RefSeq:WP_017048855.1
NZ_CP035701.1	Protein Homology	CDS	2479611	2480108	.	+	0	cds-WP_005484390.1	gene-EPB54_RS12605	WP_005484390.1	Genbank:WP_005484390.1	EPB54_RS12605	hypothetical protein	WP_005484390.1	COORDINATES: similar to AA sequence:RefSeq:WP_016800148.1
NZ_CP035701.1	Protein Homology	CDS	2990955	2991449	.	-	0	cds-WP_001090929.1	gene-EPB54_RS15090	WP_001090929.1	Genbank:WP_001090929.1	EPB54_RS15090	hypothetical protein	WP_001090929.1	COORDINATES: similar to AA sequence:RefSeq:WP_017789157.1
NZ_CP035701.1	Protein Homology	CDS	2993482	2995320	.	-	0	cds-WP_000087880.1	gene-EPB54_RS15100	WP_000087880.1	Genbank:WP_000087880.1	EPB54_RS15100	hypothetical protein	WP_000087880.1	COORDINATES: similar to AA sequence:RefSeq:WP_013857862.1
NZ_CP046069.1	Protein Homology	CDS	1065438	1067366	.	+	0	cds-WP_003132543.1	gene-KRP1_RS05010	WP_003132543.1	Genbank:WP_003132543.1	KRP1_RS05010	hypothetical protein	WP_003132543.1	COORDINATES: similar to AA sequence:RefSeq:WP_003132543.1
NZ_CP046069.1	Protein Homology	CDS	1069414	1069842	.	+	0	cds-WP_010562495.1	gene-KRP1_RS05020	WP_010562495.1	Genbank:WP_010562495.1	KRP1_RS05020	hypothetical protein	WP_010562495.1	COORDINATES: similar to AA sequence:RefSeq:WP_010562495.1
NZ_CP046069.1	Protein Homology	CDS	5417260	5417613	.	-	0	cds-WP_008567186.1	gene-KRP1_RS25230	WP_008567186.1	Genbank:WP_008567186.1	KRP1_RS25230	hypothetical protein	WP_008567186.1	COORDINATES: similar to AA sequence:RefSeq:WP_008567186.1
NZ_CP046069.1	Protein Homology	CDS	5419519	5421135	.	-	0	cds-WP_010794484.1	gene-KRP1_RS25240	WP_010794484.1	Genbank:WP_010794484.1	KRP1_RS25240	hypothetical protein	WP_010794484.1	COORDINATES: similar to AA sequence:RefSeq:WP_011979104.1
NZ_CP039989.1	Protein Homology	CDS	227119	227472	.	-	0	cds-WP_008567186.1	gene-FC629_RS32805	WP_008567186.1	Genbank:WP_008567186.1	FC629_RS32805	hypothetical protein	WP_008567186.1	COORDINATES: similar to AA sequence:RefSeq:WP_008567186.1
NZ_CP039989.1	Protein Homology	CDS	229378	230994	.	-	0	cds-WP_010794484.1	gene-FC629_RS32815	WP_010794484.1	Genbank:WP_010794484.1	FC629_RS32815	hypothetical protein	WP_010794484.1	COORDINATES: similar to AA sequence:RefSeq:WP_011979104.1
NZ_CP039989.1	Protein Homology	CDS	364671	365135	.	-	0	cds-WP_023443007.1	gene-FC629_RS33680	WP_023443007.1	Genbank:WP_023443007.1	FC629_RS33680	hypothetical protein	WP_023443007.1	COORDINATES: similar to AA sequence:RefSeq:WP_016981057.1
NZ_CP039989.1	Protein Homology	CDS	367152	368882	.	-	0	cds-WP_034039553.1	gene-FC629_RS33690	WP_034039553.1	Genbank:WP_034039553.1	FC629_RS33690	site-specific integrase	WP_034039553.1	COORDINATES: similar to AA sequence:RefSeq:WP_003422414.1
NZ_CP046411.1	GeneMarkS-2+	CDS	1806964	1809573	.	+	0	cds-WP_156216640.1	gene-GNY17_RS09270	WP_156216640.1	Genbank:WP_156216640.1	GNY17_RS09270	hypothetical protein	WP_156216640.1	COORDINATES: ab initio prediction:GeneMarkS-2+
NZ_CP046411.1	GeneMarkS-2+	CDS	1811567	1811950	.	+	0	cds-WP_156216644.1	gene-GNY17_RS09280	WP_156216644.1	Genbank:WP_156216644.1	GNY17_RS09280	hypothetical protein	WP_156216644.1	COORDINATES: ab initio prediction:GeneMarkS-2+
NZ_CP046411.1	GeneMarkS-2+	CDS	2288075	2290684	.	+	0	cds-WP_156216640.1-2	gene-GNY17_RS11740	WP_156216640.1	Genbank:WP_156216640.1	GNY17_RS11740	hypothetical protein	WP_156216640.1	COORDINATES: ab initio prediction:GeneMarkS-2+
NZ_CP046411.1	GeneMarkS-2+	CDS	2292678	2293061	.	+	0	cds-WP_156216644.1-2	gene-GNY17_RS11750	WP_156216644.1	Genbank:WP_156216644.1	GNY17_RS11750	hypothetical protein	WP_156216644.1	COORDINATES: ab initio prediction:GeneMarkS-2+
NZ_CP046411.1	Protein Homology	CDS	3194519	3195022	.	-	0	cds-WP_024699243.1	gene-GNY17_RS16220	WP_024699243.1	Genbank:WP_024699243.1	GNY17_RS16220	hypothetical protein	WP_024699243.1	COORDINATES: similar to AA sequence:RefSeq:WP_017817789.1
NZ_CP046411.1	Protein Homology	CDS	3197229	3199556	.	-	0	cds-WP_017790067.1	gene-GNY17_RS16230	WP_017790067.1	Genbank:WP_017790067.1	GNY17_RS16230	hypothetical protein	WP_017790067.1	COORDINATES: similar to AA sequence:RefSeq:WP_017086258.1
NZ_CP033102.1	Protein Homology	CDS	683963	685729	.	+	0	cds-WP_007897920.1	gene-D8768_RS03255	WP_007897920.1	Genbank:WP_007897920.1	D8768_RS03255	hypothetical protein	WP_007897920.1	COORDINATES: similar to AA sequence:RefSeq:WP_007897920.1
NZ_CP033102.1	GeneMarkS-2+	CDS	687838	688266	.	+	0	cds-WP_017384060.1	gene-D8768_RS03265	WP_017384060.1	Genbank:WP_017384060.1	D8768_RS03265	hypothetical protein	WP_017384060.1	COORDINATES: ab initio prediction:GeneMarkS-2+
NZ_CP046557.1	GeneMarkS-2+	CDS	4081082	4081510	.	-	0	cds-WP_017384060.1	gene-GNG29_RS19420	WP_017384060.1	Genbank:WP_017384060.1	GNG29_RS19420	hypothetical protein	WP_017384060.1	COORDINATES: ab initio prediction:GeneMarkS-2+
NZ_CP046557.1	Protein Homology	CDS	4083619	4085385	.	-	0	cds-WP_007897920.1	gene-GNG29_RS19430	WP_007897920.1	Genbank:WP_007897920.1	GNG29_RS19430	hypothetical protein	WP_007897920.1	COORDINATES: similar to AA sequence:RefSeq:WP_007897920.1
NZ_CP046766.1	Protein Homology	CDS	2917164	2918912	.	+	0	cds-WP_158129862.1	gene-GPY08_RS20780	WP_158129862.1	Genbank:WP_158129862.1	GPY08_RS20780	hypothetical protein	WP_158129862.1	COORDINATES: similar to AA sequence:RefSeq:WP_001896707.1
NZ_CP046766.1	Protein Homology	CDS	2920953	2921411	.	+	0	cds-WP_158129864.1	gene-GPY08_RS20790	WP_158129864.1	Genbank:WP_158129864.1	GPY08_RS20790	hypothetical protein	WP_158129864.1	COORDINATES: similar to AA sequence:RefSeq:WP_017101127.1
NZ_CP046756.1	Protein Homology	CDS	602870	604618	.	+	0	cds-WP_158129862.1	gene-GPY20_RS09780	WP_158129862.1	Genbank:WP_158129862.1	GPY20_RS09780	hypothetical protein	WP_158129862.1	COORDINATES: similar to AA sequence:RefSeq:WP_001896707.1
NZ_CP046756.1	Protein Homology	CDS	606660	607118	.	+	0	cds-WP_158129864.1	gene-GPY20_RS09790	WP_158129864.1	Genbank:WP_158129864.1	GPY20_RS09790	hypothetical protein	WP_158129864.1	COORDINATES: similar to AA sequence:RefSeq:WP_017101127.1
NZ_CP046785.1	Protein Homology	CDS	1980002	1980499	.	-	0	cds-WP_005484390.1	gene-GPY45_RS09925	WP_005484390.1	Genbank:WP_005484390.1	GPY45_RS09925	hypothetical protein	WP_005484390.1	COORDINATES: similar to AA sequence:RefSeq:WP_016800148.1
NZ_CP046785.1	Protein Homology	CDS	1982709	1985036	.	-	0	cds-WP_031815662.1	gene-GPY45_RS09935	WP_031815662.1	Genbank:WP_031815662.1	GPY45_RS09935	hypothetical protein	WP_031815662.1	COORDINATES: similar to AA sequence:RefSeq:WP_017048855.1
NZ_CP046793.1	Protein Homology	CDS	1747071	1748759	.	+	0	cds-WP_158144486.1	gene-GPX86_RS07720	WP_158144486.1	Genbank:WP_158144486.1	GPX86_RS07720	hypothetical protein	WP_158144486.1	COORDINATES: similar to AA sequence:RefSeq:NP_229841.1
NZ_CP046793.1	Protein Homology	CDS	1750855	1751286	.	+	0	cds-WP_158144488.1	gene-GPX86_RS07730	WP_158144488.1	Genbank:WP_158144488.1	GPX86_RS07730	hypothetical protein	WP_158144488.1	COORDINATES: similar to AA sequence:RefSeq:NP_229839.1
NZ_CP046840.1	Protein Homology	CDS	1504392	1504823	.	-	0	cds-WP_000047043.1	gene-GPY07_RS06875	WP_000047043.1	Genbank:WP_000047043.1	GPY07_RS06875	hypothetical protein	WP_000047043.1	COORDINATES: similar to AA sequence:RefSeq:NP_229839.1
NZ_CP046840.1	Protein Homology	CDS	1506916	1508604	.	-	0	cds-WP_000222725.1	gene-GPY07_RS06885	WP_000222725.1	Genbank:WP_000222725.1	GPY07_RS06885	hypothetical protein	WP_000222725.1	COORDINATES: similar to AA sequence:RefSeq:NP_229841.1
NZ_CP046841.1	Protein Homology	CDS	110104	111792	.	+	0	cds-WP_000222725.1-2	gene-GPY07_RS14770	WP_000222725.1	Genbank:WP_000222725.1	GPY07_RS14770	hypothetical protein	WP_000222725.1	COORDINATES: similar to AA sequence:RefSeq:NP_229841.1
NZ_CP046841.1	Protein Homology	CDS	113885	114316	.	+	0	cds-WP_000047043.1-2	gene-GPY07_RS14780	WP_000047043.1	Genbank:WP_000047043.1	GPY07_RS14780	hypothetical protein	WP_000047043.1	COORDINATES: similar to AA sequence:RefSeq:NP_229839.1
NZ_CP046814.1	Protein Homology	CDS	2686385	2686843	.	-	0	cds-WP_031812063.1	gene-GPY28_RS21790	WP_031812063.1	Genbank:WP_031812063.1	GPY28_RS21790	hypothetical protein	WP_031812063.1	COORDINATES: similar to AA sequence:RefSeq:WP_019283094.1
NZ_CP046814.1	Protein Homology	CDS	2688821	2690683	.	-	0	cds-WP_158159738.1	gene-GPY28_RS21800	WP_158159738.1	Genbank:WP_158159738.1	GPY28_RS21800	hypothetical protein	WP_158159738.1	COORDINATES: similar to AA sequence:RefSeq:WP_017635993.1
NZ_CP046848.1	Protein Homology	CDS	835093	836811	.	+	0	cds-WP_154115043.1	gene-GPX94_RS03860	WP_154115043.1	Genbank:WP_154115043.1	GPX94_RS03860	hypothetical protein	WP_154115043.1	COORDINATES: similar to AA sequence:RefSeq:WP_014611806.1
NZ_CP046848.1	Protein Homology	CDS	838944	839384	.	+	0	cds-WP_154115045.1	gene-GPX94_RS03870	WP_154115045.1	Genbank:WP_154115045.1	GPX94_RS03870	hypothetical protein	WP_154115045.1	COORDINATES: similar to AA sequence:RefSeq:WP_014611808.1
NZ_CP046822.1	Protein Homology	CDS	2147699	2148157	.	-	0	cds-WP_031812063.1	gene-GPX85_RS13575	WP_031812063.1	Genbank:WP_031812063.1	GPX85_RS13575	hypothetical protein	WP_031812063.1	COORDINATES: similar to AA sequence:RefSeq:WP_019283094.1
NZ_CP046822.1	Protein Homology	CDS	2150134	2151996	.	-	0	cds-WP_158138711.1	gene-GPX85_RS13585	WP_158138711.1	Genbank:WP_158138711.1	GPX85_RS13585	hypothetical protein	WP_158138711.1	COORDINATES: similar to AA sequence:RefSeq:WP_017635993.1
NZ_CP046844.1	Protein Homology	CDS	2758188	2759876	.	+	0	cds-WP_000222725.1	gene-GPY04_RS12665	WP_000222725.1	Genbank:WP_000222725.1	GPY04_RS12665	hypothetical protein	WP_000222725.1	COORDINATES: similar to AA sequence:RefSeq:NP_229841.1
NZ_CP046844.1	Protein Homology	CDS	2761968	2762399	.	+	0	cds-WP_000047043.1	gene-GPY04_RS12675	WP_000047043.1	Genbank:WP_000047043.1	GPY04_RS12675	hypothetical protein	WP_000047043.1	COORDINATES: similar to AA sequence:RefSeq:NP_229839.1
NZ_CP046846.1	Protein Homology	CDS	176472	176903	.	-	0	cds-WP_158139181.1	gene-GPY12_RS00900	WP_158139181.1	Genbank:WP_158139181.1	GPY12_RS00900	hypothetical protein	WP_158139181.1	COORDINATES: similar to AA sequence:RefSeq:NP_229839.1
NZ_CP046846.1	Protein Homology	CDS	178996	180684	.	-	0	cds-WP_158139183.1	gene-GPY12_RS00910	WP_158139183.1	Genbank:WP_158139183.1	GPY12_RS00910	hypothetical protein	WP_158139183.1	COORDINATES: similar to AA sequence:RefSeq:NP_229841.1
NZ_CP046831.1	Protein Homology	CDS	3142719	3144407	.	+	0	cds-WP_083135616.1	gene-GPY55_RS25055	WP_083135616.1	Genbank:WP_083135616.1	GPY55_RS25055	hypothetical protein	WP_083135616.1	COORDINATES: similar to AA sequence:RefSeq:NP_229841.1
NZ_CP046831.1	Protein Homology	CDS	3146503	3146955	.	+	0	cds-WP_031847834.1	gene-GPY55_RS25065	WP_031847834.1	Genbank:WP_031847834.1	GPY55_RS25065	hypothetical protein	WP_031847834.1	COORDINATES: similar to AA sequence:RefSeq:WP_020196683.1
NZ_CP046835.1	Protein Homology	CDS	2794052	2795800	.	+	0	cds-WP_158123955.1	gene-GPY41_RS21120	WP_158123955.1	Genbank:WP_158123955.1	GPY41_RS21120	hypothetical protein	WP_158123955.1	COORDINATES: similar to AA sequence:RefSeq:WP_001896707.1
NZ_CP046835.1	Protein Homology	CDS	2797842	2798300	.	+	0	cds-WP_158123957.1	gene-GPY41_RS21130	WP_158123957.1	Genbank:WP_158123957.1	GPY41_RS21130	hypothetical protein	WP_158123957.1	COORDINATES: similar to AA sequence:RefSeq:WP_017101127.1
NZ_CP046855.1	GeneMarkS-2+	CDS	2396043	2396447	.	-	0	cds-WP_158148257.1	gene-GO175_RS11870	WP_158148257.1	Genbank:WP_158148257.1	GO175_RS11870	hypothetical protein	WP_158148257.1	COORDINATES: ab initio prediction:GeneMarkS-2+
NZ_CP046855.1	GeneMarkS-2+	CDS	2399555	2401660	.	-	0	cds-WP_158148260.1	gene-GO175_RS11885	WP_158148260.1	Genbank:WP_158148260.1	GO175_RS11885	hypothetical protein	WP_158148260.1	COORDINATES: ab initio prediction:GeneMarkS-2+
NZ_CP046857.1	Protein Homology	CDS	1910919	1913264	.	+	0	cds-WP_143678689.1	gene-GO174_RS08980	WP_143678689.1	Genbank:WP_143678689.1	GO174_RS08980	hypothetical protein	WP_143678689.1	COORDINATES: similar to AA sequence:RefSeq:WP_017048855.1
NZ_CP046857.1	Protein Homology	CDS	1915465	1915968	.	+	0	cds-WP_143678685.1	gene-GO174_RS08990	WP_143678685.1	Genbank:WP_143678685.1	GO174_RS08990	bacterioferritin comigratory protein	WP_143678685.1	COORDINATES: similar to AA sequence:RefSeq:WP_017817789.1
NZ_CP046903.1	Protein Homology	CDS	180960	182894	.	+	0	cds-WP_052649168.1	gene-GQA94_RS22845	WP_052649168.1	Genbank:WP_052649168.1	GQA94_RS22845	hypothetical protein	WP_052649168.1	COORDINATES: similar to AA sequence:RefSeq:WP_011911818.1
NZ_CP046903.1	Protein Homology	CDS	184936	185406	.	+	0	cds-WP_045424213.1	gene-GQA94_RS22855	WP_045424213.1	Genbank:WP_045424213.1	GQA94_RS22855	hypothetical protein	WP_045424213.1	COORDINATES: similar to AA sequence:RefSeq:WP_005763339.1
NZ_CP047059.1	Protein Homology	CDS	2916184	2917872	.	+	0	cds-WP_000222725.1	gene-GQX72_RS13400	WP_000222725.1	Genbank:WP_000222725.1	GQX72_RS13400	hypothetical protein	WP_000222725.1	COORDINATES: similar to AA sequence:RefSeq:NP_229841.1
NZ_CP047059.1	Protein Homology	CDS	2919965	2920396	.	+	0	cds-WP_000047043.1	gene-GQX72_RS13410	WP_000047043.1	Genbank:WP_000047043.1	GQX72_RS13410	hypothetical protein	WP_000047043.1	COORDINATES: similar to AA sequence:RefSeq:NP_229839.1
NZ_CP047060.1	Protein Homology	CDS	604308	604739	.	-	0	cds-WP_000047043.1-2	gene-GQX72_RS16925	WP_000047043.1	Genbank:WP_000047043.1	GQX72_RS16925	hypothetical protein	WP_000047043.1	COORDINATES: similar to AA sequence:RefSeq:NP_229839.1
NZ_CP047060.1	Protein Homology	CDS	606832	608520	.	-	0	cds-WP_000222725.1-2	gene-GQX72_RS16935	WP_000222725.1	Genbank:WP_000222725.1	GQX72_RS16935	hypothetical protein	WP_000222725.1	COORDINATES: similar to AA sequence:RefSeq:NP_229841.1
NZ_CP043060.1	Protein Homology	CDS	4945862	4947541	.	+	0	cds-WP_131672134.1	gene-FXO12_RS22595	WP_131672134.1	Genbank:WP_131672134.1	FXO12_RS22595	hypothetical protein	WP_131672134.1	COORDINATES: similar to AA sequence:RefSeq:WP_004666147.1
NZ_CP043060.1	Protein Homology	CDS	4949433	4949852	.	+	0	cds-WP_054899051.1	gene-FXO12_RS22605	WP_054899051.1	Genbank:WP_054899051.1	FXO12_RS22605	hypothetical protein	WP_054899051.1	COORDINATES: similar to AA sequence:RefSeq:WP_007946535.1
NZ_CP043060.1	Protein Homology	CDS	5451950	5452369	.	-	0	cds-WP_054899051.1-2	gene-FXO12_RS24930	WP_054899051.1	Genbank:WP_054899051.1	FXO12_RS24930	hypothetical protein	WP_054899051.1	COORDINATES: similar to AA sequence:RefSeq:WP_007946535.1
NZ_CP043060.1	Protein Homology	CDS	5454261	5455940	.	-	0	cds-WP_131672134.1-2	gene-FXO12_RS24940	WP_131672134.1	Genbank:WP_131672134.1	FXO12_RS24940	hypothetical protein	WP_131672134.1	COORDINATES: similar to AA sequence:RefSeq:WP_004666147.1
NZ_CP040324.1	Protein Homology	CDS	3070571	3070972	.	-	0	cds-WP_159266253.1	gene-TCK1_RS14040	WP_159266253.1	Genbank:WP_159266253.1	TCK1_RS14040	TetR family transcriptional regulator	WP_159266253.1	COORDINATES: similar to AA sequence:RefSeq:WP_008567186.1
NZ_CP040324.1	Protein Homology	CDS	3072803	3074413	.	-	0	cds-WP_159266254.1	gene-TCK1_RS14050	WP_159266254.1	Genbank:WP_159266254.1	TCK1_RS14050	hypothetical protein	WP_159266254.1	COORDINATES: similar to AA sequence:RefSeq:WP_019818072.1
NZ_CP047130.1	Protein Homology	CDS	2578936	2581272	.	+	0	cds-WP_159820610.1	gene-GQS55_RS11225	WP_159820610.1	Genbank:WP_159820610.1	GQS55_RS11225	hypothetical protein	WP_159820610.1	COORDINATES: similar to AA sequence:RefSeq:WP_014232696.1
NZ_CP047130.1	Protein Homology	CDS	2583477	2583968	.	+	0	cds-WP_159820612.1	gene-GQS55_RS11235	WP_159820612.1	Genbank:WP_159820612.1	GQS55_RS11235	bacterioferritin comigratory protein	WP_159820612.1	COORDINATES: similar to AA sequence:RefSeq:WP_017090160.1
NZ_CP034754.1	GeneMarkS-2+	CDS	4050617	4051045	.	-	0	cds-WP_017384060.1	gene-EM861_RS19520	WP_017384060.1	Genbank:WP_017384060.1	EM861_RS19520	hypothetical protein	WP_017384060.1	COORDINATES: ab initio prediction:GeneMarkS-2+
NZ_CP034754.1	Protein Homology	CDS	4053154	4054920	.	-	0	cds-WP_007897920.1	gene-EM861_RS19530	WP_007897920.1	Genbank:WP_007897920.1	EM861_RS19530	hypothetical protein	WP_007897920.1	COORDINATES: similar to AA sequence:RefSeq:WP_007897920.1
NZ_CP047422.1	Protein Homology	CDS	1616843	1617301	.	-	0	cds-WP_159352655.1	gene-GM320_RS08020	WP_159352655.1	Genbank:WP_159352655.1	GM320_RS08020	hypothetical protein	WP_159352655.1	COORDINATES: similar to AA sequence:RefSeq:WP_017101127.1
NZ_CP047422.1	Protein Homology	CDS	1619346	1621088	.	-	0	cds-WP_159352657.1	gene-GM320_RS08030	WP_159352657.1	Genbank:WP_159352657.1	GM320_RS08030	hypothetical protein	WP_159352657.1	COORDINATES: similar to AA sequence:RefSeq:WP_001896707.1
NZ_CP019431.1	GeneMarkS-2+	CDS	4741850	4743742	.	+	0	cds-WP_159936657.1	gene-PspS35_RS21180	WP_159936657.1	Genbank:WP_159936657.1	PspS35_RS21180	integrase	WP_159936657.1	COORDINATES: ab initio prediction:GeneMarkS-2+
NZ_CP019431.1	Protein Homology	CDS	4745765	4746208	.	+	0	cds-WP_017337083.1	gene-PspS35_RS21190	WP_017337083.1	Genbank:WP_017337083.1	PspS35_RS21190	hypothetical protein	WP_017337083.1	COORDINATES: similar to AA sequence:RefSeq:WP_004416619.1
NZ_CP026115.2	Protein Homology	CDS	1834686	1836353	.	+	0	cds-WP_159412203.1	gene-C2H86_RS08475	WP_159412203.1	Genbank:WP_159412203.1	C2H86_RS08475	hypothetical protein	WP_159412203.1	COORDINATES: similar to AA sequence:RefSeq:WP_004666147.1
NZ_CP026115.2	Protein Homology	CDS	1838230	1838652	.	+	0	cds-WP_159412205.1	gene-C2H86_RS08485	WP_159412205.1	Genbank:WP_159412205.1	C2H86_RS08485	TetR family transcriptional regulator	WP_159412205.1	COORDINATES: similar to AA sequence:RefSeq:WP_007946535.1
NZ_CP023570.1	Protein Homology	CDS	26537	28303	.	+	0	cds-WP_007897920.1	gene-CPT31_RS23035	WP_007897920.1	Genbank:WP_007897920.1	CPT31_RS23035	hypothetical protein	WP_007897920.1	COORDINATES: similar to AA sequence:RefSeq:WP_007897920.1
NZ_CP023570.1	GeneMarkS-2+	CDS	30412	30840	.	+	0	cds-WP_017384060.1	gene-CPT31_RS23045	WP_017384060.1	Genbank:WP_017384060.1	CPT31_RS23045	hypothetical protein	WP_017384060.1	COORDINATES: ab initio prediction:GeneMarkS-2+
NZ_CP027112.1	Protein Homology	CDS	26537	28303	.	+	0	cds-WP_007897920.1	gene-C5I89_RS23745	WP_007897920.1	Genbank:WP_007897920.1	C5I89_RS23745	hypothetical protein	WP_007897920.1	COORDINATES: similar to AA sequence:RefSeq:WP_007897920.1
NZ_CP027112.1	GeneMarkS-2+	CDS	30412	30840	.	+	0	cds-WP_017384060.1	gene-C5I89_RS23755	WP_017384060.1	Genbank:WP_017384060.1	C5I89_RS23755	hypothetical protein	WP_017384060.1	COORDINATES: ab initio prediction:GeneMarkS-2+
NZ_CP042299.1	Protein Homology	CDS	2630051	2630509	.	-	0	cds-WP_000862110.1	gene-FKV26_RS11920	WP_000862110.1	Genbank:WP_000862110.1	FKV26_RS11920	hypothetical protein	WP_000862110.1	COORDINATES: similar to AA sequence:RefSeq:WP_019283094.1
NZ_CP042299.1	Protein Homology	CDS	2632495	2634357	.	-	0	cds-WP_000191844.1	gene-FKV26_RS11930	WP_000191844.1	Genbank:WP_000191844.1	FKV26_RS11930	hypothetical protein	WP_000191844.1	COORDINATES: similar to AA sequence:RefSeq:WP_017635993.1
NZ_AP019657.1	GeneMarkS-2+	CDS	302811	305231	.	+	0	cds-WP_139312265.1	gene-GZN30_RS01360	WP_139312265.1	Genbank:WP_139312265.1	GZN30_RS01360	hypothetical protein	WP_139312265.1	COORDINATES: ab initio prediction:GeneMarkS-2+
NZ_AP019657.1	GeneMarkS-2+	CDS	307433	307942	.	+	0	cds-WP_075652253.1	gene-GZN30_RS01370	WP_075652253.1	Genbank:WP_075652253.1	GZN30_RS01370	hypothetical protein	WP_075652253.1	COORDINATES: ab initio prediction:GeneMarkS-2+
NZ_AP019817.1	GeneMarkS-2+	CDS	3878078	3878506	.	-	0	cds-WP_017384060.1	gene-G7Y81_RS18395	WP_017384060.1	Genbank:WP_017384060.1	G7Y81_RS18395	hypothetical protein	WP_017384060.1	COORDINATES: ab initio prediction:GeneMarkS-2+
NZ_AP019817.1	Protein Homology	CDS	3880615	3882381	.	-	0	cds-WP_007897920.1	gene-G7Y81_RS18405	WP_007897920.1	Genbank:WP_007897920.1	G7Y81_RS18405	hypothetical protein	WP_007897920.1	COORDINATES: similar to AA sequence:RefSeq:WP_007897920.1
NZ_AP019818.1	Protein Homology	CDS	69905	70303	.	-	0	cds-WP_011787738.1	gene-G7Y81_RS22700	WP_011787738.1	Genbank:WP_011787738.1	G7Y81_RS22700	hypothetical protein	WP_011787738.1	COORDINATES: similar to AA sequence:RefSeq:WP_011787738.1
NZ_AP019818.1	Protein Homology	CDS	72211	72849	.	-	0	cds-G7Y81_RS22710	gene-G7Y81_RS22710			G7Y81_RS22710	hypothetical protein		COORDINATES: similar to AA sequence:RefSeq:WP_011787736.1
NZ_CP048330.1	Protein Homology	CDS	2753768	2755618	.	+	0	cds-WP_058055489.1	gene-GZS13_RS13435	WP_058055489.1	Genbank:WP_058055489.1	GZS13_RS13435	hypothetical protein	WP_058055489.1	COORDINATES: similar to AA sequence:RefSeq:WP_016243127.1
NZ_CP048330.1	Protein Homology	CDS	2757608	2758048	.	+	0	cds-WP_011264070.1	gene-GZS13_RS13445	WP_011264070.1	Genbank:WP_011264070.1	GZS13_RS13445	hypothetical protein	WP_011264070.1	COORDINATES: similar to AA sequence:RefSeq:WP_011264070.1
NZ_CP048621.1	GeneMarkS-2+	CDS	1174886	1177495	.	+	0	cds-WP_163761938.1	gene-G3A48_RS05230	WP_163761938.1	Genbank:WP_163761938.1	G3A48_RS05230	hypothetical protein	WP_163761938.1	COORDINATES: ab initio prediction:GeneMarkS-2+
NZ_CP048621.1	GeneMarkS-2+	CDS	1179489	1179872	.	+	0	cds-WP_114502409.1	gene-G3A48_RS05240	WP_114502409.1	Genbank:WP_114502409.1	G3A48_RS05240	hypothetical protein	WP_114502409.1	COORDINATES: ab initio prediction:GeneMarkS-2+
NZ_CP048621.1	GeneMarkS-2+	CDS	1654499	1657108	.	+	0	cds-WP_163761938.1-2	gene-G3A48_RS07325	WP_163761938.1	Genbank:WP_163761938.1	G3A48_RS07325	hypothetical protein	WP_163761938.1	COORDINATES: ab initio prediction:GeneMarkS-2+
NZ_CP048621.1	GeneMarkS-2+	CDS	1659102	1659485	.	+	0	cds-WP_114502409.1-2	gene-G3A48_RS07335	WP_114502409.1	Genbank:WP_114502409.1	G3A48_RS07335	hypothetical protein	WP_114502409.1	COORDINATES: ab initio prediction:GeneMarkS-2+
NZ_CP048878.1	GeneMarkS-2+	CDS	3429594	3431405	.	+	0	cds-WP_163833949.1	gene-G4Y78_RS15830	WP_163833949.1	Genbank:WP_163833949.1	G4Y78_RS15830	site-specific integrase	WP_163833949.1	COORDINATES: ab initio prediction:GeneMarkS-2+
NZ_CP048878.1	Protein Homology	CDS	3433330	3433794	.	+	0	cds-WP_163833950.1	gene-G4Y78_RS15840	WP_163833950.1	Genbank:WP_163833950.1	G4Y78_RS15840	hypothetical protein	WP_163833950.1	COORDINATES: similar to AA sequence:RefSeq:WP_011329007.1
NZ_CP049142.1	Protein Homology	CDS	257827	258180	.	-	0	cds-WP_008567186.1	gene-G5B91_RS34655	WP_008567186.1	Genbank:WP_008567186.1	G5B91_RS34655	hypothetical protein	WP_008567186.1	COORDINATES: similar to AA sequence:RefSeq:WP_008567186.1
NZ_CP049142.1	Protein Homology	CDS	260086	261702	.	-	0	cds-WP_010794484.1	gene-G5B91_RS34665	WP_010794484.1	Genbank:WP_010794484.1	G5B91_RS34665	hypothetical protein	WP_010794484.1	COORDINATES: similar to AA sequence:RefSeq:WP_011979104.1
NZ_CP049188.1	Protein Homology	CDS	3463746	3465512	.	+	0	cds-WP_007897920.1	gene-G5C52_RS16405	WP_007897920.1	Genbank:WP_007897920.1	G5C52_RS16405	hypothetical protein	WP_007897920.1	COORDINATES: similar to AA sequence:RefSeq:WP_007897920.1
NZ_CP049188.1	GeneMarkS-2+	CDS	3467621	3468049	.	+	0	cds-WP_017384060.1	gene-G5C52_RS16415	WP_017384060.1	Genbank:WP_017384060.1	G5C52_RS16415	hypothetical protein	WP_017384060.1	COORDINATES: ab initio prediction:GeneMarkS-2+
NZ_CP049192.1	GeneMarkS-2+	CDS	2106690	2107118	.	-	0	cds-WP_017384060.1	gene-G5577_RS09880	WP_017384060.1	Genbank:WP_017384060.1	G5577_RS09880	hypothetical protein	WP_017384060.1	COORDINATES: ab initio prediction:GeneMarkS-2+
NZ_CP049192.1	Protein Homology	CDS	2109227	2110993	.	-	0	cds-WP_007897920.1	gene-G5577_RS09890	WP_007897920.1	Genbank:WP_007897920.1	G5577_RS09890	hypothetical protein	WP_007897920.1	COORDINATES: similar to AA sequence:RefSeq:WP_007897920.1
NZ_CP042859.1	Protein Homology	CDS	2127483	2129951	.	+	0	cds-WP_109938055.1	gene-FVA69_RS09355	WP_109938055.1	Genbank:WP_109938055.1	FVA69_RS09355	hypothetical protein	WP_109938055.1	COORDINATES: similar to AA sequence:RefSeq:WP_001911923.1
NZ_CP042859.1	Protein Homology	CDS	2132156	2132692	.	+	0	cds-WP_024008855.1	gene-FVA69_RS09365	WP_024008855.1	Genbank:WP_024008855.1	FVA69_RS09365	hypothetical protein	WP_024008855.1	COORDINATES: similar to AA sequence:RefSeq:WP_011149140.1
NZ_CP042860.1	Protein Homology	CDS	2129744	2132211	.	+	0	cds-FVA70_RS09370	gene-FVA70_RS09370			FVA70_RS09370	hypothetical protein		COORDINATES: similar to AA sequence:RefSeq:WP_001911923.1
NZ_CP042860.1	Protein Homology	CDS	2134416	2134952	.	+	0	cds-WP_024008855.1	gene-FVA70_RS09380	WP_024008855.1	Genbank:WP_024008855.1	FVA70_RS09380	hypothetical protein	WP_024008855.1	COORDINATES: similar to AA sequence:RefSeq:WP_011149140.1
NZ_CP043398.1	Protein Homology	CDS	1377952	1378350	.	-	0	cds-WP_164529700.1	gene-FY047_RS06410	WP_164529700.1	Genbank:WP_164529700.1	FY047_RS06410	hypothetical protein	WP_164529700.1	COORDINATES: similar to AA sequence:RefSeq:WP_011787738.1
NZ_CP043398.1	Protein Homology	CDS	1380257	1381993	.	-	0	cds-WP_164529702.1	gene-FY047_RS06420	WP_164529702.1	Genbank:WP_164529702.1	FY047_RS06420	hypothetical protein	WP_164529702.1	COORDINATES: similar to AA sequence:RefSeq:WP_006644386.1
NZ_CP045858.1	Protein Homology	CDS	2583425	2583847	.	-	0	cds-WP_079379915.1	gene-GII23_RS12335	WP_079379915.1	Genbank:WP_079379915.1	GII23_RS12335	hypothetical protein	WP_079379915.1	COORDINATES: similar to AA sequence:RefSeq:WP_003152689.1
NZ_CP045858.1	Protein Homology	CDS	2585906	2587636	.	-	0	cds-WP_057390146.1	gene-GII23_RS12345	WP_057390146.1	Genbank:WP_057390146.1	GII23_RS12345	site-specific integrase	WP_057390146.1	COORDINATES: similar to AA sequence:RefSeq:WP_003422414.1
NZ_CP045858.1	GeneMarkS-2+	CDS	3813326	3813733	.	-	0	cds-WP_034082648.1	gene-GII23_RS18050	WP_034082648.1	Genbank:WP_034082648.1	GII23_RS18050	hypothetical protein	WP_034082648.1	COORDINATES: ab initio prediction:GeneMarkS-2+
NZ_CP045858.1	GeneMarkS-2+	CDS	3817323	3818984	.	-	0	cds-WP_165563783.1	gene-GII23_RS18070	WP_165563783.1	Genbank:WP_165563783.1	GII23_RS18070	hypothetical protein	WP_165563783.1	COORDINATES: ab initio prediction:GeneMarkS-2+
NZ_CP049786.1	GeneMarkS-2+	CDS	4148535	4148963	.	-	0	cds-WP_017384060.1	gene-G7090_RS19820	WP_017384060.1	Genbank:WP_017384060.1	G7090_RS19820	hypothetical protein	WP_017384060.1	COORDINATES: ab initio prediction:GeneMarkS-2+
NZ_CP049786.1	Protein Homology	CDS	4151072	4152838	.	-	0	cds-WP_032607906.1	gene-G7090_RS19830	WP_032607906.1	Genbank:WP_032607906.1	G7090_RS19830	hypothetical protein	WP_032607906.1	COORDINATES: similar to AA sequence:RefSeq:WP_007897920.1
NZ_AP022628.1	GeneMarkS-2+	CDS	4072286	4072714	.	-	0	cds-WP_017384060.1	gene-HRR29_RS19495	WP_017384060.1	Genbank:WP_017384060.1	HRR29_RS19495	hypothetical protein	WP_017384060.1	COORDINATES: ab initio prediction:GeneMarkS-2+
NZ_AP022628.1	Protein Homology	CDS	4074823	4076589	.	-	0	cds-WP_007897920.1	gene-HRR29_RS19505	WP_007897920.1	Genbank:WP_007897920.1	HRR29_RS19505	hypothetical protein	WP_007897920.1	COORDINATES: similar to AA sequence:RefSeq:WP_007897920.1
NZ_CP045917.1	Protein Homology	CDS	197734	198123	.	-	0	cds-WP_031633884.1	gene-GIY05_RS32630	WP_031633884.1	Genbank:WP_031633884.1	GIY05_RS32630	TetR family transcriptional regulator	WP_031633884.1	COORDINATES: similar to AA sequence:RefSeq:WP_008567186.1
NZ_CP045917.1	Protein Homology	CDS	199987	201594	.	-	0	cds-WP_032904191.1	gene-GIY05_RS32640	WP_032904191.1	Genbank:WP_032904191.1	GIY05_RS32640	hypothetical protein	WP_032904191.1	COORDINATES: similar to AA sequence:RefSeq:WP_019818072.1
NZ_CP050012.1	GeneMarkS-2+	CDS	1738026	1738478	.	-	0	cds-WP_134984313.1	gene-G9455_RS08210	WP_134984313.1	Genbank:WP_134984313.1	G9455_RS08210	hypothetical protein	WP_134984313.1	COORDINATES: ab initio prediction:GeneMarkS-2+
NZ_CP050012.1	GeneMarkS-2+	CDS	1740397	1742199	.	-	0	cds-WP_134984311.1	gene-G9455_RS08220	WP_134984311.1	Genbank:WP_134984311.1	G9455_RS08220	hypothetical protein	WP_134984311.1	COORDINATES: ab initio prediction:GeneMarkS-2+
NZ_CP050266.1	Protein Homology	CDS	2072639	2073100	.	-	0	cds-WP_167314695.1	gene-HBA18_RS09800	WP_167314695.1	Genbank:WP_167314695.1	HBA18_RS09800	hypothetical protein	WP_167314695.1	COORDINATES: similar to AA sequence:RefSeq:WP_019283094.1
NZ_CP050266.1	Protein Homology	CDS	2075083	2076945	.	-	0	cds-WP_167314697.1	gene-HBA18_RS09810	WP_167314697.1	Genbank:WP_167314697.1	HBA18_RS09810	hypothetical protein	WP_167314697.1	COORDINATES: similar to AA sequence:RefSeq:WP_017635993.1
NZ_CP050314.1	Protein Homology	CDS	96379	96783	.	-	0	cds-WP_024592037.1	gene-HBH39_RS18020	WP_024592037.1	Genbank:WP_024592037.1	HBH39_RS18020	hypothetical protein	WP_024592037.1	COORDINATES: similar to AA sequence:RefSeq:WP_019281955.1
NZ_CP050314.1	Protein Homology	CDS	98578	100230	.	-	0	cds-WP_024608497.1	gene-HBH39_RS18030	WP_024608497.1	Genbank:WP_024608497.1	HBH39_RS18030	hypothetical protein	WP_024608497.1	COORDINATES: similar to AA sequence:RefSeq:WP_019283266.1
NZ_CP042449.1	Protein Homology	CDS	2831067	2831603	.	-	0	cds-WP_167415530.1	gene-FR729_RS13265	WP_167415530.1	Genbank:WP_167415530.1	FR729_RS13265	hypothetical protein	WP_167415530.1	COORDINATES: similar to AA sequence:RefSeq:WP_007106054.1
NZ_CP042449.1	Protein Homology	CDS	2833796	2836264	.	-	0	cds-WP_167415532.1	gene-FR729_RS13275	WP_167415532.1	Genbank:WP_167415532.1	FR729_RS13275	hypothetical protein	WP_167415532.1	COORDINATES: similar to AA sequence:RefSeq:WP_001911923.1
NZ_CP051625.1	Protein Homology	CDS	3110915	3112645	.	+	0	cds-WP_034039553.1	gene-HG264_RS14275	WP_034039553.1	Genbank:WP_034039553.1	HG264_RS14275	site-specific integrase	WP_034039553.1	COORDINATES: similar to AA sequence:RefSeq:WP_003422414.1
NZ_CP051625.1	Protein Homology	CDS	3114662	3115126	.	+	0	cds-WP_023443007.1	gene-HG264_RS14285	WP_023443007.1	Genbank:WP_023443007.1	HG264_RS14285	hypothetical protein	WP_023443007.1	COORDINATES: similar to AA sequence:RefSeq:WP_016981057.1
NZ_CP051625.1	Protein Homology	CDS	3960112	3961842	.	+	0	cds-WP_034039553.1-2	gene-HG264_RS18335	WP_034039553.1	Genbank:WP_034039553.1	HG264_RS18335	site-specific integrase	WP_034039553.1	COORDINATES: similar to AA sequence:RefSeq:WP_003422414.1
NZ_CP051625.1	Protein Homology	CDS	3963859	3964323	.	+	0	cds-WP_023443007.1-2	gene-HG264_RS18345	WP_023443007.1	Genbank:WP_023443007.1	HG264_RS18345	hypothetical protein	WP_023443007.1	COORDINATES: similar to AA sequence:RefSeq:WP_016981057.1
NZ_CP052759.1	Protein Homology	CDS	1101020	1102948	.	+	0	cds-WP_003132543.1	gene-HH306_RS05235	WP_003132543.1	Genbank:WP_003132543.1	HH306_RS05235	hypothetical protein	WP_003132543.1	COORDINATES: similar to AA sequence:RefSeq:WP_003132543.1
NZ_CP052759.1	Protein Homology	CDS	1104996	1105424	.	+	0	cds-WP_010562495.1	gene-HH306_RS05245	WP_010562495.1	Genbank:WP_010562495.1	HH306_RS05245	hypothetical protein	WP_010562495.1	COORDINATES: similar to AA sequence:RefSeq:WP_010562495.1
NZ_CP052759.1	Protein Homology	CDS	5451603	5452019	.	-	0	cds-WP_004574005.1	gene-HH306_RS25705	WP_004574005.1	Genbank:WP_004574005.1	HH306_RS25705	hypothetical protein	WP_004574005.1	COORDINATES: similar to AA sequence:RefSeq:WP_019436565.1
NZ_CP052759.1	Protein Homology	CDS	5453850	5455427	.	-	0	cds-WP_004573996.1	gene-HH306_RS25715	WP_004573996.1	Genbank:WP_004573996.1	HH306_RS25715	hypothetical protein	WP_004573996.1	COORDINATES: similar to AA sequence:RefSeq:WP_019436562.1
NZ_CP052870.1	GeneMarkS-2+	CDS	4517468	4517896	.	-	0	cds-WP_017384060.1	gene-HJI43_RS21520	WP_017384060.1	Genbank:WP_017384060.1	HJI43_RS21520	hypothetical protein	WP_017384060.1	COORDINATES: ab initio prediction:GeneMarkS-2+
NZ_CP052870.1	Protein Homology	CDS	4520005	4521771	.	-	0	cds-WP_032607906.1	gene-HJI43_RS21530	WP_032607906.1	Genbank:WP_032607906.1	HJI43_RS21530	hypothetical protein	WP_032607906.1	COORDINATES: similar to AA sequence:RefSeq:WP_007897920.1
NZ_CP047295.1	Protein Homology	CDS	2948154	2949842	.	+	0	cds-WP_000222725.1	gene-GTF72_RS13415	WP_000222725.1	Genbank:WP_000222725.1	GTF72_RS13415	hypothetical protein	WP_000222725.1	COORDINATES: similar to AA sequence:RefSeq:WP_000222515.1
NZ_CP047295.1	GeneMarkS-2+	CDS	2951934	2952365	.	+	0	cds-WP_000047043.1	gene-GTF72_RS13425	WP_000047043.1	Genbank:WP_000047043.1	GTF72_RS13425	hypothetical protein	WP_000047043.1	COORDINATES: ab initio prediction:GeneMarkS-2+
NZ_CP047297.1	Protein Homology	CDS	2953334	2955022	.	+	0	cds-WP_000222725.1	gene-GTF73_RS13440	WP_000222725.1	Genbank:WP_000222725.1	GTF73_RS13440	hypothetical protein	WP_000222725.1	COORDINATES: similar to AA sequence:RefSeq:WP_000222515.1
NZ_CP047297.1	GeneMarkS-2+	CDS	2957114	2957545	.	+	0	cds-WP_000047043.1	gene-GTF73_RS13450	WP_000047043.1	Genbank:WP_000047043.1	GTF73_RS13450	hypothetical protein	WP_000047043.1	COORDINATES: ab initio prediction:GeneMarkS-2+
NZ_CP047299.1	Protein Homology	CDS	2896032	2897720	.	+	0	cds-WP_000222725.1	gene-GTF71_RS13105	WP_000222725.1	Genbank:WP_000222725.1	GTF71_RS13105	hypothetical protein	WP_000222725.1	COORDINATES: similar to AA sequence:RefSeq:WP_000222515.1
NZ_CP047299.1	GeneMarkS-2+	CDS	2899813	2900244	.	+	0	cds-WP_000047043.1	gene-GTF71_RS13115	WP_000047043.1	Genbank:WP_000047043.1	GTF71_RS13115	hypothetical protein	WP_000047043.1	COORDINATES: ab initio prediction:GeneMarkS-2+
NZ_CP047301.1	Protein Homology	CDS	2991848	2993536	.	+	0	cds-WP_000222725.1	gene-GTF75_RS13560	WP_000222725.1	Genbank:WP_000222725.1	GTF75_RS13560	hypothetical protein	WP_000222725.1	COORDINATES: similar to AA sequence:RefSeq:WP_000222515.1
NZ_CP047301.1	GeneMarkS-2+	CDS	2995629	2996060	.	+	0	cds-WP_000047043.1	gene-GTF75_RS13570	WP_000047043.1	Genbank:WP_000047043.1	GTF75_RS13570	hypothetical protein	WP_000047043.1	COORDINATES: ab initio prediction:GeneMarkS-2+
NZ_CP047303.1	Protein Homology	CDS	2944531	2946218	.	+	0	cds-GTF74_RS13425	gene-GTF74_RS13425			GTF74_RS13425	hypothetical protein		COORDINATES: similar to AA sequence:RefSeq:WP_000222515.1
NZ_CP047303.1	GeneMarkS-2+	CDS	2948311	2948742	.	+	0	cds-WP_000047043.1	gene-GTF74_RS13435	WP_000047043.1	Genbank:WP_000047043.1	GTF74_RS13435	hypothetical protein	WP_000047043.1	COORDINATES: ab initio prediction:GeneMarkS-2+
NZ_CP053234.1	Protein Homology	CDS	4847162	4849012	.	+	0	cds-WP_170969556.1	gene-HHJ24_RS23600	WP_170969556.1	Genbank:WP_170969556.1	HHJ24_RS23600	hypothetical protein	WP_170969556.1	COORDINATES: similar to AA sequence:RefSeq:WP_016243127.1
NZ_CP053234.1	Protein Homology	CDS	4851002	4851442	.	+	0	cds-WP_011264070.1	gene-HHJ24_RS23610	WP_011264070.1	Genbank:WP_011264070.1	HHJ24_RS23610	hypothetical protein	WP_011264070.1	COORDINATES: similar to AA sequence:RefSeq:WP_011264070.1
NZ_CP053235.1	Protein Homology	CDS	49339	49779	.	-	0	cds-WP_011264070.1-2	gene-HHJ24_RS25510	WP_011264070.1	Genbank:WP_011264070.1	HHJ24_RS25510	hypothetical protein	WP_011264070.1	COORDINATES: similar to AA sequence:RefSeq:WP_011264070.1
NZ_CP053235.1	Protein Homology	CDS	51769	53619	.	-	0	cds-WP_170969556.1-2	gene-HHJ24_RS25520	WP_170969556.1	Genbank:WP_170969556.1	HHJ24_RS25520	hypothetical protein	WP_170969556.1	COORDINATES: similar to AA sequence:RefSeq:WP_016243127.1
NZ_CP053664.1	Protein Homology	CDS	2309099	2311447	.	+	0	cds-WP_171402529.1	gene-HPK20_RS10635	WP_171402529.1	Genbank:WP_171402529.1	HPK20_RS10635	hypothetical protein	WP_171402529.1	COORDINATES: similar to AA sequence:RefSeq:WP_017048855.1
NZ_CP053664.1	Protein Homology	CDS	2313662	2314147	.	+	0	cds-WP_136981202.1	gene-HPK20_RS10645	WP_136981202.1	Genbank:WP_136981202.1	HPK20_RS10645	bacterioferritin comigratory protein	WP_136981202.1	COORDINATES: similar to AA sequence:RefSeq:WP_004734289.1
NZ_CP053898.1	Protein Homology	CDS	377366	377821	.	-	0	cds-WP_172767639.1	gene-HRD56_RS01900	WP_172767639.1	Genbank:WP_172767639.1	HRD56_RS01900	hypothetical protein	WP_172767639.1	COORDINATES: similar to AA sequence:RefSeq:WP_007349104.1
NZ_CP053898.1	GeneMarkS-2+	CDS	379835	381565	.	-	0	cds-WP_172767641.1	gene-HRD56_RS01910	WP_172767641.1	Genbank:WP_172767641.1	HRD56_RS01910	site-specific integrase	WP_172767641.1	COORDINATES: ab initio prediction:GeneMarkS-2+
NZ_CP045551.1	Protein Homology	CDS	4327124	4328803	.	+	0	cds-WP_173880896.1	gene-GEV41_RS20035	WP_173880896.1	Genbank:WP_173880896.1	GEV41_RS20035	hypothetical protein	WP_173880896.1	COORDINATES: similar to AA sequence:RefSeq:WP_004666147.1
NZ_CP045551.1	Protein Homology	CDS	4330641	4331057	.	+	0	cds-WP_173880900.1	gene-GEV41_RS20045	WP_173880900.1	Genbank:WP_173880900.1	GEV41_RS20045	TetR family transcriptional regulator	WP_173880900.1	COORDINATES: similar to AA sequence:RefSeq:WP_012723723.1
NZ_CP045551.1	GeneMarkS-2+	CDS	5915964	5917664	.	+	0	cds-WP_173881300.1	gene-GEV41_RS27135	WP_173881300.1	Genbank:WP_173881300.1	GEV41_RS27135	hypothetical protein	WP_173881300.1	COORDINATES: ab initio prediction:GeneMarkS-2+
NZ_CP045551.1	Protein Homology	CDS	5919687	5920136	.	+	0	cds-WP_173881303.1	gene-GEV41_RS27145	WP_173881303.1	Genbank:WP_173881303.1	GEV41_RS27145	hypothetical protein	WP_173881303.1	COORDINATES: similar to AA sequence:RefSeq:WP_020312198.1
NZ_CP045552.1	Protein Homology	CDS	1233670	1234092	.	-	0	cds-WP_003152689.1	gene-GEV42_RS05790	WP_003152689.1	Genbank:WP_003152689.1	GEV42_RS05790	hypothetical protein	WP_003152689.1	COORDINATES: similar to AA sequence:RefSeq:WP_003429663.1
NZ_CP045552.1	Protein Homology	CDS	1236151	1237881	.	-	0	cds-WP_034039553.1	gene-GEV42_RS05800	WP_034039553.1	Genbank:WP_034039553.1	GEV42_RS05800	site-specific integrase	WP_034039553.1	COORDINATES: similar to AA sequence:RefSeq:WP_003422414.1
NZ_CP045552.1	Protein Homology	CDS	1244091	1244444	.	-	0	cds-WP_008567186.1	gene-GEV42_RS05855	WP_008567186.1	Genbank:WP_008567186.1	GEV42_RS05855	hypothetical protein	WP_008567186.1	COORDINATES: similar to AA sequence:RefSeq:WP_008567186.1
NZ_CP045552.1	Protein Homology	CDS	1246350	1247966	.	-	0	cds-WP_010794484.1	gene-GEV42_RS05865	WP_010794484.1	Genbank:WP_010794484.1	GEV42_RS05865	hypothetical protein	WP_010794484.1	COORDINATES: similar to AA sequence:RefSeq:WP_011979104.1
NZ_CP045554.1	Protein Homology	CDS	2043057	2044787	.	+	0	cds-WP_034039553.1	gene-GEV39_RS09195	WP_034039553.1	Genbank:WP_034039553.1	GEV39_RS09195	site-specific integrase	WP_034039553.1	COORDINATES: similar to AA sequence:RefSeq:WP_003422414.1
NZ_CP045554.1	Protein Homology	CDS	2046846	2047268	.	+	0	cds-WP_003152689.1	gene-GEV39_RS09205	WP_003152689.1	Genbank:WP_003152689.1	GEV39_RS09205	hypothetical protein	WP_003152689.1	COORDINATES: similar to AA sequence:RefSeq:WP_003429663.1
NZ_CP045553.1	Protein Homology	CDS	2748013	2749743	.	+	0	cds-WP_034039553.1	gene-GEV38_RS12915	WP_034039553.1	Genbank:WP_034039553.1	GEV38_RS12915	site-specific integrase	WP_034039553.1	COORDINATES: similar to AA sequence:RefSeq:WP_003422414.1
NZ_CP045553.1	Protein Homology	CDS	2751802	2752224	.	+	0	cds-WP_173896084.1	gene-GEV38_RS12925	WP_173896084.1	Genbank:WP_173896084.1	GEV38_RS12925	hypothetical protein	WP_173896084.1	COORDINATES: similar to AA sequence:RefSeq:WP_003152689.1
NZ_CP054473.1	GeneMarkS-2+	CDS	4741719	4742126	.	-	0	cds-WP_034082648.1	gene-MS095_RS21960	WP_034082648.1	Genbank:WP_034082648.1	MS095_RS21960	hypothetical protein	WP_034082648.1	COORDINATES: ab initio prediction:GeneMarkS-2+
NZ_CP054473.1	GeneMarkS-2+	CDS	4743993	4745654	.	-	0	cds-WP_071534604.1	gene-MS095_RS21970	WP_071534604.1	Genbank:WP_071534604.1	MS095_RS21970	hypothetical protein	WP_071534604.1	COORDINATES: ab initio prediction:GeneMarkS-2+
NZ_CP050332.1	GeneMarkS-2+	CDS	2598072	2599733	.	+	0	cds-WP_071533875.1	gene-HB730_RS12430	WP_071533875.1	Genbank:WP_071533875.1	HB730_RS12430	hypothetical protein	WP_071533875.1	COORDINATES: ab initio prediction:GeneMarkS-2+
NZ_CP050332.1	Protein Homology	CDS	2601600	2602007	.	+	0	cds-WP_063896800.1	gene-HB730_RS12440	WP_063896800.1	Genbank:WP_063896800.1	HB730_RS12440	hypothetical protein	WP_063896800.1	COORDINATES: similar to AA sequence:RefSeq:WP_004655952.1
NZ_CP054580.1	Protein Homology	CDS	5451879	5452310	.	-	0	cds-WP_022519660.1	gene-FX987_RS25415	WP_022519660.1	Genbank:WP_022519660.1	FX987_RS25415	TetR family transcriptional regulator	WP_022519660.1	COORDINATES: similar to AA sequence:RefSeq:WP_018145163.1
NZ_CP054580.1	Protein Homology	CDS	5454150	5455766	.	-	0	cds-WP_022519658.1	gene-FX987_RS25425	WP_022519658.1	Genbank:WP_022519658.1	FX987_RS25425	hypothetical protein	WP_022519658.1	COORDINATES: similar to AA sequence:RefSeq:WP_018868512.1
NZ_CP053614.1	GeneMarkS-2+	CDS	3366712	3367095	.	-	0	cds-WP_114502409.1	gene-HNE06_RS15495	WP_114502409.1	Genbank:WP_114502409.1	HNE06_RS15495	hypothetical protein	WP_114502409.1	COORDINATES: ab initio prediction:GeneMarkS-2+
NZ_CP053614.1	GeneMarkS-2+	CDS	3369089	3371698	.	-	0	cds-WP_114502410.1	gene-HNE06_RS15505	WP_114502410.1	Genbank:WP_114502410.1	HNE06_RS15505	hypothetical protein	WP_114502410.1	COORDINATES: ab initio prediction:GeneMarkS-2+
NZ_CP053681.1	GeneMarkS-2+	CDS	741175	741558	.	-	0	cds-WP_114502409.1	gene-HNS37_RS03480	WP_114502409.1	Genbank:WP_114502409.1	HNS37_RS03480	hypothetical protein	WP_114502409.1	COORDINATES: ab initio prediction:GeneMarkS-2+
NZ_CP053681.1	GeneMarkS-2+	CDS	743552	746161	.	-	0	cds-WP_114502410.1	gene-HNS37_RS03490	WP_114502410.1	Genbank:WP_114502410.1	HNS37_RS03490	hypothetical protein	WP_114502410.1	COORDINATES: ab initio prediction:GeneMarkS-2+
NZ_CP053682.1	GeneMarkS-2+	CDS	3494456	3494839	.	-	0	cds-WP_114502409.1	gene-HNS39_RS15970	WP_114502409.1	Genbank:WP_114502409.1	HNS39_RS15970	hypothetical protein	WP_114502409.1	COORDINATES: ab initio prediction:GeneMarkS-2+
NZ_CP053682.1	GeneMarkS-2+	CDS	3496833	3499445	.	-	0	cds-WP_142675309.1	gene-HNS39_RS15980	WP_142675309.1	Genbank:WP_142675309.1	HNS39_RS15980	hypothetical protein	WP_142675309.1	COORDINATES: ab initio prediction:GeneMarkS-2+
NZ_CP053798.1	Protein Homology	CDS	2879810	2881549	.	+	0	cds-WP_175233962.1	gene-HPY14_RS13105	WP_175233962.1	Genbank:WP_175233962.1	HPY14_RS13105	hypothetical protein	WP_175233962.1	COORDINATES: similar to AA sequence:RefSeq:WP_000047667.1
NZ_CP053798.1	Protein Homology	CDS	2883677	2884117	.	+	0	cds-WP_175233964.1	gene-HPY14_RS13115	WP_175233964.1	Genbank:WP_175233964.1	HPY14_RS13115	hypothetical protein	WP_175233964.1	COORDINATES: similar to AA sequence:RefSeq:WP_014611808.1
NZ_CP056119.1	Protein Homology	CDS	2323119	2323559	.	-	0	cds-WP_176587016.1	gene-HWQ18_RS10990	WP_176587016.1	Genbank:WP_176587016.1	HWQ18_RS10990	hypothetical protein	WP_176587016.1	COORDINATES: similar to AA sequence:RefSeq:WP_014611808.1
NZ_CP056119.1	Protein Homology	CDS	2325685	2327421	.	-	0	cds-WP_176587018.1	gene-HWQ18_RS11000	WP_176587018.1	Genbank:WP_176587018.1	HWQ18_RS11000	hypothetical protein	WP_176587018.1	COORDINATES: similar to AA sequence:RefSeq:WP_000047667.1
NZ_LT601384.1	Protein Homology	CDS	1774355	1774795	.	-	0	cds-WP_011264070.1	gene-NCTC86EC_RS08620	WP_011264070.1	Genbank:WP_011264070.1	NCTC86EC_RS08620	hypothetical protein	WP_011264070.1	COORDINATES: similar to AA sequence:RefSeq:WP_011264070.1
NZ_LT601384.1	Protein Homology	CDS	1776785	1778635	.	-	0	cds-WP_066008918.1	gene-NCTC86EC_RS08630	WP_066008918.1	Genbank:WP_066008918.1	NCTC86EC_RS08630	hypothetical protein	WP_066008918.1	COORDINATES: similar to AA sequence:RefSeq:WP_016243127.1
NZ_LT897797.1	Protein Homology	CDS	162618	165077	.	+	0	cds-WP_069540431.1	gene-VCBK1071_RS00820	WP_069540431.1	Genbank:WP_069540431.1	VCBK1071_RS00820	hypothetical protein	WP_069540431.1	COORDINATES: similar to AA sequence:RefSeq:WP_001911923.1
NZ_LT897797.1	Protein Homology	CDS	167282	167818	.	+	0	cds-WP_000132160.1	gene-VCBK1071_RS00830	WP_000132160.1	Genbank:WP_000132160.1	VCBK1071_RS00830	hypothetical protein	WP_000132160.1	COORDINATES: similar to AA sequence:RefSeq:WP_013855470.1
NZ_LT906614.1	GeneMarkS-2+	CDS	183957	184388	.	-	0	cds-WP_000047043.1	gene-FY484_RS00980	WP_000047043.1	Genbank:WP_000047043.1	FY484_RS00980	hypothetical protein	WP_000047043.1	COORDINATES: ab initio prediction:GeneMarkS-2+
NZ_LT906614.1	Protein Homology	CDS	186481	188169	.	-	0	cds-WP_000222725.1	gene-FY484_RS00990	WP_000222725.1	Genbank:WP_000222725.1	FY484_RS00990	hypothetical protein	WP_000222725.1	COORDINATES: similar to AA sequence:RefSeq:WP_000222515.1
NZ_LT960611.1	Protein Homology	CDS	2406819	2409173	.	+	0	cds-WP_102522781.1	gene-VTAP4600_RS10685	WP_102522781.1	Genbank:WP_102522781.1	VTAP4600_RS10685	hypothetical protein	WP_102522781.1	COORDINATES: similar to AA sequence:RefSeq:WP_006647060.1
NZ_LT960611.1	Protein Homology	CDS	2411382	2411867	.	+	0	cds-WP_102522783.1	gene-VTAP4600_RS10695	WP_102522783.1	Genbank:WP_102522783.1	VTAP4600_RS10695	bacterioferritin comigratory protein	WP_102522783.1	COORDINATES: similar to AA sequence:RefSeq:WP_004734289.1
NZ_LT960611.1	Protein Homology	CDS	3319142	3320893	.	+	0	cds-WP_102523514.1	gene-VTAP4600_RS14875	WP_102523514.1	Genbank:WP_102523514.1	VTAP4600_RS14875	hypothetical protein	WP_102523514.1	COORDINATES: similar to AA sequence:RefSeq:WP_017094887.1
NZ_LT960611.1	Protein Homology	CDS	3322931	3323389	.	+	0	cds-WP_102523515.1	gene-VTAP4600_RS14885	WP_102523515.1	Genbank:WP_102523515.1	VTAP4600_RS14885	hypothetical protein	WP_102523515.1	COORDINATES: similar to AA sequence:RefSeq:WP_017101127.1
NZ_LT960611.1	Protein Homology	CDS	3768810	3769265	.	-	0	cds-WP_076675833.1	gene-VTAP4600_RS17075	WP_076675833.1	Genbank:WP_076675833.1	VTAP4600_RS17075	hypothetical protein	WP_076675833.1	COORDINATES: similar to AA sequence:RefSeq:WP_016796923.1
NZ_LT960611.1	Protein Homology	CDS	3771277	3773115	.	-	0	cds-WP_102523827.1	gene-VTAP4600_RS17085	WP_102523827.1	Genbank:WP_102523827.1	VTAP4600_RS17085	hypothetical protein	WP_102523827.1	COORDINATES: similar to AA sequence:RefSeq:WP_016796921.1
NZ_LT969519.1	Protein Homology	CDS	31535	32152	.	+	0	cds-WP_017516610.1	gene-RW109_RS00155	WP_017516610.1	Genbank:WP_017516610.1	RW109_RS00155	hypothetical protein	WP_017516610.1	COORDINATES: similar to AA sequence:RefSeq:WP_009400473.1
NZ_LT969519.1	Protein Homology	CDS	34058	34411	.	+	0	cds-WP_008567186.1	gene-RW109_RS00165	WP_008567186.1	Genbank:WP_008567186.1	RW109_RS00165	hypothetical protein	WP_008567186.1	COORDINATES: similar to AA sequence:RefSeq:WP_008567186.1
NZ_LT969520.1	Protein Homology	CDS	1190294	1191871	.	+	0	cds-WP_079281405.1	gene-RW109_RS09055	WP_079281405.1	Genbank:WP_079281405.1	RW109_RS09055	hypothetical protein	WP_079281405.1	COORDINATES: similar to AA sequence:RefSeq:WP_019436562.1
NZ_LT969520.1	Protein Homology	CDS	1193735	1194118	.	+	0	cds-WP_032904199.1	gene-RW109_RS09065	WP_032904199.1	Genbank:WP_032904199.1	RW109_RS09065	TetR family transcriptional regulator	WP_032904199.1	COORDINATES: similar to AA sequence:RefSeq:WP_008567186.1
NZ_LT991954.1	GeneMarkS-2+	CDS	32754	33182	.	-	0	cds-WP_017384060.1	gene-DBR08_RS00195	WP_017384060.1	Genbank:WP_017384060.1	DBR08_RS00195	hypothetical protein	WP_017384060.1	COORDINATES: ab initio prediction:GeneMarkS-2+
NZ_LT991954.1	Protein Homology	CDS	35291	37057	.	-	0	cds-WP_007897920.1	gene-DBR08_RS00205	WP_007897920.1	Genbank:WP_007897920.1	DBR08_RS00205	hypothetical protein	WP_007897920.1	COORDINATES: similar to AA sequence:RefSeq:WP_007897920.1
NZ_LT991957.1	GeneMarkS-2+	CDS	1304047	1304475	.	-	0	cds-WP_017384060.1	gene-DBR02_RS06605	WP_017384060.1	Genbank:WP_017384060.1	DBR02_RS06605	hypothetical protein	WP_017384060.1	COORDINATES: ab initio prediction:GeneMarkS-2+
NZ_LT991957.1	Protein Homology	CDS	1306584	1308350	.	-	0	cds-WP_032607906.1	gene-DBR02_RS06615	WP_032607906.1	Genbank:WP_032607906.1	DBR02_RS06615	hypothetical protein	WP_032607906.1	COORDINATES: similar to AA sequence:RefSeq:WP_007897920.1
NZ_LT991957.1	Protein Homology	CDS	1821157	1822893	.	+	0	cds-WP_047719981.1	gene-DBR02_RS09240	WP_047719981.1	Genbank:WP_047719981.1	DBR02_RS09240	hypothetical protein	WP_047719981.1	COORDINATES: similar to AA sequence:RefSeq:WP_000047667.1
NZ_LT991957.1	Protein Homology	CDS	1825019	1825459	.	+	0	cds-WP_047719979.1	gene-DBR02_RS09250	WP_047719979.1	Genbank:WP_047719979.1	DBR02_RS09250	hypothetical protein	WP_047719979.1	COORDINATES: similar to AA sequence:RefSeq:WP_014611808.1
NZ_LT992488.1	Protein Homology	CDS	2975022	2976710	.	+	0	cds-WP_000222725.1	gene-DG176_RS13995	WP_000222725.1	Genbank:WP_000222725.1	DG176_RS13995	hypothetical protein	WP_000222725.1	COORDINATES: similar to AA sequence:RefSeq:WP_000222515.1
NZ_LT992488.1	GeneMarkS-2+	CDS	2978803	2979234	.	+	0	cds-WP_000047043.1	gene-DG176_RS14005	WP_000047043.1	Genbank:WP_000047043.1	DG176_RS14005	hypothetical protein	WP_000047043.1	COORDINATES: ab initio prediction:GeneMarkS-2+
NZ_LT992489.1	Protein Homology	CDS	167371	169059	.	+	0	cds-WP_000222725.1-2	gene-DG176_RS15065	WP_000222725.1	Genbank:WP_000222725.1	DG176_RS15065	hypothetical protein	WP_000222725.1	COORDINATES: similar to AA sequence:RefSeq:WP_000222515.1
NZ_LT992489.1	GeneMarkS-2+	CDS	171152	171583	.	+	0	cds-WP_000047043.1-2	gene-DG176_RS15075	WP_000047043.1	Genbank:WP_000047043.1	DG176_RS15075	hypothetical protein	WP_000047043.1	COORDINATES: ab initio prediction:GeneMarkS-2+
NZ_LT992490.1	Protein Homology	CDS	2054768	2056504	.	+	0	cds-WP_174566534.1	gene-HUW69_RS09185	WP_174566534.1	Genbank:WP_174566534.1	HUW69_RS09185	hypothetical protein	WP_174566534.1	COORDINATES: similar to AA sequence:RefSeq:WP_005363235.1
NZ_LT992490.1	Protein Homology	CDS	2058564	2059022	.	+	0	cds-WP_119565121.1	gene-HUW69_RS09195	WP_119565121.1	Genbank:WP_119565121.1	HUW69_RS09195	hypothetical protein	WP_119565121.1	COORDINATES: similar to AA sequence:RefSeq:WP_017101127.1
NZ_LT992486.1	Protein Homology	CDS	2975020	2976708	.	+	0	cds-WP_000222725.1	gene-DG247_RS13995	WP_000222725.1	Genbank:WP_000222725.1	DG247_RS13995	hypothetical protein	WP_000222725.1	COORDINATES: similar to AA sequence:RefSeq:WP_000222515.1
NZ_LT992486.1	GeneMarkS-2+	CDS	2978801	2979232	.	+	0	cds-WP_000047043.1	gene-DG247_RS14005	WP_000047043.1	Genbank:WP_000047043.1	DG247_RS14005	hypothetical protein	WP_000047043.1	COORDINATES: ab initio prediction:GeneMarkS-2+
NZ_LT992487.1	Protein Homology	CDS	685571	687259	.	+	0	cds-WP_000222725.1-2	gene-DG247_RS17370	WP_000222725.1	Genbank:WP_000222725.1	DG247_RS17370	hypothetical protein	WP_000222725.1	COORDINATES: similar to AA sequence:RefSeq:WP_000222515.1
NZ_LT992487.1	GeneMarkS-2+	CDS	689352	689783	.	+	0	cds-WP_000047043.1-2	gene-DG247_RS17380	WP_000047043.1	Genbank:WP_000047043.1	DG247_RS17380	hypothetical protein	WP_000047043.1	COORDINATES: ab initio prediction:GeneMarkS-2+
NZ_LT992492.1	Protein Homology	CDS	2975021	2976709	.	+	0	cds-WP_000222725.1	gene-DG169_RS13995	WP_000222725.1	Genbank:WP_000222725.1	DG169_RS13995	hypothetical protein	WP_000222725.1	COORDINATES: similar to AA sequence:RefSeq:WP_000222515.1
NZ_LT992492.1	GeneMarkS-2+	CDS	2978802	2979233	.	+	0	cds-WP_000047043.1	gene-DG169_RS14005	WP_000047043.1	Genbank:WP_000047043.1	DG169_RS14005	hypothetical protein	WP_000047043.1	COORDINATES: ab initio prediction:GeneMarkS-2+
NZ_LT992493.1	GeneMarkS-2+	CDS	500774	501205	.	-	0	cds-WP_000047043.1-2	gene-DG169_RS17200	WP_000047043.1	Genbank:WP_000047043.1	DG169_RS17200	hypothetical protein	WP_000047043.1	COORDINATES: ab initio prediction:GeneMarkS-2+
NZ_LT992493.1	Protein Homology	CDS	503298	504986	.	-	0	cds-WP_000222725.1-2	gene-DG169_RS17210	WP_000222725.1	Genbank:WP_000222725.1	DG169_RS17210	hypothetical protein	WP_000222725.1	COORDINATES: similar to AA sequence:RefSeq:WP_000222515.1
NZ_LS998783.1	GeneMarkS-2+	CDS	1184218	1185975	.	+	0	cds-WP_054889621.1	gene-PA5486_RS05885	WP_054889621.1	Genbank:WP_054889621.1	PA5486_RS05885	hypothetical protein	WP_054889621.1	COORDINATES: ab initio prediction:GeneMarkS-2+
NZ_LS998783.1	GeneMarkS-2+	CDS	1187953	1188378	.	+	0	cds-WP_025297803.1	gene-PA5486_RS05895	WP_025297803.1	Genbank:WP_025297803.1	PA5486_RS05895	hypothetical protein	WP_025297803.1	COORDINATES: ab initio prediction:GeneMarkS-2+
NZ_LS998783.1	Protein Homology	CDS	1193161	1194891	.	+	0	cds-WP_025297806.1	gene-PA5486_RS05930	WP_025297806.1	Genbank:WP_025297806.1	PA5486_RS05930	site-specific integrase	WP_025297806.1	COORDINATES: similar to AA sequence:RefSeq:WP_003422414.1
NZ_LS998783.1	Protein Homology	CDS	1196908	1197372	.	+	0	cds-WP_050397053.1	gene-PA5486_RS05940	WP_050397053.1	Genbank:WP_050397053.1	PA5486_RS05940	hypothetical protein	WP_050397053.1	COORDINATES: similar to AA sequence:RefSeq:WP_016981057.1
NZ_LR130779.1	GeneMarkS-2+	CDS	4029420	4031081	.	+	0	cds-WP_071533875.1	gene-POT9AD_RS18790	WP_071533875.1	Genbank:WP_071533875.1,GeneID:51295228	POT9AD_RS18790	hypothetical protein	WP_071533875.1	COORDINATES: ab initio prediction:GeneMarkS-2+
NZ_LR130779.1	Protein Homology	CDS	4032948	4033355	.	+	0	cds-WP_063896800.1	gene-POT9AD_RS18800	WP_063896800.1	Genbank:WP_063896800.1,GeneID:51295230	POT9AD_RS18800	hypothetical protein	WP_063896800.1	COORDINATES: similar to AA sequence:RefSeq:WP_004655952.1
NZ_LR134138.1	GeneMarkS-2+	CDS	3806154	3806615	.	-	0	cds-WP_062778827.1	gene-EL028_RS18420	WP_062778827.1	Genbank:WP_062778827.1	EL028_RS18420	hypothetical protein	WP_062778827.1	COORDINATES: ab initio prediction:GeneMarkS-2+
NZ_LR134138.1	GeneMarkS-2+	CDS	3808701	3810422	.	-	0	cds-WP_062778831.1	gene-EL028_RS18430	WP_062778831.1	Genbank:WP_062778831.1	EL028_RS18430	hypothetical protein	WP_062778831.1	COORDINATES: ab initio prediction:GeneMarkS-2+
NZ_LR134303.1	Protein Homology	CDS	739953	740411	.	-	0	cds-WP_126491700.1	gene-EL161_RS03220	WP_126491700.1	Genbank:WP_126491700.1	EL161_RS03220	hypothetical protein	WP_126491700.1	COORDINATES: similar to AA sequence:RefSeq:WP_017101127.1
NZ_LR134303.1	Protein Homology	CDS	742456	744198	.	-	0	cds-WP_069453494.1	gene-EL161_RS03230	WP_069453494.1	Genbank:WP_069453494.1	EL161_RS03230	hypothetical protein	WP_069453494.1	COORDINATES: similar to AA sequence:RefSeq:WP_017821119.1
NZ_LR134308.1	Protein Homology	CDS	6741984	6743570	.	+	0	cds-WP_078451582.1	gene-EL295_RS32695	WP_078451582.1	Genbank:WP_078451582.1	EL295_RS32695	hypothetical protein	WP_078451582.1	COORDINATES: similar to AA sequence:RefSeq:WP_017362250.1
NZ_LR134308.1	Protein Homology	CDS	6745476	6745829	.	+	0	cds-WP_126453439.1	gene-EL295_RS32705	WP_126453439.1	Genbank:WP_126453439.1	EL295_RS32705	TetR family transcriptional regulator	WP_126453439.1	COORDINATES: similar to AA sequence:RefSeq:WP_008567186.1
NZ_LR134321.1	Protein Homology	CDS	1965220	1966962	.	+	0	cds-WP_069453494.1	gene-EL185_RS08520	WP_069453494.1	Genbank:WP_069453494.1	EL185_RS08520	hypothetical protein	WP_069453494.1	COORDINATES: similar to AA sequence:RefSeq:WP_017821119.1
NZ_LR134321.1	Protein Homology	CDS	1969007	1969465	.	+	0	cds-WP_126491700.1	gene-EL185_RS08530	WP_126491700.1	Genbank:WP_126491700.1	EL185_RS08530	hypothetical protein	WP_126491700.1	COORDINATES: similar to AA sequence:RefSeq:WP_017101127.1
NZ_LR217818.1	Protein Homology	CDS	2465300	2467150	.	+	0	cds-WP_066008918.1	gene-E4V11_RS12145	WP_066008918.1	Genbank:WP_066008918.1	E4V11_RS12145	hypothetical protein	WP_066008918.1	COORDINATES: similar to AA sequence:RefSeq:WP_016243127.1
NZ_LR217818.1	Protein Homology	CDS	2469140	2469580	.	+	0	cds-WP_011264070.1	gene-E4V11_RS12155	WP_011264070.1	Genbank:WP_011264070.1	E4V11_RS12155	hypothetical protein	WP_011264070.1	COORDINATES: similar to AA sequence:RefSeq:WP_011264070.1
NZ_LR699009.1	Protein Homology	CDS	1579318	1581084	.	+	0	cds-WP_007897920.1	gene-FYC31_RS07550	WP_007897920.1	Genbank:WP_007897920.1	FYC31_RS07550	hypothetical protein	WP_007897920.1	COORDINATES: similar to AA sequence:RefSeq:WP_007897920.1
NZ_LR699009.1	GeneMarkS-2+	CDS	1583193	1583621	.	+	0	cds-WP_017384060.1	gene-FYC31_RS07560	WP_017384060.1	Genbank:WP_017384060.1	FYC31_RS07560	hypothetical protein	WP_017384060.1	COORDINATES: ab initio prediction:GeneMarkS-2+
NC_003919.1	GeneMarkS-2+	CDS	4626299	4627177	.	+	0	cds-WP_131828629.1	gene-XAC_RS25675	WP_131828629.1	Genbank:WP_131828629.1	XAC_RS25675	hypothetical protein	WP_131828629.1	COORDINATES: ab initio prediction:GeneMarkS-2+
NC_003919.1	Protein Homology	CDS	4629124	4629558	.	+	0	cds-WP_011052615.1	gene-XAC_RS24405	WP_011052615.1	Genbank:WP_011052615.1	XAC_RS24405	hypothetical protein	WP_011052615.1	COORDINATES: similar to AA sequence:RefSeq:WP_007349104.1
NC_004578.1	Protein Homology	CDS	5368513	5368935	.	-	0	cds-WP_005888823.1	gene-PSPTO_RS24510	WP_005888823.1	Genbank:WP_005888823.1,GeneID:1186424	PSPTO_RS24510	hypothetical protein	WP_005888823.1	COORDINATES: similar to AA sequence:RefSeq:WP_005888823.1
NC_004578.1	Protein Homology	CDS	5370987	5372882	.	-	0	cds-WP_057443144.1	gene-PSPTO_RS24520	WP_057443144.1	Genbank:WP_057443144.1,GeneID:1186426	PSPTO_RS24520	hypothetical protein	WP_057443144.1	COORDINATES: similar to AA sequence:RefSeq:WP_019334453.1
NC_012660.1	Protein Homology	CDS	2729705	2730145	.	-	0	cds-WP_012723723.1	gene-PFLU_RS12300	WP_012723723.1	Genbank:WP_012723723.1	PFLU_RS12300	hypothetical protein	WP_012723723.1	COORDINATES: similar to AA sequence:RefSeq:WP_019334768.1
NC_012660.1	Protein Homology	CDS	2732022	2733701	.	-	0	cds-WP_012723725.1	gene-PFLU_RS12310	WP_012723725.1	Genbank:WP_012723725.1	PFLU_RS12310	hypothetical protein	WP_012723725.1	COORDINATES: similar to AA sequence:RefSeq:WP_004666147.1
NC_009434.1	Protein Homology	CDS	660752	662686	.	+	0	cds-WP_011911818.1	gene-PST_RS03020	WP_011911818.1	Genbank:WP_011911818.1	PST_RS03020	hypothetical protein	WP_011911818.1	COORDINATES: similar to AA sequence:RefSeq:WP_005763333.1
NC_009434.1	Protein Homology	CDS	664734	665201	.	+	0	cds-WP_011911820.1	gene-PST_RS03030	WP_011911820.1	Genbank:WP_011911820.1	PST_RS03030	hypothetical protein	WP_011911820.1	COORDINATES: similar to AA sequence:RefSeq:WP_005763339.1
NC_009524.1	Protein Homology	CDS	1376794	1377186	.	-	0	cds-WP_083757361.1	gene-PSYCPRWF_RS12715	WP_083757361.1	Genbank:WP_083757361.1	PSYCPRWF_RS12715	hypothetical protein	WP_083757361.1	COORDINATES: similar to AA sequence:RefSeq:WP_020312198.1
NC_009524.1	GeneMarkS-2+	CDS	1379784	1381385	.	-	0	cds-WP_011960381.1	gene-PSYCPRWF_RS05740	WP_011960381.1	Genbank:WP_011960381.1	PSYCPRWF_RS05740	site-specific integrase	WP_011960381.1	COORDINATES: ab initio prediction:GeneMarkS-2+
NC_011753.2	GeneMarkS-2+	CDS	1508378	1508746	.	-	0	cds-WP_012603858.1	gene-VS_RS21935	WP_012603858.1	Genbank:WP_012603858.1	VS_RS21935	hypothetical protein	WP_012603858.1	COORDINATES: ab initio prediction:GeneMarkS-2+
NC_011753.2	GeneMarkS-2+	CDS	1510784	1513243	.	-	0	cds-WP_012603860.1	gene-VS_RS06510	WP_012603860.1	Genbank:WP_012603860.1	VS_RS06510	hypothetical protein	WP_012603860.1	COORDINATES: ab initio prediction:GeneMarkS-2+
NZ_CP042804.1	Protein Homology	CDS	4472154	4474061	.	+	0	cds-WP_005779523.1	gene-PSYTB_RS20745	WP_005779523.1	Genbank:WP_005779523.1	PSYTB_RS20745	hypothetical protein	WP_005779523.1	COORDINATES: similar to AA sequence:RefSeq:WP_005779523.1
NZ_CP042804.1	Protein Homology	CDS	4476192	4476596	.	+	0	cds-WP_005779519.1	gene-PSYTB_RS20760	WP_005779519.1	Genbank:WP_005779519.1	PSYTB_RS20760	hypothetical protein	WP_005779519.1	COORDINATES: similar to AA sequence:RefSeq:WP_005779519.1
NZ_CP046035.1	Protein Homology	CDS	755960	757861	.	+	0	cds-WP_080267833.1	gene-POR16_RS03440	WP_080267833.1	Genbank:WP_080267833.1	POR16_RS03440	hypothetical protein	WP_080267833.1	COORDINATES: similar to AA sequence:RefSeq:WP_011105142.1
NZ_CP046035.1	Protein Homology	CDS	759913	760335	.	+	0	cds-WP_005888823.1	gene-POR16_RS03450	WP_005888823.1	Genbank:WP_005888823.1	POR16_RS03450	hypothetical protein	WP_005888823.1	COORDINATES: similar to AA sequence:RefSeq:WP_005888823.1
NC_015554.1	GeneMarkS-2+	CDS	3704615	3705052	.	-	0	cds-WP_013785710.1	gene-AMBT_RS16155	WP_013785710.1	Genbank:WP_013785710.1	AMBT_RS16155	hypothetical protein	WP_013785710.1	COORDINATES: ab initio prediction:GeneMarkS-2+
NC_015554.1	GeneMarkS-2+	CDS	3707136	3709040	.	-	0	cds-WP_013785712.1	gene-AMBT_RS16165	WP_013785712.1	Genbank:WP_013785712.1	AMBT_RS16165	hypothetical protein	WP_013785712.1	COORDINATES: ab initio prediction:GeneMarkS-2+
NZ_CP015202.1	Protein Homology	CDS	5057147	5057563	.	-	0	cds-WP_019752584.1	gene-KKK_RS22940	WP_019752584.1	Genbank:WP_019752584.1	KKK_RS22940	hypothetical protein	WP_019752584.1	COORDINATES: similar to AA sequence:RefSeq:WP_010562495.1
NZ_CP015202.1	GeneMarkS+	CDS	5059614	5060615	.	-	0	cds-WP_019752587.1	gene-KKK_RS30245	WP_019752587.1	Genbank:WP_019752587.1	KKK_RS30245	hypothetical protein	WP_019752587.1	COORDINATES: ab initio prediction:GeneMarkS+
NC_020541.1	GeneMarkS-2+	CDS	1792077	1793711	.	+	0	cds-WP_015447533.1	gene-R2APBS1_RS08065	WP_015447533.1	Genbank:WP_015447533.1	R2APBS1_RS08065	hypothetical protein	WP_015447533.1	COORDINATES: ab initio prediction:GeneMarkS-2+
NC_020541.1	GeneMarkS-2+	CDS	1795877	1796398	.	+	0	cds-WP_015447535.1	gene-R2APBS1_RS08075	WP_015447535.1	Genbank:WP_015447535.1	R2APBS1_RS08075	hypothetical protein	WP_015447535.1	COORDINATES: ab initio prediction:GeneMarkS-2+
NZ_CP017432.1	Protein Homology	CDS	644037	645944	.	+	0	cds-WP_100917179.1	gene-B195_RS03120	WP_100917179.1	Genbank:WP_100917179.1	B195_RS03120	hypothetical protein	WP_100917179.1	COORDINATES: similar to AA sequence:RefSeq:NP_794479.1
NZ_CP017432.1	Protein Homology	CDS	647994	648401	.	+	0	cds-WP_003444099.1	gene-B195_RS03130	WP_003444099.1	Genbank:WP_003444099.1	B195_RS03130	hypothetical protein	WP_003444099.1	COORDINATES: similar to AA sequence:RefSeq:WP_019334455.1
NC_020888.1	GeneMarkS-2+	CDS	3561046	3563082	.	+	0	cds-WP_015488476.1	gene-TOL_RS16340	WP_015488476.1	Genbank:WP_015488476.1	TOL_RS16340	hypothetical protein	WP_015488476.1	COORDINATES: ab initio prediction:GeneMarkS-2+
NC_020888.1	GeneMarkS-2+	CDS	3565224	3565649	.	+	0	cds-WP_015488478.1	gene-TOL_RS18555	WP_015488478.1	Genbank:WP_015488478.1	TOL_RS18555	hypothetical protein	WP_015488478.1	COORDINATES: ab initio prediction:GeneMarkS-2+
NC_021491.1	GeneMarkS-2+	CDS	6652794	6654494	.	+	0	cds-WP_042914484.1	gene-L483_RS33720	WP_042914484.1	Genbank:WP_042914484.1	L483_RS33720	hypothetical protein	WP_042914484.1	COORDINATES: ab initio prediction:GeneMarkS-2+
NC_021491.1	GeneMarkS-2+	CDS	6656536	6656946	.	+	0	cds-WP_016489783.1	gene-L483_RS30830	WP_016489783.1	Genbank:WP_016489783.1	L483_RS30830	hypothetical protein	WP_016489783.1	COORDINATES: ab initio prediction:GeneMarkS-2+
NC_021505.1	Protein Homology	CDS	5414050	5414478	.	-	0	cds-WP_016501722.1	gene-PP4_RS24105	WP_016501722.1	Genbank:WP_016501722.1,GeneID:45526264	PP4_RS24105	hypothetical protein	WP_016501722.1	COORDINATES: similar to AA sequence:RefSeq:WP_005888823.1
NC_021505.1	GeneMarkS-2+	CDS	5416530	5418419	.	-	0	cds-WP_016501724.1	gene-PP4_RS24115	WP_016501724.1	Genbank:WP_016501724.1,GeneID:45526266	PP4_RS24115	hypothetical protein	WP_016501724.1	COORDINATES: ab initio prediction:GeneMarkS-2+
NC_022738.1	GeneMarkS-2+	CDS	3953243	3955135	.	+	0	cds-WP_023381659.1	gene-PVLB_RS17945	WP_023381659.1	Genbank:WP_023381659.1	PVLB_RS17945	hypothetical protein	WP_023381659.1	COORDINATES: ab initio prediction:GeneMarkS-2+
NC_022738.1	GeneMarkS-2+	CDS	3957190	3957618	.	+	0	cds-WP_023381661.1	gene-PVLB_RS27765	WP_023381661.1	Genbank:WP_023381661.1	PVLB_RS27765	hypothetical protein	WP_023381661.1	COORDINATES: ab initio prediction:GeneMarkS-2+
NZ_CP013993.1	Protein Homology	CDS	1177885	1179813	.	+	0	cds-WP_003132543.1	gene-DPADHS01_RS33470	WP_003132543.1	Genbank:WP_003132543.1	DPADHS01_RS33470	hypothetical protein	WP_003132543.1	COORDINATES: similar to AA sequence:RefSeq:WP_003132543.1
NZ_CP013993.1	Protein Homology	CDS	1181861	1182289	.	+	0	cds-WP_010562495.1	gene-DPADHS01_RS33475	WP_010562495.1	Genbank:WP_010562495.1	DPADHS01_RS33475	hypothetical protein	WP_010562495.1	COORDINATES: similar to AA sequence:RefSeq:WP_010562495.1
NC_023149.1	Protein Homology	CDS	1059643	1061571	.	+	0	cds-WP_003132543.1	gene-SCV20265_RS31500	WP_003132543.1	Genbank:WP_003132543.1	SCV20265_RS31500	hypothetical protein	WP_003132543.1	COORDINATES: similar to AA sequence:RefSeq:WP_003132543.1
NC_023149.1	Protein Homology	CDS	1063619	1064047	.	+	0	cds-WP_010562495.1	gene-SCV20265_RS31505	WP_010562495.1	Genbank:WP_010562495.1	SCV20265_RS31505	hypothetical protein	WP_010562495.1	COORDINATES: similar to AA sequence:RefSeq:WP_010562495.1
NZ_CP006829.1	GeneMarkS-2+	CDS	3424017	3426053	.	+	0	cds-WP_015488476.1	gene-R615_RS15550	WP_015488476.1	Genbank:WP_015488476.1	R615_RS15550	hypothetical protein	WP_015488476.1	COORDINATES: ab initio prediction:GeneMarkS-2+
NZ_CP006829.1	GeneMarkS-2+	CDS	3428196	3428621	.	+	0	cds-WP_015488478.1	gene-R615_RS17725	WP_015488478.1	Genbank:WP_015488478.1	R615_RS17725	hypothetical protein	WP_015488478.1	COORDINATES: ab initio prediction:GeneMarkS-2+
NZ_CP006857.1	GeneMarkS-2+	CDS	4626290	4627168	.	+	0	cds-WP_131828629.1	gene-J151_RS25195	WP_131828629.1	Genbank:WP_131828629.1	J151_RS25195	hypothetical protein	WP_131828629.1	COORDINATES: ab initio prediction:GeneMarkS-2+
NZ_CP006857.1	Protein Homology	CDS	4629115	4629549	.	+	0	cds-WP_011052615.1	gene-J151_RS24530	WP_011052615.1	Genbank:WP_011052615.1	J151_RS24530	hypothetical protein	WP_011052615.1	COORDINATES: similar to AA sequence:RefSeq:WP_007349104.1
NZ_CP007399.1	Protein Homology	CDS	3601801	3603729	.	+	0	cds-WP_003132543.1	gene-F22031_RS30935	WP_003132543.1	Genbank:WP_003132543.1	F22031_RS30935	hypothetical protein	WP_003132543.1	COORDINATES: similar to AA sequence:RefSeq:WP_003132543.1
NZ_CP007399.1	Protein Homology	CDS	3605777	3606205	.	+	0	cds-WP_010562495.1	gene-F22031_RS30940	WP_010562495.1	Genbank:WP_010562495.1	F22031_RS30940	hypothetical protein	WP_010562495.1	COORDINATES: similar to AA sequence:RefSeq:WP_010562495.1
NZ_CP007511.1	Protein Homology	CDS	677550	679478	.	+	0	cds-WP_003132543.1	gene-CL52_RS03055	WP_003132543.1	Genbank:WP_003132543.1	CL52_RS03055	hypothetical protein	WP_003132543.1	COORDINATES: similar to AA sequence:RefSeq:WP_003132543.1
NZ_CP007511.1	Protein Homology	CDS	681526	681954	.	+	0	cds-WP_010562495.1	gene-CL52_RS20515	WP_010562495.1	Genbank:WP_010562495.1	CL52_RS20515	hypothetical protein	WP_010562495.1	COORDINATES: similar to AA sequence:RefSeq:WP_010562495.1
NZ_CP010555.1	Protein Homology	CDS	3129215	3129643	.	-	0	cds-WP_010562495.1	gene-EG09_RS31545	WP_010562495.1	Genbank:WP_010562495.1	EG09_RS31545	hypothetical protein	WP_010562495.1	COORDINATES: similar to AA sequence:RefSeq:WP_010562495.1
NZ_CP010555.1	Protein Homology	CDS	3131691	3133619	.	-	0	cds-WP_003132543.1	gene-EG09_RS31550	WP_003132543.1	Genbank:WP_003132543.1	EG09_RS31550	hypothetical protein	WP_003132543.1	COORDINATES: similar to AA sequence:RefSeq:WP_003132543.1
NZ_CP008995.1	GeneMarkS-2+	CDS	4626303	4627181	.	+	0	cds-WP_131828629.1	gene-AMD13_RS25040	WP_131828629.1	Genbank:WP_131828629.1	AMD13_RS25040	hypothetical protein	WP_131828629.1	COORDINATES: ab initio prediction:GeneMarkS-2+
NZ_CP008995.1	Protein Homology	CDS	4629128	4629562	.	+	0	cds-WP_011052615.1	gene-AMD13_RS24355	WP_011052615.1	Genbank:WP_011052615.1	AMD13_RS24355	hypothetical protein	WP_011052615.1	COORDINATES: similar to AA sequence:RefSeq:WP_007349104.1
NZ_CP009007.1	GeneMarkS-2+	CDS	4626296	4627174	.	+	0	cds-WP_131828629.1	gene-AMD10_RS25030	WP_131828629.1	Genbank:WP_131828629.1	AMD10_RS25030	hypothetical protein	WP_131828629.1	COORDINATES: ab initio prediction:GeneMarkS-2+
NZ_CP009007.1	Protein Homology	CDS	4629121	4629555	.	+	0	cds-WP_011052615.1	gene-AMD10_RS24345	WP_011052615.1	Genbank:WP_011052615.1	AMD10_RS24345	hypothetical protein	WP_011052615.1	COORDINATES: similar to AA sequence:RefSeq:WP_007349104.1
NZ_CP009022.1	GeneMarkS-2+	CDS	4626231	4627109	.	+	0	cds-WP_131828629.1	gene-AMD11_RS25025	WP_131828629.1	Genbank:WP_131828629.1	AMD11_RS25025	hypothetical protein	WP_131828629.1	COORDINATES: ab initio prediction:GeneMarkS-2+
NZ_CP009022.1	Protein Homology	CDS	4629056	4629490	.	+	0	cds-WP_011052615.1	gene-AMD11_RS24340	WP_011052615.1	Genbank:WP_011052615.1	AMD11_RS24340	hypothetical protein	WP_011052615.1	COORDINATES: similar to AA sequence:RefSeq:WP_007349104.1
NZ_CP009025.1	GeneMarkS-2+	CDS	4626295	4627173	.	+	0	cds-WP_131828629.1	gene-AMD12_RS25010	WP_131828629.1	Genbank:WP_131828629.1	AMD12_RS25010	hypothetical protein	WP_131828629.1	COORDINATES: ab initio prediction:GeneMarkS-2+
NZ_CP009025.1	Protein Homology	CDS	4629120	4629554	.	+	0	cds-WP_011052615.1	gene-AMD12_RS24330	WP_011052615.1	Genbank:WP_011052615.1	AMD12_RS24330	hypothetical protein	WP_011052615.1	COORDINATES: similar to AA sequence:RefSeq:WP_007349104.1
NZ_CP009028.1	GeneMarkS-2+	CDS	4626297	4627175	.	+	0	cds-WP_131828629.1	gene-AMD17_RS25035	WP_131828629.1	Genbank:WP_131828629.1	AMD17_RS25035	hypothetical protein	WP_131828629.1	COORDINATES: ab initio prediction:GeneMarkS-2+
NZ_CP009028.1	Protein Homology	CDS	4629122	4629556	.	+	0	cds-WP_011052615.1	gene-AMD17_RS24360	WP_011052615.1	Genbank:WP_011052615.1	AMD17_RS24360	hypothetical protein	WP_011052615.1	COORDINATES: similar to AA sequence:RefSeq:WP_007349104.1
NZ_CP005970.1	Protein Homology	CDS	2202569	2204476	.	+	0	cds-WP_060708123.1	gene-PSYRMG_RS09330	WP_060708123.1	Genbank:WP_060708123.1	PSYRMG_RS09330	hypothetical protein	WP_060708123.1	COORDINATES: similar to AA sequence:RefSeq:WP_005779523.1
NZ_CP005970.1	Protein Homology	CDS	2206607	2207012	.	+	0	cds-PSYRMG_RS09340	gene-PSYRMG_RS09340			PSYRMG_RS09340	hypothetical protein		COORDINATES: similar to AA sequence:RefSeq:WP_005779519.1
NZ_CP012900.1	GeneMarkS-2+	CDS	1468369	1470090	.	+	0	cds-WP_162486387.1	gene-AOT14_RS06345	WP_162486387.1	Genbank:WP_162486387.1	AOT14_RS06345	site-specific integrase	WP_162486387.1	COORDINATES: ab initio prediction:GeneMarkS-2+
NZ_CP012900.1	GeneMarkS-2+	CDS	1472071	1472538	.	+	0	cds-WP_082393913.1	gene-AOT14_RS18440	WP_082393913.1	Genbank:WP_082393913.1	AOT14_RS18440	hypothetical protein	WP_082393913.1	COORDINATES: ab initio prediction:GeneMarkS-2+
NZ_CP013861.1	Protein Homology	CDS	661388	663316	.	+	0	cds-WP_010655484.1	gene-AV641_RS03140	WP_010655484.1	Genbank:WP_010655484.1	AV641_RS03140	hypothetical protein	WP_010655484.1	COORDINATES: similar to AA sequence:RefSeq:WP_010655484.1
NZ_CP013861.1	Protein Homology	CDS	665376	665813	.	+	0	cds-WP_010655486.1	gene-AV641_RS22915	WP_010655486.1	Genbank:WP_010655486.1	AV641_RS22915	hypothetical protein	WP_010655486.1	COORDINATES: similar to AA sequence:RefSeq:WP_010655486.1
NZ_AP014839.1	Protein Homology	CDS	1092220	1094148	.	+	0	cds-WP_003132543.1	gene-PA8380_RS30715	WP_003132543.1	Genbank:WP_003132543.1	PA8380_RS30715	hypothetical protein	WP_003132543.1	COORDINATES: similar to AA sequence:RefSeq:WP_003132543.1
NZ_AP014839.1	Protein Homology	CDS	1096196	1096624	.	+	0	cds-WP_010562495.1	gene-PA8380_RS30720	WP_010562495.1	Genbank:WP_010562495.1	PA8380_RS30720	hypothetical protein	WP_010562495.1	COORDINATES: similar to AA sequence:RefSeq:WP_010562495.1
NZ_CP012504.1	Protein Homology	CDS	248408	248839	.	-	0	cds-WP_064335083.1	gene-AMS64_RS01130	WP_064335083.1	Genbank:WP_064335083.1	AMS64_RS01130	HTH domain-containing protein	WP_064335083.1	COORDINATES: protein motif:HMM:NF019884.1
NZ_CP012504.1	GeneMarkS-2+	CDS	250742	252601	.	-	0	cds-WP_064335085.1	gene-AMS64_RS01140	WP_064335085.1	Genbank:WP_064335085.1	AMS64_RS01140	hypothetical protein	WP_064335085.1	COORDINATES: ab initio prediction:GeneMarkS-2+
NZ_CP008858.2	Protein Homology	CDS	1095904	1097832	.	+	0	cds-WP_003132543.1	gene-HW08_RS05320	WP_003132543.1	Genbank:WP_003132543.1	HW08_RS05320	hypothetical protein	WP_003132543.1	COORDINATES: similar to AA sequence:RefSeq:WP_003132543.1
NZ_CP008858.2	Protein Homology	CDS	1099880	1100308	.	+	0	cds-WP_010562495.1	gene-HW08_RS05330	WP_010562495.1	Genbank:WP_010562495.1	HW08_RS05330	hypothetical protein	WP_010562495.1	COORDINATES: similar to AA sequence:RefSeq:WP_010562495.1
NZ_CP014947.1	GeneMarkS-2+	CDS	2271335	2271763	.	-	0	cds-WP_052392181.1	gene-AYO71_RS10075	WP_052392181.1	Genbank:WP_052392181.1,GeneID:32067607	AYO71_RS10075	hypothetical protein	WP_052392181.1	COORDINATES: ab initio prediction:GeneMarkS-2+
NZ_CP014947.1	GeneMarkS-2+	CDS	2273736	2275628	.	-	0	cds-WP_041478952.1	gene-AYO71_RS10085	WP_041478952.1	Genbank:WP_041478952.1,GeneID:32067609	AYO71_RS10085	hypothetical protein	WP_041478952.1	COORDINATES: ab initio prediction:GeneMarkS-2+
NZ_CP050951.1	Protein Homology	CDS	2267875	2268312	.	-	0	cds-WP_003256424.1	gene-A3L25_RS10255	WP_003256424.1	Genbank:WP_003256424.1	A3L25_RS10255	hypothetical protein	WP_003256424.1	COORDINATES: similar to AA sequence:RefSeq:WP_007962522.1
NZ_CP050951.1	GeneMarkS-2+	CDS	2270373	2272265	.	-	0	cds-WP_063427134.1	gene-A3L25_RS10265	WP_063427134.1	Genbank:WP_063427134.1	A3L25_RS10265	hypothetical protein	WP_063427134.1	COORDINATES: ab initio prediction:GeneMarkS-2+
NZ_CP015641.1	Protein Homology	CDS	2252495	2252938	.	-	0	cds-WP_081262871.1	gene-PS273GM_RS23455	WP_081262871.1	Genbank:WP_081262871.1	PS273GM_RS23455	hypothetical protein	WP_081262871.1	COORDINATES: similar to AA sequence:RefSeq:WP_003429663.1
NZ_CP015641.1	GeneMarkS-2+	CDS	2254964	2256673	.	-	0	cds-WP_144399292.1	gene-PS273GM_RS23800	WP_144399292.1	Genbank:WP_144399292.1	PS273GM_RS23800	site-specific integrase	WP_144399292.1	COORDINATES: ab initio prediction:GeneMarkS-2+
NZ_CP049045.1	GeneMarkS-2+	CDS	1558015	1558320	.	-	0	cds-WP_068585681.1	gene-ATY02_RS07105	WP_068585681.1	Genbank:WP_068585681.1	ATY02_RS07105	hypothetical protein	WP_068585681.1	COORDINATES: ab initio prediction:GeneMarkS-2+
NZ_CP049045.1	GeneMarkS-2+	CDS	1561463	1563346	.	-	0	cds-WP_068585674.1	gene-ATY02_RS07125	WP_068585674.1	Genbank:WP_068585674.1	ATY02_RS07125	hypothetical protein	WP_068585674.1	COORDINATES: ab initio prediction:GeneMarkS-2+
NZ_CP049045.1	Protein Homology	CDS	6960662	6961087	.	-	0	cds-WP_080761479.1	gene-ATY02_RS32415	WP_080761479.1	Genbank:WP_080761479.1	ATY02_RS32415	hypothetical protein	WP_080761479.1	COORDINATES: similar to AA sequence:RefSeq:WP_010562495.1
NZ_CP049045.1	Protein Homology	CDS	6963132	6964196	.	-	0	cds-WP_052199006.1	gene-ATY02_RS32425	WP_052199006.1	Genbank:WP_052199006.1	ATY02_RS32425	hypothetical protein	WP_052199006.1	COORDINATES: similar to AA sequence:RefSeq:WP_020301987.1
NZ_CP016212.1	GeneMarkS-2+	CDS	2337098	2339002	.	+	0	cds-WP_155766707.1	gene-Q5O_RS27695	WP_155766707.1	Genbank:WP_155766707.1	Q5O_RS27695	hypothetical protein	WP_155766707.1	COORDINATES: ab initio prediction:GeneMarkS-2+
NZ_CP016212.1	GeneMarkS-2+	CDS	2340972	2341376	.	+	0	cds-WP_070383782.1	gene-Q5O_RS10675	WP_070383782.1	Genbank:WP_070383782.1	Q5O_RS10675	hypothetical protein	WP_070383782.1	COORDINATES: ab initio prediction:GeneMarkS-2+
NZ_CP017969.1	Protein Homology	CDS	812110	814038	.	+	0	cds-WP_003132543.1	gene-BMR72_RS03985	WP_003132543.1	Genbank:WP_003132543.1	BMR72_RS03985	hypothetical protein	WP_003132543.1	COORDINATES: similar to AA sequence:RefSeq:WP_003132543.1
NZ_CP017969.1	Protein Homology	CDS	816086	816514	.	+	0	cds-WP_010562495.1	gene-BMR72_RS03995	WP_010562495.1	Genbank:WP_010562495.1	BMR72_RS03995	hypothetical protein	WP_010562495.1	COORDINATES: similar to AA sequence:RefSeq:WP_010562495.1
NZ_CP017073.1	Protein Homology	CDS	2097871	2098287	.	-	0	cds-WP_049275254.1	gene-BG030_RS09615	WP_049275254.1	Genbank:WP_049275254.1	BG030_RS09615	TetR family transcriptional regulator	WP_049275254.1	COORDINATES: similar to AA sequence:RefSeq:WP_009519436.1
NZ_CP017073.1	Protein Homology	CDS	2100145	2101803	.	-	0	cds-WP_071984341.1	gene-BG030_RS09625	WP_071984341.1	Genbank:WP_071984341.1	BG030_RS09625	hypothetical protein	WP_071984341.1	COORDINATES: similar to AA sequence:RefSeq:WP_007946532.1
NZ_CP017810.1	GeneMarkS-2+	CDS	3646340	3648376	.	+	0	cds-WP_075274380.1	gene-CN03_RS16790	WP_075274380.1	Genbank:WP_075274380.1	CN03_RS16790	hypothetical protein	WP_075274380.1	COORDINATES: ab initio prediction:GeneMarkS-2+
NZ_CP017810.1	GeneMarkS-2+	CDS	3650518	3650943	.	+	0	cds-WP_015488478.1	gene-CN03_RS16800	WP_015488478.1	Genbank:WP_015488478.1	CN03_RS16800	hypothetical protein	WP_015488478.1	COORDINATES: ab initio prediction:GeneMarkS-2+
NZ_CP018871.1	Protein Homology	CDS	315931	317868	.	+	0	cds-WP_075314572.1	gene-AHTJS_RS01520	WP_075314572.1	Genbank:WP_075314572.1,GeneID:46623602	AHTJS_RS01520	hypothetical protein	WP_075314572.1	COORDINATES: similar to AA sequence:RefSeq:WP_004974494.1
NZ_CP018871.1	Protein Homology	CDS	319926	320285	.	+	0	cds-WP_075314576.1	gene-AHTJS_RS01530	WP_075314576.1	Genbank:WP_075314576.1,GeneID:46623604	AHTJS_RS01530	hypothetical protein	WP_075314576.1	COORDINATES: similar to AA sequence:RefSeq:WP_005024249.1
NZ_CP020704.1	Protein Homology	CDS	1068490	1070418	.	+	0	cds-WP_003132543.1	gene-B7W87_RS05165	WP_003132543.1	Genbank:WP_003132543.1	B7W87_RS05165	hypothetical protein	WP_003132543.1	COORDINATES: similar to AA sequence:RefSeq:WP_003132543.1
NZ_CP020704.1	Protein Homology	CDS	1072466	1072894	.	+	0	cds-WP_010562495.1	gene-B7W87_RS05175	WP_010562495.1	Genbank:WP_010562495.1	B7W87_RS05175	hypothetical protein	WP_010562495.1	COORDINATES: similar to AA sequence:RefSeq:WP_010562495.1
NZ_CP020703.1	Protein Homology	CDS	1068487	1070415	.	+	0	cds-WP_003132543.1	gene-B7W86_RS05160	WP_003132543.1	Genbank:WP_003132543.1	B7W86_RS05160	hypothetical protein	WP_003132543.1	COORDINATES: similar to AA sequence:RefSeq:WP_003132543.1
NZ_CP020703.1	Protein Homology	CDS	1072463	1072891	.	+	0	cds-WP_010562495.1	gene-B7W86_RS05170	WP_010562495.1	Genbank:WP_010562495.1	B7W86_RS05170	hypothetical protein	WP_010562495.1	COORDINATES: similar to AA sequence:RefSeq:WP_010562495.1
NZ_CP032134.1	Protein Homology	CDS	3287151	3287510	.	-	0	cds-WP_005249757.1	gene-CDG60_RS16650	WP_005249757.1	Genbank:WP_005249757.1	CDG60_RS16650	hypothetical protein	WP_005249757.1	COORDINATES: similar to AA sequence:RefSeq:WP_004691478.1
NZ_CP032134.1	Protein Homology	CDS	3289568	3291505	.	-	0	cds-WP_087512144.1	gene-CDG60_RS16660	WP_087512144.1	Genbank:WP_087512144.1	CDG60_RS16660	hypothetical protein	WP_087512144.1	COORDINATES: similar to AA sequence:RefSeq:WP_004974494.1
NZ_AP017381.1	Protein Homology	CDS	2387669	2388061	.	-	0	cds-WP_096489546.1	gene-CPY89_RS10695	WP_096489546.1	Genbank:WP_096489546.1	CPY89_RS10695	hypothetical protein	WP_096489546.1	COORDINATES: similar to AA sequence:RefSeq:WP_004823210.1
NZ_AP017381.1	GeneMarkS-2+	CDS	2390030	2391934	.	-	0	cds-WP_096489548.1	gene-CPY89_RS10705	WP_096489548.1	Genbank:WP_096489548.1	CPY89_RS10705	hypothetical protein	WP_096489548.1	COORDINATES: ab initio prediction:GeneMarkS-2+
NZ_CP018260.1	Protein Homology	CDS	348069	350006	.	+	0	cds-WP_100833135.1	gene-BSR56_RS01720	WP_100833135.1	Genbank:WP_100833135.1	BSR56_RS01720	hypothetical protein	WP_100833135.1	COORDINATES: similar to AA sequence:RefSeq:WP_004974494.1
NZ_CP018260.1	Protein Homology	CDS	352063	352419	.	+	0	cds-WP_100833137.1	gene-BSR56_RS01730	WP_100833137.1	Genbank:WP_100833137.1	BSR56_RS01730	hypothetical protein	WP_100833137.1	COORDINATES: similar to AA sequence:RefSeq:WP_005403315.1
NZ_CP025229.1	Protein Homology	CDS	3886307	3886684	.	-	0	cds-WP_128613063.1	gene-CW334_RS18885	WP_128613063.1	Genbank:WP_128613063.1	CW334_RS18885	hypothetical protein	WP_128613063.1	COORDINATES: similar to AA sequence:RefSeq:WP_003290539.1
NZ_CP025229.1	Protein Homology	CDS	3888782	3890710	.	-	0	cds-WP_003132543.1	gene-CW334_RS18895	WP_003132543.1	Genbank:WP_003132543.1	CW334_RS18895	hypothetical protein	WP_003132543.1	COORDINATES: similar to AA sequence:RefSeq:WP_003132543.1
NZ_CP018321.1	GeneMarkS-2+	CDS	1891538	1893481	.	+	0	cds-WP_101564299.1	gene-TE101_RS08160	WP_101564299.1	Genbank:WP_101564299.1	TE101_RS08160	hypothetical protein	WP_101564299.1	COORDINATES: ab initio prediction:GeneMarkS-2+
NZ_CP018321.1	GeneMarkS-2+	CDS	1895549	1895941	.	+	0	cds-WP_101564313.1	gene-TE101_RS08170	WP_101564313.1	Genbank:WP_101564313.1	TE101_RS08170	hypothetical protein	WP_101564313.1	COORDINATES: ab initio prediction:GeneMarkS-2+
NZ_CP026386.1	GeneMarkS-2+	CDS	2018996	2020942	.	+	0	cds-WP_104444320.1	gene-C3F42_RS09150	WP_104444320.1	Genbank:WP_104444320.1	C3F42_RS09150	hypothetical protein	WP_104444320.1	COORDINATES: ab initio prediction:GeneMarkS-2+
NZ_CP026386.1	GeneMarkS-2+	CDS	2022925	2023293	.	+	0	cds-WP_104444322.1	gene-C3F42_RS09160	WP_104444322.1	Genbank:WP_104444322.1	C3F42_RS09160	hypothetical protein	WP_104444322.1	COORDINATES: ab initio prediction:GeneMarkS-2+
NZ_CP026420.1	Protein Homology	CDS	72223	74160	.	+	0	cds-WP_104425633.1	gene-C3F22_RS00370	WP_104425633.1	Genbank:WP_104425633.1	C3F22_RS00370	hypothetical protein	WP_104425633.1	COORDINATES: similar to AA sequence:RefSeq:WP_004974494.1
NZ_CP026420.1	Protein Homology	CDS	76218	76574	.	+	0	cds-WP_104425635.1	gene-C3F22_RS00380	WP_104425635.1	Genbank:WP_104425635.1	C3F22_RS00380	hypothetical protein	WP_104425635.1	COORDINATES: similar to AA sequence:RefSeq:WP_005403315.1
NZ_CP026420.1	GeneMarkS-2+	CDS	1979327	1981102	.	+	0	cds-WP_104426447.1	gene-C3F22_RS09760	WP_104426447.1	Genbank:WP_104426447.1	C3F22_RS09760	hypothetical protein	WP_104426447.1	COORDINATES: ab initio prediction:GeneMarkS-2+
NZ_CP026420.1	GeneMarkS-2+	CDS	1984123	1984518	.	+	0	cds-WP_104426449.1	gene-C3F22_RS09775	WP_104426449.1	Genbank:WP_104426449.1	C3F22_RS09775	hypothetical protein	WP_104426449.1	COORDINATES: ab initio prediction:GeneMarkS-2+
NZ_CP026881.1	Protein Homology	CDS	2205961	2206971	.	+	0	cds-WP_104911103.1	gene-C5F71_RS10605	WP_104911103.1	Genbank:WP_104911103.1	C5F71_RS10605	hypothetical protein	WP_104911103.1	COORDINATES: similar to AA sequence:RefSeq:WP_010203077.1
NZ_CP026881.1	Protein Homology	CDS	2208926	2209324	.	+	0	cds-WP_007246729.1	gene-C5F71_RS10620	WP_007246729.1	Genbank:WP_007246729.1	C5F71_RS10620	hypothetical protein	WP_007246729.1	COORDINATES: similar to AA sequence:RefSeq:WP_007246729.1
NZ_CP023286.1	GeneMarkS-2+	CDS	2209	3087	.	+	0	cds-WP_131828629.1	gene-CLM98_RS25310	WP_131828629.1	Genbank:WP_131828629.1	CLM98_RS25310	hypothetical protein	WP_131828629.1	COORDINATES: ab initio prediction:GeneMarkS-2+
NZ_CP023286.1	Protein Homology	CDS	5034	5468	.	+	0	cds-WP_011052615.1	gene-CLM98_RS23275	WP_011052615.1	Genbank:WP_011052615.1	CLM98_RS23275	hypothetical protein	WP_011052615.1	COORDINATES: similar to AA sequence:RefSeq:WP_007349104.1
NZ_CP028584.2	Protein Homology	CDS	869843	870271	.	-	0	cds-WP_108240844.1	gene-DBA97_RS04070	WP_108240844.1	Genbank:WP_108240844.1	DBA97_RS04070	TetR family transcriptional regulator	WP_108240844.1	COORDINATES: similar to AA sequence:RefSeq:WP_007996824.1
NZ_CP028584.2	Protein Homology	CDS	872169	873848	.	-	0	cds-WP_108240846.1	gene-DBA97_RS04080	WP_108240846.1	Genbank:WP_108240846.1	DBA97_RS04080	hypothetical protein	WP_108240846.1	COORDINATES: similar to AA sequence:RefSeq:WP_004666147.1
NZ_CP028826.1	Protein Homology	CDS	1668507	1668940	.	-	0	cds-DBV33_RS07770	gene-DBV33_RS07770			DBV33_RS07770	hypothetical protein		COORDINATES: similar to AA sequence:RefSeq:WP_005779519.1
NZ_CP028826.1	Protein Homology	CDS	1671077	1672978	.	-	0	cds-WP_108560157.1	gene-DBV33_RS07780	WP_108560157.1	Genbank:WP_108560157.1	DBV33_RS07780	integrase	WP_108560157.1	COORDINATES: similar to AA sequence:RefSeq:WP_005779523.1
NZ_CP029090.1	Protein Homology	CDS	149943	151871	.	+	0	cds-WP_003132543.1	gene-CSC29_RS00845	WP_003132543.1	Genbank:WP_003132543.1	CSC29_RS00845	hypothetical protein	WP_003132543.1	COORDINATES: similar to AA sequence:RefSeq:WP_003132543.1
NZ_CP029090.1	Protein Homology	CDS	153919	154347	.	+	0	cds-WP_010562495.1	gene-CSC29_RS00855	WP_010562495.1	Genbank:WP_010562495.1	CSC29_RS00855	hypothetical protein	WP_010562495.1	COORDINATES: similar to AA sequence:RefSeq:WP_010562495.1
NZ_CP023255.1	Protein Homology	CDS	5900435	5902363	.	+	0	cds-WP_003132543.1	gene-CLH63_RS28560	WP_003132543.1	Genbank:WP_003132543.1	CLH63_RS28560	hypothetical protein	WP_003132543.1	COORDINATES: similar to AA sequence:RefSeq:WP_003132543.1
NZ_CP023255.1	Protein Homology	CDS	5904411	5904839	.	+	0	cds-WP_010562495.1	gene-CLH63_RS28570	WP_010562495.1	Genbank:WP_010562495.1	CLH63_RS28570	hypothetical protein	WP_010562495.1	COORDINATES: similar to AA sequence:RefSeq:WP_010562495.1
NZ_CP029608.1	GeneMarkS-2+	CDS	1364080	1364469	.	-	0	cds-WP_162803459.1	gene-DLD99_RS29050	WP_162803459.1	Genbank:WP_162803459.1	DLD99_RS29050	hypothetical protein	WP_162803459.1	COORDINATES: ab initio prediction:GeneMarkS-2+
NZ_CP029608.1	GeneMarkS-2+	CDS	1366439	1368358	.	-	0	cds-WP_162803461.1	gene-DLD99_RS29060	WP_162803461.1	Genbank:WP_162803461.1	DLD99_RS29060	hypothetical protein	WP_162803461.1	COORDINATES: ab initio prediction:GeneMarkS-2+
NZ_CP031472.1	GeneMarkS-2+	CDS	2627773	2629725	.	+	0	cds-WP_064488508.1	gene-DVV14_RS12190	WP_064488508.1	Genbank:WP_064488508.1	DVV14_RS12190	hypothetical protein	WP_064488508.1	COORDINATES: ab initio prediction:GeneMarkS-2+
NZ_CP031472.1	GeneMarkS-2+	CDS	2631775	2632200	.	+	0	cds-WP_064488506.1	gene-DVV14_RS12200	WP_064488506.1	Genbank:WP_064488506.1	DVV14_RS12200	hypothetical protein	WP_064488506.1	COORDINATES: ab initio prediction:GeneMarkS-2+
NZ_CP031472.1	GeneMarkS-2+	CDS	3513322	3515274	.	+	0	cds-WP_064488508.1-2	gene-DVV14_RS16400	WP_064488508.1	Genbank:WP_064488508.1	DVV14_RS16400	hypothetical protein	WP_064488508.1	COORDINATES: ab initio prediction:GeneMarkS-2+
NZ_CP031472.1	GeneMarkS-2+	CDS	3517324	3517749	.	+	0	cds-WP_064488506.1-2	gene-DVV14_RS16410	WP_064488506.1	Genbank:WP_064488506.1	DVV14_RS16410	hypothetical protein	WP_064488506.1	COORDINATES: ab initio prediction:GeneMarkS-2+
NZ_CP032616.1	Protein Homology	CDS	2888633	2890312	.	+	0	cds-WP_120652713.1	gene-D6Z43_RS13620	WP_120652713.1	Genbank:WP_120652713.1	D6Z43_RS13620	hypothetical protein	WP_120652713.1	COORDINATES: similar to AA sequence:RefSeq:WP_004666147.1
NZ_CP032616.1	Protein Homology	CDS	2892207	2892635	.	+	0	cds-WP_120652715.1	gene-D6Z43_RS13630	WP_120652715.1	Genbank:WP_120652715.1	D6Z43_RS13630	TetR family transcriptional regulator	WP_120652715.1	COORDINATES: similar to AA sequence:RefSeq:WP_007996824.1
NZ_CP033604.1	GeneMarkS-2+	CDS	1484758	1485177	.	-	0	cds-WP_123172661.1	gene-EFI48_RS07080	WP_123172661.1	Genbank:WP_123172661.1	EFI48_RS07080	hypothetical protein	WP_123172661.1	COORDINATES: ab initio prediction:GeneMarkS-2+
NZ_CP033604.1	GeneMarkS-2+	CDS	1487230	1489137	.	-	0	cds-WP_127008741.1	gene-EFI48_RS21725	WP_127008741.1	Genbank:WP_127008741.1	EFI48_RS21725	hypothetical protein	WP_127008741.1	COORDINATES: ab initio prediction:GeneMarkS-2+
NZ_CP027753.1	GeneMarkS-2+	CDS	6723628	6725346	.	+	0	cds-WP_124322812.1	gene-C4K04_RS30995	WP_124322812.1	Genbank:WP_124322812.1	C4K04_RS30995	site-specific integrase	WP_124322812.1	COORDINATES: ab initio prediction:GeneMarkS-2+
NZ_CP027753.1	Protein Homology	CDS	6727408	6727824	.	+	0	cds-WP_124322813.1	gene-C4K04_RS31005	WP_124322813.1	Genbank:WP_124322813.1	C4K04_RS31005	hypothetical protein	WP_124322813.1	COORDINATES: similar to AA sequence:RefSeq:WP_007349104.1
NZ_CP027723.1	Protein Homology	CDS	4601371	4603050	.	+	0	cds-WP_124433836.1	gene-C4J98_RS20815	WP_124433836.1	Genbank:WP_124433836.1	C4J98_RS20815	hypothetical protein	WP_124433836.1	COORDINATES: similar to AA sequence:RefSeq:WP_004666147.1
NZ_CP027723.1	Protein Homology	CDS	4604924	4605364	.	+	0	cds-WP_065934667.1	gene-C4J98_RS20825	WP_065934667.1	Genbank:WP_065934667.1	C4J98_RS20825	TetR family transcriptional regulator	WP_065934667.1	COORDINATES: similar to AA sequence:RefSeq:WP_012723723.1
NZ_CP022298.1	Protein Homology	CDS	391444	393381	.	+	0	cds-WP_126035065.1	gene-CFH90_RS01905	WP_126035065.1	Genbank:WP_126035065.1	CFH90_RS01905	hypothetical protein	WP_126035065.1	COORDINATES: similar to AA sequence:RefSeq:WP_004974494.1
NZ_CP022298.1	Protein Homology	CDS	395439	395798	.	+	0	cds-WP_126035069.1	gene-CFH90_RS01915	WP_126035069.1	Genbank:WP_126035069.1	CFH90_RS01915	hypothetical protein	WP_126035069.1	COORDINATES: similar to AA sequence:RefSeq:WP_004974497.1
NZ_AP018824.1	Protein Homology	CDS	1396334	1398271	.	+	0	cds-WP_126624249.1	gene-URS_RS06740	WP_126624249.1	Genbank:WP_126624249.1	URS_RS06740	hypothetical protein	WP_126624249.1	COORDINATES: similar to AA sequence:RefSeq:WP_004974494.1
NZ_AP018824.1	Protein Homology	CDS	1400329	1400685	.	+	0	cds-WP_126624251.1	gene-URS_RS06750	WP_126624251.1	Genbank:WP_126624251.1	URS_RS06750	hypothetical protein	WP_126624251.1	COORDINATES: similar to AA sequence:RefSeq:WP_005403315.1
NZ_CP035739.1	Protein Homology	CDS	2932849	2934750	.	+	0	cds-WP_130022117.1	gene-EWS90_RS14205	WP_130022117.1	Genbank:WP_130022117.1	EWS90_RS14205	hypothetical protein	WP_130022117.1	COORDINATES: similar to AA sequence:RefSeq:WP_003444104.1
NZ_CP035739.1	Protein Homology	CDS	2936803	2937231	.	+	0	cds-WP_108233858.1	gene-EWS90_RS14215	WP_108233858.1	Genbank:WP_108233858.1	EWS90_RS14215	hypothetical protein	WP_108233858.1	COORDINATES: similar to AA sequence:RefSeq:NP_794477.1
NZ_CP040127.1	Protein Homology	CDS	1081285	1083213	.	+	0	cds-WP_003132543.1	gene-E6P00_RS07600	WP_003132543.1	Genbank:WP_003132543.1	E6P00_RS07600	hypothetical protein	WP_003132543.1	COORDINATES: similar to AA sequence:RefSeq:WP_003132543.1
NZ_CP040127.1	Protein Homology	CDS	1085261	1085689	.	+	0	cds-WP_010562495.1	gene-E6P00_RS07610	WP_010562495.1	Genbank:WP_010562495.1	E6P00_RS07610	hypothetical protein	WP_010562495.1	COORDINATES: similar to AA sequence:RefSeq:WP_010562495.1
NZ_CP038022.1	GeneMarkS-2+	CDS	684507	684932	.	-	0	cds-WP_050675093.1	gene-E3H47_RS03145	WP_050675093.1	Genbank:WP_050675093.1	E3H47_RS03145	hypothetical protein	WP_050675093.1	COORDINATES: ab initio prediction:GeneMarkS-2+
NZ_CP038022.1	GeneMarkS-2+	CDS	687915	689795	.	-	0	cds-WP_138000527.1	gene-E3H47_RS03160	WP_138000527.1	Genbank:WP_138000527.1	E3H47_RS03160	hypothetical protein	WP_138000527.1	COORDINATES: ab initio prediction:GeneMarkS-2+
NZ_CP041365.1	GeneMarkS-2+	CDS	876175	878142	.	+	0	cds-WP_142768134.1	gene-FM020_RS04120	WP_142768134.1	Genbank:WP_142768134.1	FM020_RS04120	hypothetical protein	WP_142768134.1	COORDINATES: ab initio prediction:GeneMarkS-2+
NZ_CP041365.1	GeneMarkS-2+	CDS	880086	880508	.	+	0	cds-WP_142768136.1	gene-FM020_RS04130	WP_142768136.1	Genbank:WP_142768136.1	FM020_RS04130	hypothetical protein	WP_142768136.1	COORDINATES: ab initio prediction:GeneMarkS-2+
NZ_CP041354.1	Protein Homology	CDS	1030773	1032701	.	+	0	cds-WP_003132543.1	gene-IHMA87_RS04980	WP_003132543.1	Genbank:WP_003132543.1	IHMA87_RS04980	hypothetical protein	WP_003132543.1	COORDINATES: similar to AA sequence:RefSeq:WP_003132543.1
NZ_CP041354.1	Protein Homology	CDS	1034749	1035177	.	+	0	cds-WP_010562495.1	gene-IHMA87_RS04990	WP_010562495.1	Genbank:WP_010562495.1	IHMA87_RS04990	hypothetical protein	WP_010562495.1	COORDINATES: similar to AA sequence:RefSeq:WP_010562495.1
NZ_CP041771.1	Protein Homology	CDS	1061220	1063148	.	+	0	cds-WP_143978112.1	gene-FOY61_RS05140	WP_143978112.1	Genbank:WP_143978112.1	FOY61_RS05140	hypothetical protein	WP_143978112.1	COORDINATES: similar to AA sequence:RefSeq:WP_003132543.1
NZ_CP041771.1	Protein Homology	CDS	1065196	1065624	.	+	0	cds-WP_010562495.1	gene-FOY61_RS05150	WP_010562495.1	Genbank:WP_010562495.1	FOY61_RS05150	hypothetical protein	WP_010562495.1	COORDINATES: similar to AA sequence:RefSeq:WP_010562495.1
NZ_CP041773.1	Protein Homology	CDS	3582041	3583969	.	+	0	cds-WP_003132543.1	gene-FOY95_RS17250	WP_003132543.1	Genbank:WP_003132543.1	FOY95_RS17250	hypothetical protein	WP_003132543.1	COORDINATES: similar to AA sequence:RefSeq:WP_003132543.1
NZ_CP041773.1	Protein Homology	CDS	3586017	3586445	.	+	0	cds-WP_010562495.1	gene-FOY95_RS17260	WP_010562495.1	Genbank:WP_010562495.1	FOY95_RS17260	hypothetical protein	WP_010562495.1	COORDINATES: similar to AA sequence:RefSeq:WP_010562495.1
NZ_CP042646.1	GeneMarkS-2+	CDS	12129	14126	.	+	0	cds-WP_151399036.1	gene-FTV90_RS25715	WP_151399036.1	Genbank:WP_151399036.1	FTV90_RS25715	hypothetical protein	WP_151399036.1	COORDINATES: ab initio prediction:GeneMarkS-2+
NZ_CP042646.1	GeneMarkS-2+	CDS	16223	16696	.	+	0	cds-WP_151399044.1	gene-FTV90_RS25735	WP_151399044.1	Genbank:WP_151399044.1	FTV90_RS25735	hypothetical protein	WP_151399044.1	COORDINATES: ab initio prediction:GeneMarkS-2+
NZ_CP043554.1	GeneMarkS-2+	CDS	2604433	2606337	.	+	0	cds-WP_032475776.1	gene-F0316_RS12100	WP_032475776.1	Genbank:WP_032475776.1	F0316_RS12100	hypothetical protein	WP_032475776.1	COORDINATES: ab initio prediction:GeneMarkS-2+
NZ_CP043554.1	Protein Homology	CDS	2608327	2608686	.	+	0	cds-WP_001158934.1	gene-F0316_RS12110	WP_001158934.1	Genbank:WP_001158934.1	F0316_RS12110	hypothetical protein	WP_001158934.1	COORDINATES: similar to AA sequence:RefSeq:WP_019439379.1
NZ_CP044060.1	GeneMarkS-2+	CDS	1806897	1808804	.	+	0	cds-WP_150389422.1	gene-FOB40_RS07945	WP_150389422.1	Genbank:WP_150389422.1	FOB40_RS07945	hypothetical protein	WP_150389422.1	COORDINATES: ab initio prediction:GeneMarkS-2+
NZ_CP044060.1	GeneMarkS-2+	CDS	1810857	1811276	.	+	0	cds-WP_005361866.1	gene-FOB40_RS07955	WP_005361866.1	Genbank:WP_005361866.1	FOB40_RS07955	hypothetical protein	WP_005361866.1	COORDINATES: ab initio prediction:GeneMarkS-2+
NZ_CP031727.1	Protein Homology	CDS	1466088	1466513	.	-	0	cds-WP_151055896.1	gene-D0B88_RS06125	WP_151055896.1	Genbank:WP_151055896.1	D0B88_RS06125	hypothetical protein	WP_151055896.1	COORDINATES: similar to AA sequence:RefSeq:WP_005004119.1
NZ_CP031727.1	GeneMarkS-2+	CDS	1468602	1470578	.	-	0	cds-WP_151055900.1	gene-D0B88_RS06135	WP_151055900.1	Genbank:WP_151055900.1	D0B88_RS06135	hypothetical protein	WP_151055900.1	COORDINATES: ab initio prediction:GeneMarkS-2+
NZ_CP044399.1	Protein Homology	CDS	825820	827091	.	+	0	cds-WP_019439964.1	gene-FR932_RS03800	WP_019439964.1	Genbank:WP_019439964.1	FR932_RS03800	hypothetical protein	WP_019439964.1	COORDINATES: similar to AA sequence:RefSeq:WP_019439964.1
NZ_CP044399.1	Protein Homology	CDS	830999	831388	.	+	0	cds-WP_019439379.1	gene-FR932_RS03820	WP_019439379.1	Genbank:WP_019439379.1	FR932_RS03820	hypothetical protein	WP_019439379.1	COORDINATES: similar to AA sequence:RefSeq:WP_019439379.1
NZ_CP036422.1	Protein Homology	CDS	2683853	2685523	.	+	0	cds-WP_153239502.1	gene-EY643_RS12205	WP_153239502.1	Genbank:WP_153239502.1	EY643_RS12205	hypothetical protein	WP_153239502.1	COORDINATES: similar to AA sequence:RefSeq:WP_007640822.1
NZ_CP036422.1	GeneMarkS-2+	CDS	2687498	2687911	.	+	0	cds-WP_153239504.1	gene-EY643_RS12215	WP_153239504.1	Genbank:WP_153239504.1	EY643_RS12215	hypothetical protein	WP_153239504.1	COORDINATES: ab initio prediction:GeneMarkS-2+
NZ_CP046061.1	Protein Homology	CDS	1220032	1221960	.	+	0	cds-WP_003132543.1	gene-GJV01_RS05850	WP_003132543.1	Genbank:WP_003132543.1	GJV01_RS05850	hypothetical protein	WP_003132543.1	COORDINATES: similar to AA sequence:RefSeq:WP_003132543.1
NZ_CP046061.1	Protein Homology	CDS	1224008	1224436	.	+	0	cds-WP_010562495.1	gene-GJV01_RS05860	WP_010562495.1	Genbank:WP_010562495.1	GJV01_RS05860	hypothetical protein	WP_010562495.1	COORDINATES: similar to AA sequence:RefSeq:WP_010562495.1
NZ_CP046060.1	Protein Homology	CDS	1220032	1221960	.	+	0	cds-WP_003132543.1	gene-GJV02_RS05850	WP_003132543.1	Genbank:WP_003132543.1	GJV02_RS05850	hypothetical protein	WP_003132543.1	COORDINATES: similar to AA sequence:RefSeq:WP_003132543.1
NZ_CP046060.1	Protein Homology	CDS	1224008	1224436	.	+	0	cds-WP_010562495.1	gene-GJV02_RS05860	WP_010562495.1	Genbank:WP_010562495.1	GJV02_RS05860	hypothetical protein	WP_010562495.1	COORDINATES: similar to AA sequence:RefSeq:WP_010562495.1
NZ_CP046392.1	Protein Homology	CDS	2883370	2883726	.	-	0	cds-WP_156189576.1	gene-GK020_RS14015	WP_156189576.1	Genbank:WP_156189576.1	GK020_RS14015	hypothetical protein	WP_156189576.1	COORDINATES: similar to AA sequence:RefSeq:WP_008303185.1
NZ_CP046392.1	Protein Homology	CDS	2885784	2887721	.	-	0	cds-WP_156189578.1	gene-GK020_RS14025	WP_156189578.1	Genbank:WP_156189578.1	GK020_RS14025	hypothetical protein	WP_156189578.1	COORDINATES: similar to AA sequence:RefSeq:WP_004974494.1
NZ_CP046445.1	Protein Homology	CDS	2010524	2010901	.	-	0	cds-WP_156263545.1	gene-GNG27_RS09715	WP_156263545.1	Genbank:WP_156263545.1	GNG27_RS09715	hypothetical protein	WP_156263545.1	COORDINATES: similar to AA sequence:RefSeq:WP_012428291.1
NZ_CP046445.1	GeneMarkS-2+	CDS	2012829	2014736	.	-	0	cds-WP_156263547.1	gene-GNG27_RS09725	WP_156263547.1	Genbank:WP_156263547.1	GNG27_RS09725	hypothetical protein	WP_156263547.1	COORDINATES: ab initio prediction:GeneMarkS-2+
NZ_CP046445.1	GeneMarkS-2+	CDS	3082353	3084230	.	+	0	cds-WP_156264155.1	gene-GNG27_RS14955	WP_156264155.1	Genbank:WP_156264155.1	GNG27_RS14955	hypothetical protein	WP_156264155.1	COORDINATES: ab initio prediction:GeneMarkS-2+
NZ_CP046445.1	GeneMarkS-2+	CDS	3086176	3086511	.	+	0	cds-WP_156264157.1	gene-GNG27_RS14965	WP_156264157.1	Genbank:WP_156264157.1	GNG27_RS14965	hypothetical protein	WP_156264157.1	COORDINATES: ab initio prediction:GeneMarkS-2+
NZ_CP047073.1	Protein Homology	CDS	4872769	4873761	.	+	0	cds-WP_011104957.1	gene-GRB21_RS23145	WP_011104957.1	Genbank:WP_011104957.1	GRB21_RS23145	hypothetical protein	WP_011104957.1	COORDINATES: similar to AA sequence:RefSeq:NP_794077.1
NZ_CP047073.1	Protein Homology	CDS	4875583	4876062	.	+	0	cds-WP_011104959.1	gene-GRB21_RS23155	WP_011104959.1	Genbank:WP_011104959.1	GRB21_RS23155	hypothetical protein	WP_011104959.1	COORDINATES: similar to AA sequence:RefSeq:NP_794079.1
NZ_CP047073.1	Protein Homology	CDS	5368502	5368924	.	-	0	cds-WP_005888823.1	gene-GRB21_RS25345	WP_005888823.1	Genbank:WP_005888823.1	GRB21_RS25345	hypothetical protein	WP_005888823.1	COORDINATES: similar to AA sequence:RefSeq:NP_794477.1
NZ_CP047073.1	Protein Homology	CDS	5370976	5372877	.	-	0	cds-WP_011105142.1	gene-GRB21_RS25355	WP_011105142.1	Genbank:WP_011105142.1	GRB21_RS25355	hypothetical protein	WP_011105142.1	COORDINATES: similar to AA sequence:RefSeq:NP_794479.1
NZ_CP019428.1	GeneMarkS-2+	CDS	6548573	6550297	.	+	0	cds-WP_159960934.1	gene-PspR76_RS29795	WP_159960934.1	Genbank:WP_159960934.1	PspR76_RS29795	hypothetical protein	WP_159960934.1	COORDINATES: ab initio prediction:GeneMarkS-2+
NZ_CP019428.1	Protein Homology	CDS	6552302	6552724	.	+	0	cds-WP_159960938.1	gene-PspR76_RS29805	WP_159960938.1	Genbank:WP_159960938.1	PspR76_RS29805	hypothetical protein	WP_159960938.1	COORDINATES: similar to AA sequence:RefSeq:WP_003429663.1
NZ_AP022324.1	GeneMarkS-2+	CDS	1373249	1373677	.	-	0	cds-WP_155951177.1	gene-PPTS312_RS06235	WP_155951177.1	Genbank:WP_155951177.1	PPTS312_RS06235	hypothetical protein	WP_155951177.1	COORDINATES: ab initio prediction:GeneMarkS-2+
NZ_AP022324.1	GeneMarkS-2+	CDS	1375682	1377460	.	-	0	cds-WP_161989684.1	gene-PPTS312_RS06245	WP_161989684.1	Genbank:WP_161989684.1	PPTS312_RS06245	site-specific integrase	WP_161989684.1	COORDINATES: ab initio prediction:GeneMarkS-2+
NZ_CP048031.1	Protein Homology	CDS	3966258	3966632	.	-	0	cds-WP_162023815.1	gene-GUY17_RS17000	WP_162023815.1	Genbank:WP_162023815.1	GUY17_RS17000	hypothetical protein	WP_162023815.1	COORDINATES: similar to AA sequence:RefSeq:WP_017400545.1
NZ_CP048031.1	GeneMarkS-2+	CDS	3968636	3970486	.	-	0	cds-WP_162023817.1	gene-GUY17_RS17010	WP_162023817.1	Genbank:WP_162023817.1	GUY17_RS17010	hypothetical protein	WP_162023817.1	COORDINATES: ab initio prediction:GeneMarkS-2+
NZ_CP044445.1	GeneMarkS-2+	CDS	1227029	1228732	.	+	0	cds-WP_163170010.1	gene-FSC02_RS05930	WP_163170010.1	Genbank:WP_163170010.1	FSC02_RS05930	hypothetical protein	WP_163170010.1	COORDINATES: ab initio prediction:GeneMarkS-2+
NZ_CP044445.1	GeneMarkS-2+	CDS	1230659	1231045	.	+	0	cds-WP_163170012.1	gene-FSC02_RS05940	WP_163170012.1	Genbank:WP_163170012.1	FSC02_RS05940	hypothetical protein	WP_163170012.1	COORDINATES: ab initio prediction:GeneMarkS-2+
NZ_CP048693.1	GeneMarkS-2+	CDS	3463518	3463943	.	-	0	cds-WP_021457325.1	gene-G3U99_RS16375	WP_021457325.1	Genbank:WP_021457325.1	G3U99_RS16375	hypothetical protein	WP_021457325.1	COORDINATES: ab initio prediction:GeneMarkS-2+
NZ_CP048693.1	GeneMarkS-2+	CDS	3466002	3467957	.	-	0	cds-WP_165579711.1	gene-G3U99_RS16385	WP_165579711.1	Genbank:WP_165579711.1	G3U99_RS16385	hypothetical protein	WP_165579711.1	COORDINATES: ab initio prediction:GeneMarkS-2+
NZ_CP045307.1	Protein Homology	CDS	40383	41771	.	-	0	cds-WP_004450394.1	gene-GCS73_RS00200	WP_004450394.1	Genbank:WP_004450394.1	GCS73_RS00200	tyrosine-type recombinase/integrase	WP_004450394.1	COORDINATES: similar to AA sequence:RefSeq:WP_006870819.1
NZ_CP045307.1	Protein Homology	CDS	41771	42376	.	-	0	cds-WP_050777609.1	gene-GCS73_RS00205	WP_050777609.1	Genbank:WP_050777609.1	GCS73_RS00205	tyrosine-type recombinase/integrase	WP_050777609.1	COORDINATES: protein motif:HMM:NF012798.1
NZ_CP051487.1	Protein Homology	CDS	6057359	6057775	.	-	0	cds-WP_060764059.1	gene-HGP31_RS27440	WP_060764059.1	Genbank:WP_060764059.1	HGP31_RS27440	hypothetical protein	WP_060764059.1	COORDINATES: similar to AA sequence:RefSeq:WP_019752584.1
NZ_CP051487.1	Protein Homology	CDS	6059826	6060827	.	-	0	cds-WP_060764148.1	gene-HGP31_RS27450	WP_060764148.1	Genbank:WP_060764148.1	HGP31_RS27450	hypothetical protein	WP_060764148.1	COORDINATES: similar to AA sequence:RefSeq:WP_019752587.1
NZ_CP053706.1	Protein Homology	CDS	12265	12672	.	-	0	cds-WP_103462727.1	gene-HPT09_RS00075	WP_103462727.1	Genbank:WP_103462727.1	HPT09_RS00075	hypothetical protein	WP_103462727.1	COORDINATES: similar to AA sequence:RefSeq:WP_004691478.1
NZ_CP053706.1	GeneMarkS-2+	CDS	14672	15658	.	-	0	cds-WP_172441105.1	gene-HPT09_RS00085	WP_172441105.1	Genbank:WP_172441105.1	HPT09_RS00085	hypothetical protein	WP_172441105.1	COORDINATES: ab initio prediction:GeneMarkS-2+
NZ_CP053706.1	Protein Homology	CDS	1039156	1039563	.	-	0	cds-WP_103462727.1-2	gene-HPT09_RS04825	WP_103462727.1	Genbank:WP_103462727.1	HPT09_RS04825	hypothetical protein	WP_103462727.1	COORDINATES: similar to AA sequence:RefSeq:WP_004691478.1
NZ_CP053706.1	GeneMarkS-2+	CDS	1041563	1043518	.	-	0	cds-WP_103462725.1	gene-HPT09_RS04835	WP_103462725.1	Genbank:WP_103462725.1	HPT09_RS04835	hypothetical protein	WP_103462725.1	COORDINATES: ab initio prediction:GeneMarkS-2+
NZ_CP053706.1	Protein Homology	CDS	6150623	6151051	.	-	0	cds-WP_010562495.1	gene-HPT09_RS28500	WP_010562495.1	Genbank:WP_010562495.1	HPT09_RS28500	hypothetical protein	WP_010562495.1	COORDINATES: similar to AA sequence:RefSeq:WP_010562495.1
NZ_CP053706.1	Protein Homology	CDS	6153099	6155027	.	-	0	cds-WP_003132543.1	gene-HPT09_RS28510	WP_003132543.1	Genbank:WP_003132543.1	HPT09_RS28510	hypothetical protein	WP_003132543.1	COORDINATES: similar to AA sequence:RefSeq:WP_003132543.1
NZ_CP039143.1	Protein Homology	CDS	2597667	2598023	.	-	0	cds-WP_174660329.1	gene-E5Y90_RS12325	WP_174660329.1	Genbank:WP_174660329.1	E5Y90_RS12325	hypothetical protein	WP_174660329.1	COORDINATES: similar to AA sequence:RefSeq:WP_005403315.1
NZ_CP039143.1	Protein Homology	CDS	2600081	2602018	.	-	0	cds-WP_161409150.1	gene-E5Y90_RS12335	WP_161409150.1	Genbank:WP_161409150.1	E5Y90_RS12335	hypothetical protein	WP_161409150.1	COORDINATES: similar to AA sequence:RefSeq:WP_004974494.1
NZ_CP053794.1	GeneMarkS-2+	CDS	2755281	2757185	.	+	0	cds-WP_057567663.1	gene-HPY12_RS12530	WP_057567663.1	Genbank:WP_057567663.1	HPY12_RS12530	hypothetical protein	WP_057567663.1	COORDINATES: ab initio prediction:GeneMarkS-2+
NZ_CP053794.1	Protein Homology	CDS	2759175	2759534	.	+	0	cds-WP_057567665.1	gene-HPY12_RS12540	WP_057567665.1	Genbank:WP_057567665.1	HPY12_RS12540	hypothetical protein	WP_057567665.1	COORDINATES: similar to AA sequence:RefSeq:WP_019439379.1
NZ_LR130528.1	Protein Homology	CDS	5915335	5915763	.	-	0	cds-WP_010562495.1	gene-EJN10_RS28105	WP_010562495.1	Genbank:WP_010562495.1	EJN10_RS28105	hypothetical protein	WP_010562495.1	COORDINATES: similar to AA sequence:RefSeq:WP_010562495.1
NZ_LR130528.1	Protein Homology	CDS	5917811	5919739	.	-	0	cds-WP_003132543.1	gene-EJN10_RS28115	WP_003132543.1	Genbank:WP_003132543.1	EJN10_RS28115	hypothetical protein	WP_003132543.1	COORDINATES: similar to AA sequence:RefSeq:WP_003132543.1
NZ_CP013350.1	GeneMarkS-2+	CDS	376482	379073	.	+	0	cds-WP_058154085.1	gene-PI2015_RS01715	WP_058154085.1	Genbank:WP_058154085.1	PI2015_RS01715	hypothetical protein	WP_058154085.1	COORDINATES: ab initio prediction:GeneMarkS-2+
NZ_CP013350.1	GeneMarkS-2+	CDS	381062	381466	.	+	0	cds-WP_058154087.1	gene-PI2015_RS01725	WP_058154087.1	Genbank:WP_058154087.1	PI2015_RS01725	hypothetical protein	WP_058154087.1	COORDINATES: ab initio prediction:GeneMarkS-2+
NZ_CP011030.1	GeneMarkS-2+	CDS	376479	379070	.	+	0	cds-WP_058154085.1	gene-PISS_RS01700	WP_058154085.1	Genbank:WP_058154085.1	PISS_RS01700	hypothetical protein	WP_058154085.1	COORDINATES: ab initio prediction:GeneMarkS-2+
NZ_CP011030.1	GeneMarkS-2+	CDS	381059	381463	.	+	0	cds-WP_058154087.1	gene-PISS_RS01710	WP_058154087.1	Genbank:WP_058154087.1	PISS_RS01710	hypothetical protein	WP_058154087.1	COORDINATES: ab initio prediction:GeneMarkS-2+
NZ_CP053812.1	Protein Homology	CDS	274059	274445	.	-	0	cds-WP_175247419.1	gene-HPY05_RS20775	WP_175247419.1	Genbank:WP_175247419.1	HPY05_RS20775	TetR/AcrR family transcriptional regulator	WP_175247419.1	COORDINATES: similar to AA sequence:RefSeq:WP_012155138.1
NZ_CP053812.1	Protein Homology	CDS	276479	279172	.	-	0	cds-WP_175247421.1	gene-HPY05_RS20785	WP_175247421.1	Genbank:WP_175247421.1	HPY05_RS20785	hypothetical protein	WP_175247421.1	COORDINATES: similar to AA sequence:RefSeq:WP_012155140.1
NZ_CP053815.1	Protein Homology	CDS	229891	230277	.	-	0	cds-WP_175247419.1	gene-HPY09_RS20580	WP_175247419.1	Genbank:WP_175247419.1	HPY09_RS20580	TetR/AcrR family transcriptional regulator	WP_175247419.1	COORDINATES: similar to AA sequence:RefSeq:WP_012155138.1
NZ_CP053815.1	Protein Homology	CDS	232311	235004	.	-	0	cds-WP_175247421.1	gene-HPY09_RS20590	WP_175247421.1	Genbank:WP_175247421.1	HPY09_RS20590	hypothetical protein	WP_175247421.1	COORDINATES: similar to AA sequence:RefSeq:WP_012155140.1
NC_009901.1	Protein Homology	CDS	2304868	2305251	.	-	0	cds-WP_012155138.1	gene-SPEA_RS09935	WP_012155138.1	Genbank:WP_012155138.1	SPEA_RS09935	hypothetical protein	WP_012155138.1	COORDINATES: similar to AA sequence:RefSeq:WP_004588412.1
NC_009901.1	Protein Homology	CDS	2307295	2309985	.	-	0	cds-WP_012155140.1	gene-SPEA_RS09945	WP_012155140.1	Genbank:WP_012155140.1	SPEA_RS09945	hypothetical protein	WP_012155140.1	COORDINATES: similar to AA sequence:RefSeq:WP_004588414.1
NC_009901.1	Protein Homology	CDS	4230224	4230607	.	-	0	cds-WP_012155138.1-2	gene-SPEA_RS18230	WP_012155138.1	Genbank:WP_012155138.1	SPEA_RS18230	hypothetical protein	WP_012155138.1	COORDINATES: similar to AA sequence:RefSeq:WP_004588412.1
NC_009901.1	Protein Homology	CDS	4232651	4235341	.	-	0	cds-WP_012155140.1-2	gene-SPEA_RS18240	WP_012155140.1	Genbank:WP_012155140.1	SPEA_RS18240	hypothetical protein	WP_012155140.1	COORDINATES: similar to AA sequence:RefSeq:WP_004588414.1
