# Supplementary material for: Host range of strand-biased circularizing integrative elements: a new class of mobile DNA elements nesting in Gammaproteobacteria
Source: Mob DNA. 2023 May 26;14:7. doi: 10.1186/s13100-023-00295-5 (PMC10214605; doi:10.1186/s13100-023-00295-5)
Supplement: Supplementary file 4 — Additional file 4. RefSeq ID, Taxonomy ID, and presence of SE. [file 13100_2023_295_MOESM4_ESM.xlsx]

## Sheet: SE
RefSeq	molecule_size	species	order	family	genus	SE
NC_000913.3	4641652	511145	Enterobacterales	Enterobacteriaceae	Escherichia	0
NC_004088.1	4600755	187410	Enterobacterales	Yersiniaceae	Yersinia	0
NC_004838.1	100990	187410	Enterobacterales	Yersiniaceae	Yersinia	0
NC_002488.3	2679306	160492	Xanthomonadales	Xanthomonadaceae	Xylella	0
NC_002489.3	1286	160492	Xanthomonadales	Xanthomonadaceae	Xylella	0
NC_002490.1	51158	160492	Xanthomonadales	Xanthomonadaceae	Xylella	0
NC_002505.1	2961149	243277	Vibrionales	Vibrionaceae	Vibrio	1
NC_002506.1	1072315	243277	Vibrionales	Vibrionaceae	Vibrio	0
NC_002516.2	6264404	208964	Pseudomonadales	Pseudomonadaceae	Pseudomonas	0
NC_002663.1	2257487	272843	Pasteurellales	Pasteurellaceae	Pasteurella	0
NC_004337.2	4607202	198214	Enterobacterales	Enterobacteriaceae	Shigella	0
NC_004851.1	221618	198214	Enterobacterales	Enterobacteriaceae	Shigella	0
NC_003197.2	4857450	99287	Enterobacterales	Enterobacteriaceae	Salmonella	0
NC_003277.2	93933	99287	Enterobacterales	Enterobacteriaceae	Salmonella	0
NC_003902.1	5076188	190485	Xanthomonadales	Xanthomonadaceae	Xanthomonas	0
NC_003919.1	5175554	190486	Xanthomonadales	Xanthomonadaceae	Xanthomonas	1
NC_003921.3	33700	190486	Xanthomonadales	Xanthomonadaceae	Xanthomonas	0
NC_003922.1	64920	190486	Xanthomonadales	Xanthomonadaceae	Xanthomonas	0
NC_004556.1	2519802	183190	Xanthomonadales	Xanthomonadaceae	Xylella	0
NC_004554.1	1346	183190	Xanthomonadales	Xanthomonadaceae	Xylella	0
NC_004061.1	641454	198804	Enterobacterales	Erwiniaceae	Buchnera	0
NC_006834.1	4941439	291331	Xanthomonadales	Xanthomonadaceae	Xanthomonas	0
NC_004741.1	4599354	198215	Enterobacterales	Enterobacteriaceae	Shigella	0
NC_004431.1	5231428	199310	Enterobacterales	Enterobacteriaceae	Escherichia	0
NC_004631.1	4791961	209261	Enterobacterales	Enterobacteriaceae	Salmonella	0
NC_002947.4	6181873	160488	Pseudomonadales	Pseudomonadaceae	Pseudomonas	0
NC_004545.1	615980	224915	Enterobacterales	Erwiniaceae	Buchnera	0
NC_004555.1	2399	224915	Enterobacterales	Erwiniaceae	Buchnera	0
NC_006300.1	2314078	221988	Pasteurellales	Pasteurellaceae	Basfia	0
NC_002971.4	1995488	227377	Legionellales	Coxiellaceae	Coxiella	0
NC_004704.2	37319	227377	Legionellales	Coxiellaceae	Coxiella	0
NC_004578.1	6397126	223283	Pseudomonadales	Pseudomonadaceae	Pseudomonas	1
NC_004633.1	73661	223283	Pseudomonadales	Pseudomonadaceae	Pseudomonas	0
NC_004632.1	67473	223283	Pseudomonadales	Pseudomonadaceae	Pseudomonas	0
NC_005810.1	4595065	229193	Enterobacterales	Yersiniaceae	Yersinia	0
NC_005813.1	70159	229193	Enterobacterales	Yersiniaceae	Yersinia	0
NC_005814.1	21742	229193	Enterobacterales	Yersiniaceae	Yersinia	0
NC_005815.1	106642	229193	Enterobacterales	Yersiniaceae	Yersinia	0
NC_005816.1	9609	229193	Enterobacterales	Yersiniaceae	Yersinia	0
NC_002940.2	1698955	233412	Pasteurellales	Pasteurellaceae	Haemophilus	0
NC_006905.1	4755700	321314	Enterobacterales	Enterobacteriaceae	Salmonella	0
NC_006856.1	138742	321314	Enterobacterales	Enterobacteriaceae	Salmonella	1
NC_006855.1	49558	321314	Enterobacterales	Enterobacteriaceae	Salmonella	0
NC_002977.6	3304561	243233	Methylococcales	Methylococcaceae	Methylococcus	0
NC_006512.1	2839318	283942	Alteromonadales	Idiomarinaceae	Idiomarina	0
NC_002942.5	3397754	272624	Legionellales	Legionellaceae	Legionella	0
NC_002695.2	5498578	386585	Enterobacterales	Enterobacteriaceae	Escherichia	0
NC_002128.1	92721	386585	Enterobacterales	Enterobacteriaceae	Escherichia	0
NC_002127.1	3306	386585	Enterobacterales	Enterobacteriaceae	Escherichia	0
NC_004344.2	697724	36870	Enterobacterales	Erwiniaceae	Wigglesworthia	0
NC_003425.1	5280	36870	Enterobacterales	Erwiniaceae	Wigglesworthia	0
NC_006570.2	1892775	177416	Thiotrichales	Francisellaceae	Francisella	0
NC_003143.1	4653728	214092	Enterobacterales	Yersiniaceae	Yersinia	0
NC_003131.1	70305	214092	Enterobacterales	Yersiniaceae	Yersinia	0
NC_003134.1	96210	214092	Enterobacterales	Yersiniaceae	Yersinia	0
NC_003132.1	9612	214092	Enterobacterales	Yersiniaceae	Yersinia	0
NC_007508.1	5178466	316273	Xanthomonadales	Xanthomonadaceae	Xanthomonas	0
NC_007507.1	182572	316273	Xanthomonadales	Xanthomonadaceae	Xanthomonas	0
NC_007505.1	19146	316273	Xanthomonadales	Xanthomonadaceae	Xanthomonas	0
NC_007504.1	1852	316273	Xanthomonadales	Xanthomonadaceae	Xanthomonas	0
NC_007506.1	38116	316273	Xanthomonadales	Xanthomonadaceae	Xanthomonas	0
NC_012660.1	6722539	216595	Pseudomonadales	Pseudomonadaceae	Pseudomonas	1
NC_007880.1	1895994	376619	Thiotrichales	Francisellaceae	Francisella	0
NC_008245.1	1892616	393115	Thiotrichales	Francisellaceae	Francisella	0
NC_008800.1	4615899	393305	Enterobacterales	Yersiniaceae	Yersinia	0
NC_008791.1	67721	393305	Enterobacterales	Yersiniaceae	Yersinia	0
NC_008260.1	3120143	393595	Oceanospirillales	Alcanivoracaceae	Alcanivorax	0
NC_011294.1	4685848	550537	Enterobacterales	Enterobacteriaceae	Salmonella	0
NC_011274.1	4658697	550538	Enterobacterales	Enterobacteriaceae	Salmonella	0
NC_012892.2	4558947	469008	Enterobacterales	Enterobacteriaceae	Escherichia	0
NC_002528.1	640681	107806	Enterobacterales	Erwiniaceae	Buchnera	0
NC_002253.1	7786	107806	Enterobacterales	Erwiniaceae	Buchnera	0
NC_002252.1	7258	107806	Enterobacterales	Erwiniaceae	Buchnera	0
NC_005139.1	3354505	196600	Vibrionales	Vibrionaceae	Vibrio	1
NC_005140.1	1857073	196600	Vibrionales	Vibrionaceae	Vibrio	0
NC_005128.1	48508	196600	Vibrionales	Vibrionaceae	Vibrio	0
NC_012731.1	5248520	484021	Enterobacterales	Enterobacteriaceae	Klebsiella/Raoultella group	0
NC_006625.1	224152	484021	Enterobacterales	Enterobacteriaceae	Klebsiella/Raoultella group	0
NC_007705.1	4940217	342109	Xanthomonadales	Xanthomonadaceae	Xanthomonas	0
NC_007712.1	4171146	343509	Enterobacterales	Bruguierivoracaceae	Sodalis	0
NC_007713.1	83306	343509	Enterobacterales	Bruguierivoracaceae	Sodalis	0
NC_007714.1	27240	343509	Enterobacterales	Bruguierivoracaceae	Sodalis	0
NC_007715.1	10810	343509	Enterobacterales	Bruguierivoracaceae	Sodalis	0
NC_007779.1	4646332	316407	Enterobacterales	Enterobacteriaceae	Escherichia	0
NC_008512.1	159662	387662	Oceanospirillales	Halomonadaceae	Zymobacter group	0
NC_011415.1	4887515	409438	Enterobacterales	Enterobacteriaceae	Escherichia	0
NC_011419.1	100021	409438	Enterobacterales	Enterobacteriaceae	Escherichia	0
NC_011413.1	91158	409438	Enterobacterales	Enterobacteriaceae	Escherichia	0
NC_011416.1	60555	409438	Enterobacterales	Enterobacteriaceae	Escherichia	0
NC_011407.1	6929	409438	Enterobacterales	Enterobacteriaceae	Escherichia	0
NC_011408.1	5366	409438	Enterobacterales	Enterobacteriaceae	Escherichia	0
NC_011411.1	4082	409438	Enterobacterales	Enterobacteriaceae	Escherichia	0
NC_009465.1	1022154	412965	Gammaproteobacteria incertae sedis	sulfur-oxidizing symbionts	Candidatus Vesicomyosocius	0
NC_013654.1	4717338	431946	Enterobacterales	Enterobacteriaceae	Escherichia	0
NC_013655.1	122345	431946	Enterobacterales	Enterobacteriaceae	Escherichia	0
NC_013353.1	5449314	585395	Enterobacterales	Enterobacteriaceae	Escherichia	0
NC_013354.1	75546	585395	Enterobacterales	Enterobacteriaceae	Escherichia	0
NC_013364.1	5371077	585396	Enterobacterales	Enterobacteriaceae	Escherichia	0
NC_013365.1	204604	585396	Enterobacterales	Enterobacteriaceae	Escherichia	0
NC_013370.1	97897	585396	Enterobacterales	Enterobacteriaceae	Escherichia	0
NC_013366.1	77690	585396	Enterobacterales	Enterobacteriaceae	Escherichia	0
NC_013367.1	8140	585396	Enterobacterales	Enterobacteriaceae	Escherichia	0
NC_013368.1	6673	585396	Enterobacterales	Enterobacteriaceae	Escherichia	0
NC_017463.1	1895727	393011	Thiotrichales	Francisellaceae	Francisella	0
NC_004547.2	5064019	218491	Enterobacterales	Pectobacteriaceae	Pectobacterium	0
NC_007292.1	791654	291272	Enterobacterales	Enterobacteriaceae	Enterobacteriaceae incertae sedis	0
NC_008309.1	2007700	205914	Pasteurellales	Pasteurellaceae	Histophilus	0
NC_006298.1	5178	205914	Pasteurellales	Pasteurellaceae	Histophilus	0
NC_006840.2	2897536	312309	Vibrionales	Vibrionaceae	Aliivibrio	0
NC_006841.2	1330333	312309	Vibrionales	Vibrionaceae	Aliivibrio	0
NC_006842.1	45849	312309	Vibrionales	Vibrionaceae	Aliivibrio	0
NC_006511.1	4585229	295319	Enterobacterales	Enterobacteriaceae	Salmonella	0
NC_007606.1	4369232	300267	Enterobacterales	Enterobacteriaceae	Shigella	0
NC_009344.1	8953	300267	Enterobacterales	Enterobacteriaceae	Shigella	0
NC_007607.1	182726	300267	Enterobacterales	Enterobacteriaceae	Shigella	0
NC_007613.1	4519823	300268	Enterobacterales	Enterobacteriaceae	Shigella	0
NC_007608.1	126697	300268	Enterobacterales	Enterobacteriaceae	Shigella	0
NC_007086.1	5148708	314565	Xanthomonadales	Xanthomonadaceae	Xanthomonas	0
NC_007146.2	1914490	281310	Pasteurellales	Pasteurellaceae	Haemophilus	0
NC_005773.3	5928787	264730	Pseudomonadales	Pseudomonadaceae	Pseudomonas	1
NC_007274.1	131950	264730	Pseudomonadales	Pseudomonadaceae	Pseudomonas	0
NC_007275.1	51711	264730	Pseudomonadales	Pseudomonadaceae	Pseudomonas	0
NC_007005.1	6093698	205918	Pseudomonadales	Pseudomonadaceae	Pseudomonas	0
NC_004129.6	7074893	220664	Pseudomonadales	Pseudomonadaceae	Pseudomonas	0
NC_007204.1	2650701	259536	Moraxellales	Moraxellaceae	Psychrobacter	0
NC_003910.7	5373180	167879	Alteromonadales	Colwelliaceae	Colwellia	0
NC_007492.2	6438405	205922	Pseudomonadales	Pseudomonadaceae	Pseudomonas	0
NC_007520.2	2427734	317025	Thiotrichales	Piscirickettsiaceae	Hydrogenovibrio	0
NC_007484.1	3481691	323261	Chromatiales	Chromatiaceae	Nitrosococcus	0
NC_007483.1	40420	323261	Chromatiales	Chromatiaceae	Nitrosococcus	0
NC_007645.1	7215267	349521	Oceanospirillales	Hahellaceae	Hahella	0
NC_007984.1	686194	374463	Gammaproteobacteria incertae sedis	Candidatus Baumannia	Candidatus Baumannia cicadellinicola	0
NC_007946.1	5065741	364106	Enterobacterales	Enterobacteriaceae	Escherichia	0
NC_007941.1	114230	364106	Enterobacterales	Enterobacteriaceae	Escherichia	0
NC_008253.1	4938920	362663	Enterobacterales	Enterobacteriaceae	Escherichia	0
NC_008258.1	4574284	373384	Enterobacterales	Enterobacteriaceae	Shigella	0
NC_007912.1	5057531	203122	Cellvibrionales	Cellvibrionaceae	Saccharophagus	0
NC_007954.1	4545906	318161	Alteromonadales	Shewanellaceae	Shewanella	1
NC_009434.1	4567418	379731	Pseudomonadales	Pseudomonadaceae	Pseudomonas	1
NC_008149.1	4534590	377628	Enterobacterales	Yersiniaceae	Yersinia	0
NC_008118.1	100918	377628	Enterobacterales	Yersiniaceae	Yersinia	0
NC_008119.1	10778	377628	Enterobacterales	Yersiniaceae	Yersinia	0
NC_008150.1	4702289	360102	Enterobacterales	Yersiniaceae	Yersinia	0
NC_008122.1	70299	360102	Enterobacterales	Yersiniaceae	Yersinia	0
NC_008120.1	96471	360102	Enterobacterales	Yersiniaceae	Yersinia	0
NC_008121.1	10777	360102	Enterobacterales	Yersiniaceae	Yersinia	0
NC_007969.1	3059876	335284	Moraxellales	Moraxellaceae	Psychrobacter	0
NC_007968.1	41221	335284	Moraxellales	Moraxellaceae	Psychrobacter	0
NC_008228.1	5187005	342610	Alteromonadales	Pseudoalteromonadaceae	Pseudoalteromonas	0
NC_008369.1	1895727	393011	Thiotrichales	Francisellaceae	Francisella	0
NC_008463.1	6537648	208963	Pseudomonadales	Pseudomonadaceae	Pseudomonas	0
NC_008601.1	1910031	401614	Thiotrichales	Francisellaceae	Francisella	0
NC_008322.1	4792610	60481	Alteromonadales	Shewanellaceae	Shewanella	0
NC_008320.1	6499	60481	Alteromonadales	Shewanellaceae	Shewanella	0
NC_008321.1	4706287	60480	Alteromonadales	Shewanellaceae	Shewanella	0
NC_008345.1	4845257	318167	Alteromonadales	Shewanellaceae	Shewanella	1
NC_008340.1	3275944	187272	Chromatiales	Ectothiorhodospiraceae	Alkalilimnicola	0
NC_008570.1	4744448	380703	Aeromonadales	Aeromonadaceae	Aeromonas	0
NC_008563.1	5082025	405955	Enterobacterales	Enterobacteriaceae	Escherichia	0
NC_009837.1	174241	405955	Enterobacterales	Enterobacteriaceae	Escherichia	0
NC_009838.1	241387	405955	Enterobacterales	Enterobacteriaceae	Escherichia	0
NC_011566.1	5396476	225849	Alteromonadales	Shewanellaceae	Shewanella	0
NC_008610.1	1160782	413404	Gammaproteobacteria incertae sedis	sulfur-oxidizing symbionts	Candidatus Ruthia	0
NC_008750.1	4708380	351745	Alteromonadales	Shewanellaceae	Shewanella	1
NC_008700.1	4306142	326297	Alteromonadales	Shewanellaceae	Shewanella	0
NC_008709.1	4559598	357804	Alteromonadales	Psychromonadaceae	Psychromonas	0
NC_009446.1	1389350	246195	Cardiobacteriales	Cardiobacteriaceae	Dichelobacter	0
NC_008740.1	4326849	351348	Pseudomonadales	Marinobacteraceae	Marinobacter	1
NC_008738.1	239623	351348	Pseudomonadales	Marinobacteraceae	Marinobacter	0
NC_008739.1	213290	351348	Pseudomonadales	Marinobacteraceae	Marinobacter	0
NC_008789.1	2678452	349124	Chromatiales	Ectothiorhodospiraceae	Halorhodospira	0
NC_009052.1	5127376	325240	Alteromonadales	Shewanellaceae	Shewanella	0
NC_009035.1	116763	325240	Alteromonadales	Shewanellaceae	Shewanella	0
NC_009036.1	74000	325240	Alteromonadales	Shewanellaceae	Shewanella	0
NC_009037.1	16762	325240	Alteromonadales	Shewanellaceae	Shewanella	0
NC_009038.1	7995	325240	Alteromonadales	Shewanellaceae	Shewanella	0
NC_009053.1	2274482	416269	Pasteurellales	Pasteurellaceae	Actinobacillus	0
NC_011080.1	4827641	423368	Enterobacterales	Enterobacteriaceae	Salmonella	0
NC_011079.1	3605	423368	Enterobacterales	Enterobacteriaceae	Salmonella	0
NC_009140.1	176473	423368	Enterobacterales	Enterobacteriaceae	Salmonella	0
NC_009092.1	4602594	323850	Alteromonadales	Shewanellaceae	Shewanella	0
NC_009257.1	1898476	418136	Thiotrichales	Francisellaceae	Francisella	0
NC_009456.1	1108250	345073	Vibrionales	Vibrionaceae	Vibrio	0
NC_009457.1	3024069	345073	Vibrionales	Vibrionaceae	Vibrio	1
NC_009648.1	5315120	272620	Enterobacterales	Enterobacteriaceae	Klebsiella/Raoultella group	0
NC_009649.1	175879	272620	Enterobacterales	Enterobacteriaceae	Klebsiella/Raoultella group	0
NC_009650.1	107576	272620	Enterobacterales	Enterobacteriaceae	Klebsiella/Raoultella group	0
NC_009651.1	88582	272620	Enterobacterales	Enterobacteriaceae	Klebsiella/Raoultella group	0
NC_009652.1	4259	272620	Enterobacterales	Enterobacteriaceae	Klebsiella/Raoultella group	0
NC_009653.1	3478	272620	Enterobacterales	Enterobacteriaceae	Klebsiella/Raoultella group	0
NC_009436.1	4518712	399742	Enterobacterales	Enterobacteriaceae	Enterobacter	0
NC_009425.1	157749	399742	Enterobacterales	Enterobacteriaceae	Enterobacter	0
NC_009381.1	4517345	386656	Enterobacterales	Yersiniaceae	Yersinia	0
NC_009377.1	71507	386656	Enterobacterales	Yersiniaceae	Yersinia	0
NC_009378.1	137010	386656	Enterobacterales	Yersiniaceae	Yersinia	0
NC_009566.1	1813033	374930	Pasteurellales	Pasteurellaceae	Haemophilus	0
NC_009567.1	1887192	374931	Pasteurellales	Pasteurellaceae	Haemophilus	0
NC_009439.1	5072807	399739	Pseudomonadales	Pseudomonadaceae	Pseudomonas	0
NC_009438.1	4659220	319224	Alteromonadales	Shewanellaceae	Shewanella	0
NC_010278.1	2242062	434271	Pasteurellales	Pasteurellaceae	Actinobacillus	0
NC_009512.1	5959964	351746	Pseudomonadales	Pseudomonadaceae	Pseudomonas	0
NC_009524.1	2978976	349106	Moraxellales	Moraxellaceae	Psychrobacter	1
NC_009516.1	13956	349106	Moraxellales	Moraxellaceae	Psychrobacter	0
NC_009517.1	2117	349106	Moraxellales	Moraxellaceae	Psychrobacter	0
NC_009708.1	4723306	349747	Enterobacterales	Yersiniaceae	Yersinia	0
NC_009705.1	153140	349747	Enterobacterales	Yersiniaceae	Yersinia	0
NC_009704.1	58679	349747	Enterobacterales	Yersiniaceae	Yersinia	0
NC_009727.1	2158758	434922	Legionellales	Coxiellaceae	Coxiella	0
NC_009726.1	54179	434922	Legionellales	Coxiellaceae	Coxiella	0
NC_009656.1	6588339	381754	Pseudomonadales	Pseudomonadaceae	Pseudomonas	1
NC_009655.1	2319663	339671	Pasteurellales	Pasteurellaceae	Actinobacillus	0
NC_009654.1	5100344	400668	Oceanospirillales	Oceanospirillaceae	Marinomonas	0
NC_009665.1	5229686	402882	Alteromonadales	Shewanellaceae	Shewanella	1
NC_009661.1	83224	402882	Alteromonadales	Shewanellaceae	Shewanella	0
NC_009778.1	4368373	290339	Enterobacterales	Enterobacteriaceae	Cronobacter	0
NC_009779.1	31208	290339	Enterobacterales	Enterobacteriaceae	Cronobacter	0
NC_009780.1	131196	290339	Enterobacterales	Enterobacteriaceae	Cronobacter	0
NC_009783.1	3765351	338187	Vibrionales	Vibrionaceae	Vibrio	1
NC_009784.1	2204018	338187	Vibrionales	Vibrionaceae	Vibrio	0
NC_009777.1	89008	338187	Vibrionales	Vibrionaceae	Vibrio	0
NC_009801.1	4979619	331111	Enterobacterales	Enterobacteriaceae	Escherichia	0
NC_009787.1	34367	331111	Enterobacterales	Enterobacteriaceae	Escherichia	0
NC_009791.1	5033	331111	Enterobacterales	Enterobacteriaceae	Escherichia	0
NC_009789.1	6199	331111	Enterobacterales	Enterobacteriaceae	Escherichia	0
NC_009788.1	70609	331111	Enterobacterales	Enterobacteriaceae	Escherichia	0
NC_009790.1	74224	331111	Enterobacterales	Enterobacteriaceae	Escherichia	0
NC_009786.1	79237	331111	Enterobacterales	Enterobacteriaceae	Escherichia	0
NC_009800.1	4643538	331112	Enterobacterales	Enterobacteriaceae	Escherichia	0
NC_009749.1	1890909	458234	Thiotrichales	Francisellaceae	Francisella	0
NC_012967.1	4629812	413997	Enterobacterales	Enterobacteriaceae	Escherichia	0
NC_009831.1	5517674	425104	Alteromonadales	Shewanellaceae	Shewanella	0
NC_009792.1	4720462	290338	Enterobacterales	Enterobacteriaceae	Citrobacter	0
NC_009794.1	5601	290338	Enterobacterales	Enterobacteriaceae	Citrobacter	0
NC_009793.1	9294	290338	Enterobacterales	Enterobacteriaceae	Citrobacter	0
NC_009832.1	5448853	399741	Enterobacterales	Yersiniaceae	Serratia	0
NC_009829.1	46804	399741	Enterobacterales	Yersiniaceae	Serratia	0
NC_009901.1	5174581	398579	Alteromonadales	Shewanellaceae	Shewanella	1
NC_012125.1	4833080	476213	Enterobacterales	Enterobacteriaceae	Salmonella	0
NC_012124.1	55414	476213	Enterobacterales	Enterobacteriaceae	Salmonella	0
NC_010611.1	3904116	405416	Moraxellales	Moraxellaceae	Acinetobacter	0
NC_010605.1	28279	405416	Moraxellales	Moraxellaceae	Acinetobacter	0
NC_010606.1	64366	405416	Moraxellales	Moraxellaceae	Acinetobacter	0
NC_010067.1	4600800	41514	Enterobacterales	Enterobacteriaceae	Salmonella	0
NC_010102.1	4858887	1016998	Enterobacterales	Enterobacteriaceae	Salmonella	0
NC_010117.1	2016427	360115	Legionellales	Coxiellaceae	Coxiella	0
NC_010115.1	37317	360115	Legionellales	Coxiellaceae	Coxiella	0
NC_009997.1	5347283	399599	Alteromonadales	Shewanellaceae	Shewanella	1
NC_009998.1	75605	399599	Alteromonadales	Shewanellaceae	Shewanella	0
NC_009999.1	75508	399599	Alteromonadales	Shewanellaceae	Shewanella	0
NC_010000.1	49148	399599	Alteromonadales	Shewanellaceae	Shewanella	0
NC_010159.1	4504254	349746	Enterobacterales	Yersiniaceae	Yersinia	0
NC_010157.1	68190	349746	Enterobacterales	Yersiniaceae	Yersinia	0
NC_010158.1	114570	349746	Enterobacterales	Yersiniaceae	Yersinia	0
NC_010677.1	1893886	441952	Thiotrichales	Francisellaceae	Francisella	0
NC_010322.1	6078430	76869	Pseudomonadales	Pseudomonadaceae	Pseudomonas	0
NC_010334.1	5226917	458817	Alteromonadales	Shewanellaceae	Shewanella	0
NC_010995.1	4576573	498211	Cellvibrionales	Cellvibrionaceae	Cellvibrio	0
NC_010336.1	2045775	484022	Thiotrichales	Francisellaceae	Francisella	0
NC_010331.1	3936	484022	Thiotrichales	Francisellaceae	Francisella	0
NC_010513.1	2475130	405440	Xanthomonadales	Xanthomonadaceae	Xylella	0
NC_010468.1	4746218	481805	Enterobacterales	Enterobacteriaceae	Escherichia	0
NC_010519.1	2263857	228400	Pasteurellales	Pasteurellaceae	Histophilus	0
NC_010473.1	4686137	316385	Enterobacterales	Enterobacteriaceae	Escherichia	0
NC_010501.1	5774330	390235	Pseudomonadales	Pseudomonadaceae	Pseudomonas	0
NC_010465.1	4689441	502800	Enterobacterales	Yersiniaceae	Yersinia	0
NC_010506.1	5935403	392500	Alteromonadales	Shewanellaceae	Shewanella	0
NC_011283.1	5641239	244366	Enterobacterales	Enterobacteriaceae	Klebsiella/Raoultella group	0
NC_011282.1	187922	244366	Enterobacterales	Enterobacteriaceae	Klebsiella/Raoultella group	0
NC_011281.1	91096	244366	Enterobacterales	Enterobacteriaceae	Klebsiella/Raoultella group	0
NC_010717.2	5238555	360094	Xanthomonadales	Xanthomonadaceae	Xanthomonas	0
NC_010498.1	5068389	439855	Enterobacterales	Enterobacteriaceae	Escherichia	0
NC_010488.1	130440	439855	Enterobacterales	Enterobacteriaceae	Escherichia	0
NC_010487.1	3565	439855	Enterobacterales	Enterobacteriaceae	Escherichia	0
NC_010486.1	4074	439855	Enterobacterales	Enterobacteriaceae	Escherichia	0
NC_010485.1	8909	439855	Enterobacterales	Enterobacteriaceae	Escherichia	0
NC_010577.1	2535690	405441	Xanthomonadales	Xanthomonadaceae	Xylella	0
NC_010579.1	38297	405441	Xanthomonadales	Xanthomonadaceae	Xylella	0
NC_011527.1	2008870	434923	Legionellales	Coxiellaceae	Coxiella	0
NC_011528.1	2063100	434924	Legionellales	Coxiellaceae	Coxiella	0
NC_011526.1	39280	434924	Legionellales	Coxiellaceae	Coxiella	0
NC_010634.1	4695619	502801	Enterobacterales	Yersiniaceae	Yersinia	0
NC_010635.1	69812	502801	Enterobacterales	Yersiniaceae	Yersinia	0
NC_010658.1	4615997	344609	Enterobacterales	Enterobacteriaceae	Shigella	0
NC_010656.1	2089	344609	Enterobacterales	Enterobacteriaceae	Shigella	0
NC_010660.1	210919	344609	Enterobacterales	Enterobacteriaceae	Shigella	0
NC_010657.1	33103	344609	Enterobacterales	Enterobacteriaceae	Shigella	0
NC_010659.1	5114	344609	Enterobacterales	Enterobacteriaceae	Shigella	0
NC_010672.1	7437	344609	Enterobacterales	Enterobacteriaceae	Shigella	0
NC_010939.1	2331981	537457	Pasteurellales	Pasteurellaceae	Actinobacillus	0
NC_010941.1	4236	537457	Pasteurellales	Pasteurellaceae	Actinobacillus	0
NC_010942.1	5685	537457	Pasteurellales	Pasteurellaceae	Actinobacillus	0
NC_010940.1	3533	537457	Pasteurellales	Pasteurellaceae	Actinobacillus	0
NC_011138.3	4480937	1774373	Alteromonadales	Alteromonadaceae	Alteromonas/Salinimonas group	0
NC_011071.1	4573969	391008	Xanthomonadales	Xanthomonadaceae	Stenotrophomonas	0
NC_011083.1	4888768	454169	Enterobacterales	Enterobacteriaceae	Salmonella	0
NC_011082.1	3373	454169	Enterobacterales	Enterobacteriaceae	Salmonella	0
NC_011081.1	91374	454169	Enterobacterales	Enterobacteriaceae	Salmonella	0
NC_011094.1	4709075	439843	Enterobacterales	Enterobacteriaceae	Salmonella	0
NC_011092.1	110227	439843	Enterobacterales	Enterobacteriaceae	Salmonella	0
NC_011093.1	4585	439843	Enterobacterales	Enterobacteriaceae	Salmonella	0
NC_013508.1	3760463	498217	Enterobacterales	Hafniaceae	Edwardsiella	0
NC_013509.1	43703	498217	Enterobacterales	Hafniaceae	Edwardsiella	0
NC_011149.1	4798660	454166	Enterobacterales	Enterobacteriaceae	Salmonella	0
NC_011148.1	37978	454166	Enterobacterales	Enterobacteriaceae	Salmonella	0
NC_011205.1	4842908	439851	Enterobacterales	Enterobacteriaceae	Salmonella	0
NC_011204.1	74551	439851	Enterobacterales	Enterobacteriaceae	Salmonella	0
NC_012560.1	5365318	322710	Pseudomonadales	Pseudomonadaceae	Azotobacter group	0
NC_011834.1	641895	561501	Enterobacterales	Erwiniaceae	Buchnera	0
NC_011833.1	642122	563178	Enterobacterales	Erwiniaceae	Buchnera	0
NC_011353.1	5572075	444450	Enterobacterales	Enterobacteriaceae	Escherichia	0
NC_011351.1	37452	444450	Enterobacterales	Enterobacteriaceae	Escherichia	0
NC_011350.1	94644	444450	Enterobacterales	Enterobacteriaceae	Escherichia	0
NC_011586.2	4055148	480119	Moraxellales	Moraxellaceae	Acinetobacter	0
NC_011585.2	8731	480119	Moraxellales	Moraxellaceae	Acinetobacter	0
NC_012578.1	2892523	579112	Vibrionales	Vibrionaceae	Vibrio	0
NC_012580.1	1046382	579112	Vibrionales	Vibrionaceae	Vibrio	0
NC_012582.1	3024078	345073	Vibrionales	Vibrionaceae	Vibrio	1
NC_012583.1	1111222	345073	Vibrionales	Vibrionaceae	Vibrio	0
NC_011663.1	5145902	407976	Alteromonadales	Shewanellaceae	Shewanella	1
NC_011664.1	88311	407976	Alteromonadales	Shewanellaceae	Shewanella	0
NC_011668.1	65448	407976	Alteromonadales	Shewanellaceae	Shewanella	0
NC_011665.1	59223	407976	Alteromonadales	Shewanellaceae	Shewanella	0
NC_011852.1	2269156	557723	Pasteurellales	Pasteurellaceae	Glaesserella	0
NC_011901.1	3464554	396588	Chromatiales	Ectothiorhodospiraceae	Thioalkalivibrio	0
NC_016856.1	4870265	588858	Enterobacterales	Enterobacteriaceae	Salmonella	0
NC_016855.1	93832	588858	Enterobacterales	Enterobacteriaceae	Salmonella	0
NC_013008.1	5528136	544404	Enterobacterales	Enterobacteriaceae	Escherichia	0
NC_013010.1	94601	544404	Enterobacterales	Enterobacteriaceae	Escherichia	0
NC_017328.1	4650856	591020	Enterobacterales	Enterobacteriaceae	Shigella	0
NC_017319.1	223364	591020	Enterobacterales	Enterobacteriaceae	Shigella	0
NC_017320.1	6850	591020	Enterobacterales	Enterobacteriaceae	Shigella	0
NC_017329.1	6200	591020	Enterobacterales	Enterobacteriaceae	Shigella	0
NC_017321.1	4042	591020	Enterobacterales	Enterobacteriaceae	Shigella	0
NC_017330.1	3180	591020	Enterobacterales	Enterobacteriaceae	Shigella	0
NC_012759.1	4578159	595496	Enterobacterales	Enterobacteriaceae	Escherichia	0
NC_012668.1	3149584	593588	Vibrionales	Vibrionaceae	Vibrio	1
NC_012667.1	1086784	593588	Vibrionales	Vibrionaceae	Vibrio	1
NC_012971.2	4558953	469008	Enterobacterales	Enterobacteriaceae	Escherichia	0
NC_017154.1	4640720	637382	Enterobacterales	Yersiniaceae	Yersinia	0
NC_017153.1	68342	637382	Enterobacterales	Yersiniaceae	Yersinia	0
NC_017155.1	94249	637382	Enterobacterales	Yersiniaceae	Yersinia	0
NC_017156.1	9611	637382	Enterobacterales	Yersiniaceae	Yersinia	0
NC_017160.1	4626944	637385	Enterobacterales	Yersiniaceae	Yersinia	0
NC_017157.1	69665	637385	Enterobacterales	Yersiniaceae	Yersinia	0
NC_017158.1	96046	637385	Enterobacterales	Yersiniaceae	Yersinia	0
NC_017159.1	9608	637385	Enterobacterales	Yersiniaceae	Yersinia	0
NC_014029.1	4553586	637386	Enterobacterales	Yersiniaceae	Yersinia	0
NC_014017.1	68342	637386	Enterobacterales	Yersiniaceae	Yersinia	0
NC_014022.1	94251	637386	Enterobacterales	Yersiniaceae	Yersinia	0
NC_014027.1	9609	637386	Enterobacterales	Yersiniaceae	Yersinia	0
NC_012779.2	3812301	634503	Enterobacterales	Hafniaceae	Edwardsiella	0
NC_012913.1	2313035	634176	Pasteurellales	Pasteurellaceae	Aggregatibacter	0
NC_012997.1	5193164	377629	Cellvibrionales	Cellvibrionaceae	Teredinibacter	0
NC_012691.1	3471292	595494	Aeromonadales	Aeromonadaceae	Tolumonas	0
NC_017453.1	1892681	510831	Thiotrichales	Francisellaceae	Francisella	0
NC_017625.1	4630707	536056	Enterobacterales	Enterobacteriaceae	Escherichia	0
NC_012880.1	4679450	579405	Enterobacterales	Pectobacteriaceae	Musicola	0
NC_012912.1	4813854	561229	Enterobacterales	Pectobacteriaceae	Dickeya	0
NC_012917.1	4862913	561230	Enterobacterales	Pectobacteriaceae	Pectobacterium	0
NC_012947.1	4570938	866768	Enterobacterales	Enterobacteriaceae	Escherichia	0
NC_013166.1	2852073	523791	Kangiellales	Kangiellaceae	Kangiella	0
NC_013421.1	5063892	561231	Enterobacterales	Pectobacteriaceae	Pectobacterium	0
NC_013960.1	4079427	472759	Chromatiales	Chromatiaceae	Nitrosococcus	0
NC_013958.1	65833	472759	Chromatiales	Chromatiaceae	Nitrosococcus	0
NC_013422.1	2582886	555778	Chromatiales	Halothiobacillaceae	Halothiobacillus	0
NC_013456.1	3259580	150340	Vibrionales	Vibrionaceae	Vibrio	0
NC_013457.1	1829445	150340	Vibrionales	Vibrionaceae	Vibrio	0
NC_013592.1	4818394	590409	Enterobacterales	Pectobacteriaceae	Dickeya	0
NC_013941.1	5386352	701177	Enterobacterales	Enterobacteriaceae	Escherichia	0
NC_013942.1	66001	701177	Enterobacterales	Enterobacteriaceae	Escherichia	0
NC_013956.2	4703373	706191	Enterobacterales	Erwiniaceae	Pantoea	0
NC_013850.1	5458505	640131	Enterobacterales	Enterobacteriaceae	Klebsiella/Raoultella group	0
NC_013851.1	3526903	572477	Chromatiales	Chromatiaceae	Allochromatium	0
NC_013852.1	102242	572477	Chromatiales	Chromatiaceae	Allochromatium	0
NC_013862.1	39929	572477	Chromatiales	Chromatiaceae	Allochromatium	0
NC_013889.1	2744800	396595	Chromatiales	Ectothiorhodospiraceae	Thioalkalivibrio	0
NC_013930.1	240256	396595	Chromatiales	Ectothiorhodospiraceae	Thioalkalivibrio	0
NC_014121.1	5314581	716541	Enterobacterales	Enterobacteriaceae	Enterobacter	0
NC_014107.1	199562	716541	Enterobacterales	Enterobacteriaceae	Enterobacter	0
NC_014108.1	84653	716541	Enterobacterales	Enterobacteriaceae	Enterobacter	0
NC_017628.1	5108383	714962	Enterobacterales	Enterobacteriaceae	Escherichia	0
NC_007481.1	3214944	326442	Alteromonadales	Pseudoalteromonadaceae	Pseudoalteromonas	1
NC_007482.1	635328	326442	Alteromonadales	Pseudoalteromonadaceae	Pseudoalteromonas	0
NC_008027.1	5888780	384676	Pseudomonadales	Pseudomonadaceae	Pseudomonas	0
NC_010694.1	3883467	465817	Enterobacterales	Erwiniaceae	Erwinia	0
NC_010695.1	9299	465817	Enterobacterales	Erwiniaceae	Erwinia	0
NC_010696.1	35494	465817	Enterobacterales	Erwiniaceae	Erwinia	0
NC_010699.1	44694	465817	Enterobacterales	Erwiniaceae	Erwinia	0
NC_010693.1	46159	465817	Enterobacterales	Erwiniaceae	Erwinia	0
NC_010697.1	48751	465817	Enterobacterales	Erwiniaceae	Erwinia	0
NC_011740.1	4588711	585054	Enterobacterales	Enterobacteriaceae	Escherichia	0
NC_011743.1	55150	585054	Enterobacterales	Enterobacteriaceae	Escherichia	0
NC_011748.1	5154862	585055	Enterobacterales	Enterobacteriaceae	Escherichia	0
NC_011741.1	4700560	585034	Enterobacterales	Enterobacteriaceae	Escherichia	0
NC_011742.1	5032268	585035	Enterobacterales	Enterobacteriaceae	Escherichia	0
NC_011747.1	133853	585035	Enterobacterales	Enterobacteriaceae	Escherichia	0
NC_011750.1	5132068	585057	Enterobacterales	Enterobacteriaceae	Escherichia	0
NC_011601.1	4965553	574521	Enterobacterales	Enterobacteriaceae	Escherichia	0
NC_011602.1	6147	574521	Enterobacterales	Enterobacteriaceae	Escherichia	0
NC_011603.1	97978	574521	Enterobacterales	Enterobacteriaceae	Escherichia	0
NC_011147.1	4581797	554290	Enterobacterales	Enterobacteriaceae	Salmonella	0
NC_011770.1	6601757	557722	Pseudomonadales	Pseudomonadaceae	Pseudomonas	0
NC_016854.1	4879400	568708	Enterobacterales	Enterobacteriaceae	Salmonella	0
NC_013282.2	4384463	693216	Enterobacterales	Enterobacteriaceae	Cronobacter	0
NC_013283.1	138339	693216	Enterobacterales	Enterobacteriaceae	Cronobacter	0
NC_013284.1	22448	693216	Enterobacterales	Enterobacteriaceae	Cronobacter	0
NC_013285.1	53842	693216	Enterobacterales	Enterobacteriaceae	Cronobacter	0
NC_013716.1	5346659	637910	Enterobacterales	Enterobacteriaceae	Citrobacter	0
NC_013717.1	54449	637910	Enterobacterales	Enterobacteriaceae	Citrobacter	0
NC_013718.1	39265	637910	Enterobacterales	Enterobacteriaceae	Citrobacter	0
NC_013719.1	3910	637910	Enterobacterales	Enterobacteriaceae	Citrobacter	0
NC_017626.1	5241977	216592	Enterobacterales	Enterobacteriaceae	Escherichia	0
NC_017627.1	113346	216592	Enterobacterales	Enterobacteriaceae	Escherichia	0
NC_013971.1	3805874	716540	Enterobacterales	Erwiniaceae	Erwinia	0
NC_013972.1	28243	716540	Enterobacterales	Erwiniaceae	Erwinia	0
NC_013973.1	71487	716540	Enterobacterales	Erwiniaceae	Erwinia	0
NC_013892.1	4225498	406818	Enterobacterales	Morganellaceae	Xenorhabdus	0
NC_012214.1	4026322	634499	Enterobacterales	Erwiniaceae	Erwinia	0
NC_013264.1	3070	634499	Enterobacterales	Erwiniaceae	Erwinia	0
NC_013265.1	4955	634499	Enterobacterales	Erwiniaceae	Erwinia	0
NC_013954.1	2590	634499	Enterobacterales	Erwiniaceae	Erwinia	0
NC_013263.1	35909	634499	Enterobacterales	Erwiniaceae	Erwinia	0
NC_000907.1	1830138	71421	Pasteurellales	Pasteurellaceae	Haemophilus	0
NC_004459.3	3281866	216895	Vibrionales	Vibrionaceae	Vibrio	0
NC_004460.2	1844830	216895	Vibrionales	Vibrionaceae	Vibrio	0
NC_005061.1	705557	203907	Enterobacterales	Enterobacteriaceae	Enterobacteriaceae incertae sedis	0
NC_005966.1	3598621	62977	Moraxellales	Moraxellaceae	Acinetobacter	0
NC_006155.1	4744671	273123	Enterobacterales	Yersiniaceae	Yersinia	0
NC_006153.2	68525	273123	Enterobacterales	Yersiniaceae	Yersinia	0
NC_006154.1	27702	273123	Enterobacterales	Yersiniaceae	Yersinia	0
NC_006368.1	3503610	297246	Legionellales	Legionellaceae	Legionella	0
NC_006365.1	131885	297246	Legionellales	Legionellaceae	Legionella	0
NC_006369.1	3345687	297245	Legionellales	Legionellaceae	Legionella	0
NC_006366.1	59832	297245	Legionellales	Legionellaceae	Legionella	0
NC_007963.1	3696649	290398	Oceanospirillales	Halomonadaceae	Chromohalobacter	0
NC_010410.1	3936291	509173	Moraxellales	Moraxellaceae	Acinetobacter	0
NC_010401.1	5644	509173	Moraxellales	Moraxellaceae	Acinetobacter	0
NC_010402.1	9661	509173	Moraxellales	Moraxellaceae	Acinetobacter	0
NC_010404.1	94413	509173	Moraxellales	Moraxellaceae	Acinetobacter	0
NC_010403.1	2726	509173	Moraxellales	Moraxellaceae	Acinetobacter	0
NC_010554.1	4063606	529507	Enterobacterales	Morganellaceae	Proteus	0
NC_010555.1	36289	529507	Enterobacterales	Morganellaceae	Proteus	0
NC_010688.1	5079002	340	Xanthomonadales	Xanthomonadaceae	Xanthomonas	0
NC_010943.1	4851126	522373	Xanthomonadales	Xanthomonadaceae	Stenotrophomonas	0
NC_013722.1	3768695	380358	Xanthomonadales	Xanthomonadaceae	Xanthomonas	0
NC_017557.1	24837	29447	Xanthomonadales	Xanthomonadaceae	Xanthomonas	0
NC_017556.1	31555	29447	Xanthomonadales	Xanthomonadaceae	Xanthomonas	0
NC_017555.1	27212	29447	Xanthomonadales	Xanthomonadaceae	Xanthomonas	0
NC_008513.1	416380	372461	Enterobacterales	Erwiniaceae	Buchnera	0
NC_011878.1	6054	372461	Enterobacterales	Erwiniaceae	Buchnera	0
NC_013361.1	5697240	573235	Enterobacterales	Enterobacteriaceae	Escherichia	0
NC_013369.1	85167	573235	Enterobacterales	Enterobacteriaceae	Escherichia	0
NC_013362.1	63365	573235	Enterobacterales	Enterobacteriaceae	Escherichia	0
NC_013363.1	5686	573235	Enterobacterales	Enterobacteriaceae	Escherichia	0
NC_014543.1	4073	573235	Enterobacterales	Enterobacteriaceae	Escherichia	0
NC_014012.1	4962103	637905	Alteromonadales	Shewanellaceae	Shewanella	0
NC_011753.2	3299303	575788	Vibrionales	Vibrionaceae	Vibrio	1
NC_011744.2	1675515	575788	Vibrionales	Vibrionaceae	Vibrio	0
NC_013961.1	3805573	665029	Enterobacterales	Erwiniaceae	Erwinia	0
NC_013957.1	28259	665029	Enterobacterales	Erwiniaceae	Erwinia	0
NC_013861.1	4077332	661367	Legionellales	Legionellaceae	Legionella	0
NC_014544.1	71826	661367	Legionellales	Legionellaceae	Legionella	0
NC_014147.1	1863286	1236608	Moraxellales	Moraxellaceae	Moraxella	0
NC_009494.2	3576470	400673	Legionellales	Legionellaceae	Legionella	0
NC_014125.1	3516334	423212	Legionellales	Legionellaceae	Legionella	0
NC_014109.1	574390	515618	Enterobacterales	Enterobacteriaceae	Candidatus Riesia	0
NC_013962.1	7737	515618	Enterobacterales	Enterobacteriaceae	Candidatus Riesia	0
NC_014315.1	3328570	105559	Chromatiales	Chromatiaceae	Nitrosococcus	0
NC_014316.1	39105	105559	Chromatiales	Chromatiaceae	Nitrosococcus	0
NC_014317.1	5611	105559	Chromatiales	Chromatiaceae	Nitrosococcus	0
NZ_CP047260.1	6115755	629265	Pseudomonadales	Pseudomonadaceae	Pseudomonas	0
NZ_CP047262.1	46546	629265	Pseudomonadales	Pseudomonadaceae	Pseudomonas	0
NZ_CP047263.1	39848	629265	Pseudomonadales	Pseudomonadaceae	Pseudomonas	0
NZ_CP047264.1	4217	629265	Pseudomonadales	Pseudomonadaceae	Pseudomonas	0
NZ_CP047261.1	387260	629265	Pseudomonadales	Pseudomonadaceae	Pseudomonas	0
NZ_CP042804.1	6133558	573066	Pseudomonadales	Pseudomonadaceae	Pseudomonas	1
NZ_CP042805.1	68162	573066	Pseudomonadales	Pseudomonadaceae	Pseudomonas	0
NZ_CP031225.1	6075120	629260	Pseudomonadales	Pseudomonadaceae	Pseudomonas	0
NZ_CP031226.1	971889	629260	Pseudomonadales	Pseudomonadaceae	Pseudomonas	0
NZ_CP031227.1	62136	629260	Pseudomonadales	Pseudomonadaceae	Pseudomonas	0
NZ_CP031228.1	40720	629260	Pseudomonadales	Pseudomonadaceae	Pseudomonas	0
NC_004347.2	4969811	211586	Alteromonadales	Shewanellaceae	Shewanella	0
NC_004349.1	161613	211586	Alteromonadales	Shewanellaceae	Shewanella	0
NC_017309.1	3684607	718251	Enterobacterales	Hafniaceae	Edwardsiella	0
NC_017318.1	44194	718251	Enterobacterales	Hafniaceae	Edwardsiella	0
NC_014500.1	4922802	198628	Enterobacterales	Pectobacteriaceae	Dickeya	0
NC_017571.1	5066051	693974	Alteromonadales	Shewanellaceae	Shewanella	0
NC_017570.1	72392	693974	Alteromonadales	Shewanellaceae	Shewanella	0
NC_017572.1	60958	693974	Alteromonadales	Shewanellaceae	Shewanella	0
NC_016902.1	4920168	595495	Enterobacterales	Enterobacteriaceae	Escherichia	0
NC_016904.1	103795	595495	Enterobacterales	Enterobacteriaceae	Escherichia	0
NC_016903.1	5360	595495	Enterobacterales	Enterobacteriaceae	Escherichia	0
NC_017631.1	5131397	655817	Enterobacterales	Enterobacteriaceae	Escherichia	0
NC_017629.1	1564	655817	Enterobacterales	Enterobacteriaceae	Escherichia	0
NC_017562.1	2491203	788929	Xanthomonadales	Xanthomonadaceae	Xylella	0
NC_017561.1	26180	788929	Xanthomonadales	Xanthomonadaceae	Xylella	0
NC_017632.1	4993013	869729	Enterobacterales	Enterobacteriaceae	Escherichia	0
NC_017630.1	114550	869729	Enterobacterales	Enterobacteriaceae	Escherichia	0
NC_014541.1	4279159	550540	Alteromonadales	Ferrimonadaceae	Ferrimonas	1
NC_014562.1	4024986	712898	Enterobacterales	Erwiniaceae	Pantoea	0
NC_014561.1	167983	712898	Enterobacterales	Erwiniaceae	Pantoea	0
NC_014563.1	165693	712898	Enterobacterales	Erwiniaceae	Pantoea	0
NC_014258.1	529676	712898	Enterobacterales	Erwiniaceae	Pantoea	0
NC_020802.1	3052410	314282	Alteromonadales	Psychromonadaceae	Psychromonas	0
NZ_CP046035.1	5662937	563797	Pseudomonadales	Pseudomonadaceae	Pseudomonas	1
NZ_CP046036.1	51521	563797	Pseudomonadales	Pseudomonadaceae	Pseudomonas	0
NC_017846.2	2308962	694569	Pasteurellales	Pasteurellaceae	Aggregatibacter	0
NZ_CP008742.1	6016828	693985	Pseudomonadales	Pseudomonadaceae	Pseudomonas	0
NC_014618.1	4814049	701347	Enterobacterales	Enterobacteriaceae	Pluralibacter	0
NC_017451.1	1932306	262728	Pasteurellales	Pasteurellaceae	Haemophilus	0
NC_017452.1	1819370	262727	Pasteurellales	Pasteurellaceae	Haemophilus	0
NC_017445.1	3909168	215689	Enterobacterales	Erwiniaceae	Erwinia	0
NC_017442.1	30866	215689	Enterobacterales	Erwiniaceae	Erwinia	0
NC_017446.1	5296	215689	Enterobacterales	Erwiniaceae	Erwinia	0
NC_017443.1	6417	215689	Enterobacterales	Erwiniaceae	Erwinia	0
NC_017447.1	3237	215689	Enterobacterales	Erwiniaceae	Erwinia	0
NC_017444.1	2691	215689	Enterobacterales	Erwiniaceae	Erwinia	0
NC_017506.1	4421911	225937	Pseudomonadales	Marinobacteraceae	Marinobacter	0
NC_017507.1	187465	225937	Pseudomonadales	Marinobacteraceae	Marinobacter	0
NC_017508.1	42349	225937	Pseudomonadales	Marinobacteraceae	Marinobacter	0
NC_016445.1	3031375	914149	Vibrionales	Vibrionaceae	Vibrio	1
NC_016446.1	1046365	914149	Vibrionales	Vibrionaceae	Vibrio	0
NZ_CP035751.1	5249232	340186	Enterobacterales	Enterobacteriaceae	Escherichia	0
NZ_CP035754.1	33827	340186	Enterobacterales	Enterobacteriaceae	Escherichia	0
NZ_CP035756.1	5681	340186	Enterobacterales	Enterobacteriaceae	Escherichia	0
NZ_CP035753.1	65378	340186	Enterobacterales	Enterobacteriaceae	Escherichia	0
NZ_CP035752.1	66171	340186	Enterobacterales	Enterobacteriaceae	Escherichia	0
NZ_CP035755.1	25421	340186	Enterobacterales	Enterobacteriaceae	Escherichia	0
NC_017267.2	4831746	383407	Xanthomonadales	Xanthomonadaceae	Xanthomonas	0
NC_019551.1	1894157	351581	Thiotrichales	Francisellaceae	Francisella	0
NZ_CP018150.1	2063021	360116	Legionellales	Coxiellaceae	Coxiella	0
NC_010258.1	39281	360116	Legionellales	Coxiellaceae	Coxiella	0
NC_017566.1	4840251	399804	Alteromonadales	Shewanellaceae	Shewanella	1
NC_018632.1	4653851	529120	Alteromonadales	Alteromonadaceae	Alteromonas/Salinimonas group	0
NC_014837.1	4368708	592316	Enterobacterales	Erwiniaceae	Pantoea	0
NC_014838.1	793953	592316	Enterobacterales	Erwiniaceae	Pantoea	0
NC_014839.1	394054	592316	Enterobacterales	Erwiniaceae	Pantoea	0
NC_014840.1	321080	592316	Enterobacterales	Erwiniaceae	Pantoea	0
NC_014841.1	318111	592316	Enterobacterales	Erwiniaceae	Pantoea	0
NC_014842.1	116877	592316	Enterobacterales	Erwiniaceae	Pantoea	0
NC_021591.1	5328010	682634	Enterobacterales	Yersiniaceae	Serratia	0
NC_021594.1	75721	682634	Enterobacterales	Yersiniaceae	Serratia	0
NZ_CP029003.1	2318649	228399	Pasteurellales	Pasteurellaceae	Actinobacillus	0
NC_016901.1	5288069	693973	Alteromonadales	Shewanellaceae	Shewanella	1
NC_016905.1	80698	693973	Alteromonadales	Shewanellaceae	Shewanella	0
NC_022546.1	4035456	891974	Enterobacterales	Enterobacteriaceae	unclassified Enterobacteriaceae	0
NC_022533.1	19174	891974	Enterobacterales	Enterobacteriaceae	unclassified Enterobacteriaceae	0
NC_022534.1	38222	891974	Enterobacterales	Enterobacteriaceae	unclassified Enterobacteriaceae	0
NC_017253.1	641716	713601	Enterobacterales	Erwiniaceae	Buchnera	0
NC_017634.1	4747819	685038	Enterobacterales	Enterobacteriaceae	Escherichia	0
NC_017659.1	147060	685038	Enterobacterales	Enterobacteriaceae	Escherichia	0
NC_017530.1	5731541	931281	Pseudomonadales	Pseudomonadaceae	Pseudomonas	0
NC_014803.1	3332787	234831	Alteromonadales	Pseudoalteromonadaceae	Pseudoalteromonas	0
NC_014800.1	704884	234831	Alteromonadales	Pseudoalteromonadaceae	Pseudoalteromonas	0
NC_017635.1	4900968	566546	Enterobacterales	Enterobacteriaceae	Escherichia	0
NC_017637.1	102536	566546	Enterobacterales	Enterobacteriaceae	Escherichia	0
NC_017636.1	5360	566546	Enterobacterales	Enterobacteriaceae	Escherichia	0
NC_016602.1	3294546	903510	Vibrionales	Vibrionaceae	Vibrio	0
NC_016628.1	1621862	903510	Vibrionales	Vibrionaceae	Vibrio	0
NC_014924.1	3419049	743721	Xanthomonadales	Xanthomonadaceae	Pseudoxanthomonas	0
NC_014909.2	722585	859654	Enterobacterales	Enterobacteriaceae	Enterobacteriaceae incertae sedis	0
NC_014965.1	3194232	914127	Vibrionales	Vibrionaceae	Vibrio	0
NC_014966.1	1813536	914127	Vibrionales	Vibrionaceae	Vibrio	0
NC_020547.2	3704284	945556	Moraxellales	Moraxellaceae	Acinetobacter	0
NC_020525.1	7416	945556	Moraxellales	Moraxellaceae	Acinetobacter	0
NC_017265.1	4532063	547048	Enterobacterales	Yersiniaceae	Yersinia	0
NC_017263.1	68552	547048	Enterobacterales	Yersiniaceae	Yersinia	0
NC_017266.1	99286	547048	Enterobacterales	Yersiniaceae	Yersinia	0
NC_017264.1	9600	547048	Enterobacterales	Yersiniaceae	Yersinia	0
NC_017847.1	3964912	889738	Moraxellales	Moraxellaceae	Acinetobacter	0
NC_017848.1	77528	889738	Moraxellales	Moraxellaceae	Acinetobacter	0
NC_020524.1	110967	889738	Moraxellales	Moraxellaceae	Acinetobacter	0
NC_015061.1	4864217	741091	Enterobacterales	Yersiniaceae	Rahnella	0
NC_015062.1	616549	741091	Enterobacterales	Yersiniaceae	Rahnella	0
NC_015063.1	133486	741091	Enterobacterales	Yersiniaceae	Rahnella	0
NC_017162.1	3940614	696749	Moraxellales	Moraxellaceae	Acinetobacter	0
NC_017163.1	74451	696749	Moraxellales	Moraxellaceae	Acinetobacter	0
NC_017164.1	8041	696749	Moraxellales	Moraxellaceae	Acinetobacter	0
NC_016857.1	4878013	909946	Enterobacterales	Enterobacteriaceae	Salmonella	0
NC_016858.1	93842	909946	Enterobacterales	Enterobacteriaceae	Salmonella	0
NC_017675.1	86908	909946	Enterobacterales	Enterobacteriaceae	Salmonella	0
NC_016859.1	8688	909946	Enterobacterales	Enterobacteriaceae	Salmonella	0
NZ_CP007530.1	4694375	859199	Enterobacterales	Enterobacteriaceae	Salmonella	0
NC_016603.1	3862530	871585	Moraxellales	Moraxellaceae	Acinetobacter	0
NZ_CP019725.1	4898349	925776	Xanthomonadales	Xanthomonadaceae	Xanthomonas	0
NC_015224.1	4552107	994476	Enterobacterales	Yersiniaceae	Yersinia	0
NC_015475.1	69704	994476	Enterobacterales	Yersiniaceae	Yersinia	0
NC_015276.1	4684316	717774	Oceanospirillales	Oceanospirillaceae	Marinomonas	0
NC_015379.1	6843248	994484	Pseudomonadales	Pseudomonadaceae	Pseudomonas	0
NC_017270.1	2791729	935297	Vibrionales	Vibrionaceae	Vibrio	0
NC_017269.1	946986	935297	Vibrionales	Vibrionaceae	Vibrio	0
NC_017532.1	4689946	996285	Pseudomonadales	Pseudomonadaceae	Pseudomonas	0
NC_017450.1	1913619	984129	Thiotrichales	Francisellaceae	Francisella	0
NC_017449.1	1945310	622488	Thiotrichales	Francisellaceae	Francisella	0
NC_003198.1	4809037	220341	Enterobacterales	Enterobacteriaceae	Salmonella	0
NC_003384.1	218160	220341	Enterobacterales	Enterobacteriaceae	Salmonella	0
NC_003385.1	106516	220341	Enterobacterales	Enterobacteriaceae	Salmonella	0
NC_004603.1	3288558	223926	Vibrionales	Vibrionaceae	Vibrio	0
NC_004605.1	1877212	223926	Vibrionales	Vibrionaceae	Vibrio	0
NC_005126.1	5688987	243265	Enterobacterales	Morganellaceae	Photorhabdus	0
NC_006370.1	4085304	298386	Vibrionales	Vibrionaceae	Photobacterium	0
NC_006371.1	2237943	298386	Vibrionales	Vibrionaceae	Photobacterium	0
NC_005871.1	80033	298386	Vibrionales	Vibrionaceae	Photobacterium	0
NC_009348.1	4702402	382245	Aeromonadales	Aeromonadaceae	Aeromonas	0
NC_009349.1	166749	382245	Aeromonadales	Aeromonadaceae	Aeromonas	0
NC_009350.1	155098	382245	Aeromonadales	Aeromonadaceae	Aeromonas	0
NC_004923.1	5424	382245	Aeromonadales	Aeromonadaceae	Aeromonas	0
NC_004925.1	5247	382245	Aeromonadales	Aeromonadaceae	Aeromonas	0
NC_004924.1	5616	382245	Aeromonadales	Aeromonadaceae	Aeromonas	0
NC_012962.1	5064808	291112	Enterobacterales	Morganellaceae	Photorhabdus	0
NC_012961.1	29330	291112	Enterobacterales	Morganellaceae	Photorhabdus	0
NC_011312.1	3325165	316275	Vibrionales	Vibrionaceae	Aliivibrio	0
NC_011313.1	1206461	316275	Vibrionales	Vibrionaceae	Aliivibrio	0
NC_011314.1	30807	316275	Vibrionales	Vibrionaceae	Aliivibrio	0
NC_011316.1	4327	316275	Vibrionales	Vibrionaceae	Aliivibrio	0
NC_011315.1	5360	316275	Vibrionales	Vibrionaceae	Aliivibrio	0
NC_011311.1	83540	316275	Vibrionales	Vibrionaceae	Aliivibrio	0
NC_014306.1	5100167	634500	Enterobacterales	Erwiniaceae	Erwinia	0
NC_014304.1	102323	634500	Enterobacterales	Erwiniaceae	Erwinia	0
NC_014305.1	169778	634500	Enterobacterales	Erwiniaceae	Erwinia	0
NC_014259.1	4152543	436717	Moraxellales	Moraxellaceae	Acinetobacter	0
NC_014532.2	4061825	768066	Oceanospirillales	Halomonadaceae	Halomonas	0
NC_014920.1	1985832	866630	Pasteurellales	Pasteurellaceae	Haemophilus	0
NC_014366.1	4587455	83406	unclassified Gammaproteobacteria	gamma proteobacterium HdN1		0
NC_014922.1	2007018	935897	Pasteurellales	Pasteurellaceae	Haemophilus	0
NC_008577.1	4972204	94122	Alteromonadales	Shewanellaceae	Shewanella	0
NC_008573.1	278942	94122	Alteromonadales	Shewanellaceae	Shewanella	1
NC_015424.1	4551783	998088	Aeromonadales	Aeromonadaceae	Aeromonas	1
NC_015410.1	5434353	1001585	Pseudomonadales	Pseudomonadaceae	Pseudomonas	0
NC_015460.1	2687335	1005058	Pasteurellales	Pasteurellaceae	Gallibacterium	0
NC_015461.1	6804	1005058	Pasteurellales	Pasteurellaceae	Gallibacterium	0
NC_017633.1	5153435	316401	Enterobacterales	Enterobacteriaceae	Escherichia	0
NC_017721.1	5175	316401	Enterobacterales	Enterobacteriaceae	Escherichia	0
NC_017723.1	5800	316401	Enterobacterales	Enterobacteriaceae	Escherichia	0
NC_017722.1	66681	316401	Enterobacterales	Enterobacteriaceae	Escherichia	0
NC_017724.1	94797	316401	Enterobacterales	Enterobacteriaceae	Escherichia	0
NC_016810.1	4878012	216597	Enterobacterales	Enterobacteriaceae	Salmonella	0
NC_017718.1	86908	216597	Enterobacterales	Enterobacteriaceae	Salmonella	0
NC_017719.1	8688	216597	Enterobacterales	Enterobacteriaceae	Salmonella	0
NC_017720.1	93842	216597	Enterobacterales	Enterobacteriaceae	Salmonella	0
NC_016809.1	1981535	862964	Pasteurellales	Pasteurellaceae	Haemophilus	0
NC_015964.1	2086875	862965	Pasteurellales	Pasteurellaceae	Haemophilus	0
NC_015497.1	5052309	983545	Alteromonadales	Alteromonadaceae	Glaciecola	0
NC_015498.1	341282	983545	Alteromonadales	Alteromonadaceae	Glaciecola	0
NC_017641.1	5186416	696406	Enterobacterales	Enterobacteriaceae	Escherichia	0
NC_017645.1	160573	696406	Enterobacterales	Enterobacteriaceae	Escherichia	0
NC_017642.1	90868	696406	Enterobacterales	Enterobacteriaceae	Escherichia	0
NC_017640.1	81475	696406	Enterobacterales	Enterobacteriaceae	Escherichia	0
NC_017643.1	65549	696406	Enterobacterales	Enterobacteriaceae	Escherichia	0
NC_017639.1	81883	696406	Enterobacterales	Enterobacteriaceae	Escherichia	0
NZ_CP036251.1	4952202	347	Xanthomonadales	Xanthomonadaceae	Xanthomonas	0
NC_016863.1	4817868	990282	Enterobacterales	Enterobacteriaceae	Salmonella	0
NC_016864.1	93277	990282	Enterobacterales	Enterobacteriaceae	Salmonella	0
NC_015554.1	4972148	715451	Alteromonadales	Alteromonadaceae	Alteromonas/Salinimonas group	1
NC_015556.1	4920769	743720	Pseudomonadales	Pseudomonadaceae	Pseudomonas	0
NC_015566.1	5443009	768490	Enterobacterales	Yersiniaceae	Serratia	0
NC_015559.1	3899940	491952	Oceanospirillales	Oceanospirillaceae	Marinomonas	0
NC_015567.1	5442880	768492	Enterobacterales	Yersiniaceae	Serratia	0
NC_015572.1	5051681	857087	Methylococcales	Methylococcaceae	Methylomonas	0
NC_017573.1	5442549	768493	Enterobacterales	Yersiniaceae	Serratia	0
NC_015581.1	1932455	717773	Thiotrichales	Piscirickettsiaceae	Thiomicrospira	0
NC_015663.1	5280350	1028307	Enterobacterales	Enterobacteriaceae	Klebsiella/Raoultella group	0
NC_017579.1	5242964	693970	Alteromonadales	Shewanellaceae	Shewanella	0
NC_017577.1	120153	693970	Alteromonadales	Shewanellaceae	Shewanella	0
NC_017580.1	91728	693970	Alteromonadales	Shewanellaceae	Shewanella	0
NC_017578.1	71173	693970	Alteromonadales	Shewanellaceae	Shewanella	0
NC_015662.1	444925	261317	Enterobacterales	Erwiniaceae	Buchnera	0
NC_015633.1	3063912	882102	Vibrionales	Vibrionaceae	Vibrio	1
NC_015637.1	988135	882102	Vibrionales	Vibrionaceae	Vibrio	0
NC_015696.1	2035931	573569	Thiotrichales	Francisellaceae	Francisella	0
NC_015735.1	538294	903503	Enterobacterales	Enterobacteriaceae	Candidatus Moranella	0
NZ_CP006632.1	4987957	1001989	Enterobacterales	Enterobacteriaceae	Escherichia	0
NZ_CP006633.1	3319	1001989	Enterobacterales	Enterobacteriaceae	Escherichia	0
NZ_CP006634.1	4086	1001989	Enterobacterales	Enterobacteriaceae	Escherichia	0
NZ_CP006635.1	161511	1001989	Enterobacterales	Enterobacteriaceae	Escherichia	0
NC_015740.1	4547930	316	Pseudomonadales	Pseudomonadaceae	Pseudomonas	0
NC_015733.1	5984790	1042876	Pseudomonadales	Pseudomonadaceae	Pseudomonas	0
NC_017540.1	5259571	1049565	Enterobacterales	Enterobacteriaceae	Klebsiella/Raoultella group	0
NC_017541.1	202852	1049565	Enterobacterales	Enterobacteriaceae	Klebsiella/Raoultella group	0
NC_017271.1	4941214	990315	Xanthomonadales	Xanthomonadaceae	Xanthomonas	0
NC_017168.1	4553770	1035377	Enterobacterales	Yersiniaceae	Yersinia	0
NC_017169.1	96210	1035377	Enterobacterales	Yersiniaceae	Yersinia	0
NC_017170.1	8431	1035377	Enterobacterales	Yersiniaceae	Yersinia	0
NC_015947.1	4544477	868597	Xanthomonadales	Xanthomonadaceae	Stenotrophomonas	0
NZ_CP007031.1	3779112	765910	Chromatiales	Chromatiaceae	Marichromatium	0
NC_015968.1	4812833	885040	Enterobacterales	Enterobacteriaceae	Enterobacter	0
NC_015963.1	166725	885040	Enterobacterales	Enterobacteriaceae	Enterobacter	0
NC_015969.1	32574	885040	Enterobacterales	Enterobacteriaceae	Enterobacter	0
NC_017256.1	641794	1005090	Enterobacterales	Erwiniaceae	Buchnera	0
NC_017257.1	7784	1005090	Enterobacterales	Erwiniaceae	Buchnera	0
NC_017258.1	3645	1005090	Enterobacterales	Erwiniaceae	Buchnera	0
NC_017259.1	615380	1005057	Enterobacterales	Erwiniaceae	Buchnera	0
NC_017261.1	7689	1005057	Enterobacterales	Erwiniaceae	Buchnera	0
NC_017260.1	4884	1005057	Enterobacterales	Erwiniaceae	Buchnera	0
NC_016010.1	4967469	981368	Xanthomonadales	Xanthomonadaceae	Xanthomonas	0
NZ_CP015202.1	6377271	1081940	Pseudomonadales	Pseudomonadaceae	Pseudomonas	1
NC_017548.1	6327754	941193	Pseudomonadales	Pseudomonadaceae	Pseudomonas	0
NC_017171.2	4022275	497978	Moraxellales	Moraxellaceae	Acinetobacter	0
NC_016041.1	4134229	1085623	Alteromonadales	Alteromonadaceae	Glaciecola	0
NC_017646.1	5313531	1072459	Enterobacterales	Enterobacteriaceae	Escherichia	0
NC_017647.1	54289	1072459	Enterobacterales	Enterobacteriaceae	Escherichia	0
NC_017648.1	5163	1072459	Enterobacterales	Enterobacteriaceae	Escherichia	0
NC_017649.1	4197	1072459	Enterobacterales	Enterobacteriaceae	Escherichia	0
NC_017650.1	1549	1072459	Enterobacterales	Enterobacteriaceae	Escherichia	0
NZ_CP007030.1	2158359	717772	Thiotrichales	Piscirickettsiaceae	Thiomicrospira	0
NZ_CP007029.1	3756729	713585	Chromatiales	Ectothiorhodospiraceae	Thioalkalivibrio	0
NC_018012.1	5017071	765911	Chromatiales	Chromatiaceae	Thiocystis	0
NC_020541.1	4225490	666685	Xanthomonadales	Rhodanobacteraceae	Rhodanobacter	1
NC_017554.1	4586378	1095774	Enterobacterales	Erwiniaceae	Pantoea	0
NC_017553.1	280753	1095774	Enterobacterales	Erwiniaceae	Pantoea	0
NC_017651.1	5038386	885276	Enterobacterales	Enterobacteriaceae	Escherichia	0
NC_017652.1	5038386	885275	Enterobacterales	Enterobacteriaceae	Escherichia	0
NC_016147.2	3452554	1045855	Xanthomonadales	Xanthomonadaceae	Pseudoxanthomonas	0
NC_016808.1	2349518	1075089	Pasteurellales	Pasteurellaceae	Pasteurella	0
NC_016831.1	4637962	1081093	Enterobacterales	Enterobacteriaceae	Salmonella	0
NC_018079.1	4968248	1104326	Enterobacterales	Enterobacteriaceae	Enterobacter	0
NC_016830.1	6845832	1114970	Pseudomonadales	Pseudomonadaceae	Pseudomonas	0
NZ_CP011039.1	3154175	1117319	Alteromonadales	Pseudoalteromonadaceae	Pseudoalteromonas	0
NZ_CP011040.1	1598238	1117319	Alteromonadales	Pseudoalteromonadaceae	Pseudoalteromonas	0
NZ_CP011025.1	3840834	1117313	Alteromonadales	Pseudoalteromonadaceae	Pseudoalteromonas	0
NZ_CP011026.1	783876	1117313	Alteromonadales	Pseudoalteromonadaceae	Pseudoalteromonas	0
NZ_CP011027.1	97261	1117313	Alteromonadales	Pseudoalteromonadaceae	Pseudoalteromonas	0
NZ_CP037893.1	4768632	763921	Enterobacterales	Enterobacteriaceae	Salmonella	0
NC_016632.1	1762765	568817	Enterobacterales	Yersiniaceae	Serratia	0
NC_016811.1	3359001	933093	Legionellales	Legionellaceae	Legionella	0
NC_016514.1	4734438	299767	Enterobacterales	Enterobacteriaceae	Enterobacter	0
NC_016515.1	63653	299767	Enterobacterales	Enterobacteriaceae	Enterobacter	0
NC_016845.1	5333942	1125630	Enterobacterales	Enterobacteriaceae	Klebsiella/Raoultella group	0
NC_016838.1	122799	1125630	Enterobacterales	Enterobacteriaceae	Klebsiella/Raoultella group	0
NC_016846.1	111195	1125630	Enterobacterales	Enterobacteriaceae	Klebsiella/Raoultella group	0
NC_016839.1	105974	1125630	Enterobacterales	Enterobacteriaceae	Klebsiella/Raoultella group	0
NC_016840.1	3751	1125630	Enterobacterales	Enterobacteriaceae	Klebsiella/Raoultella group	0
NC_016847.1	3353	1125630	Enterobacterales	Enterobacteriaceae	Klebsiella/Raoultella group	0
NC_016841.1	1308	1125630	Enterobacterales	Enterobacteriaceae	Klebsiella/Raoultella group	0
NC_016612.1	5974109	1006551	Enterobacterales	Enterobacteriaceae	Klebsiella/Raoultella group	0
NZ_CP019186.1	4482117	941188	Enterobacterales	Enterobacteriaceae	Salmonella	0
NZ_CP019187.1	100629	941188	Enterobacterales	Enterobacteriaceae	Salmonella	0
NZ_CP019188.1	95279	941188	Enterobacterales	Enterobacteriaceae	Salmonella	0
NC_016613.1	3478307	1116375	Vibrionales	Vibrionaceae	Vibrio	1
NC_016614.1	1974339	1116375	Vibrionales	Vibrionaceae	Vibrio	0
NC_017033.1	3603458	767434	Xanthomonadales	Rhodanobacteraceae	Frateuria	0
NC_016745.1	3514537	511062	Aeromonadales	Aeromonadaceae	Oceanimonas	0
NC_016746.1	8462	511062	Aeromonadales	Aeromonadaceae	Oceanimonas	0
NC_016747.1	4245	511062	Aeromonadales	Aeromonadaceae	Oceanimonas	0
NC_017656.1	5263980	1048689	Enterobacterales	Enterobacteriaceae	Escherichia	0
NC_017653.1	94015	1048689	Enterobacterales	Enterobacteriaceae	Escherichia	0
NC_017657.1	66078	1048689	Enterobacterales	Enterobacteriaceae	Escherichia	0
NC_017654.1	12068	1048689	Enterobacterales	Enterobacteriaceae	Escherichia	0
NC_017658.1	6211	1048689	Enterobacterales	Enterobacteriaceae	Escherichia	0
NC_017655.1	5954	1048689	Enterobacterales	Enterobacteriaceae	Escherichia	0
NC_016832.1	4768352	1132507	Enterobacterales	Enterobacteriaceae	Salmonella	0
NC_016825.1	181431	1132507	Enterobacterales	Enterobacteriaceae	Salmonella	0
NC_016893.1	719535	1142511	Enterobacterales	Erwiniaceae	Wigglesworthia	0
NC_016933.2	1968610	1001542	Thiotrichales	Francisellaceae	Francisella	0
NC_016937.2	1892857	1001534	Thiotrichales	Francisellaceae	Francisella	0
NC_016944.1	3007450	1134456	Vibrionales	Vibrionaceae	Vibrio	1
NC_016945.1	1072136	1134456	Vibrionales	Vibrionaceae	Vibrio	0
NC_017046.1	4876219	1008297	Enterobacterales	Enterobacteriaceae	Salmonella	0
NC_017054.1	93877	1008297	Enterobacterales	Enterobacteriaceae	Salmonella	0
NC_015761.1	4460105	218493	Enterobacterales	Enterobacteriaceae	Salmonella	0
NC_017564.1	4553420	930944	Enterobacterales	Yersiniaceae	Yersinia	0
NC_017565.1	72460	930944	Enterobacterales	Yersiniaceae	Yersinia	0
NC_017047.1	4962173	1151116	Enterobacterales	Yersiniaceae	Rahnella	0
NC_017060.1	570951	1151116	Enterobacterales	Yersiniaceae	Rahnella	0
NC_017807.1	48515	1151116	Enterobacterales	Yersiniaceae	Rahnella	0
NC_017773.1	75160	1151116	Enterobacterales	Yersiniaceae	Rahnella	0
NC_017027.1	2402218	1132496	Pasteurellales	Pasteurellaceae	Pasteurella	0
NC_017035.1	5360	1132496	Pasteurellales	Pasteurellaceae	Pasteurella	0
NC_017663.1	4935294	910348	Enterobacterales	Enterobacteriaceae	Escherichia	0
NZ_CP005960.1	6778052	1147786	Pseudomonadales	Pseudomonadaceae	Pseudomonas	0
NZ_CP005961.1	410512	1147786	Pseudomonadales	Pseudomonadaceae	Pseudomonas	0
NC_017660.1	5021812	595495	Enterobacterales	Enterobacteriaceae	Escherichia	0
NC_017661.1	5360	595495	Enterobacterales	Enterobacteriaceae	Escherichia	0
NC_017664.1	4897452	566546	Enterobacterales	Enterobacteriaceae	Escherichia	0
NC_017665.1	102535	566546	Enterobacterales	Enterobacteriaceae	Escherichia	0
NC_017662.1	5360	566546	Enterobacterales	Enterobacteriaceae	Escherichia	0
NC_017623.1	4750465	1160717	Enterobacterales	Enterobacteriaceae	Salmonella	0
NC_017624.1	37581	1160717	Enterobacterales	Enterobacteriaceae	Salmonella	0
NC_017731.1	4402109	1157951	Enterobacterales	Morganellaceae	Providencia	0
NC_017764.1	2378127	584721	Pasteurellales	Pasteurellaceae	Pasteurella	0
NC_017845.1	5164411	1905730	Enterobacterales	Pectobacteriaceae	Pectobacterium	0
NC_017856.1	2697465	754477	Thiotrichales	Piscirickettsiaceae	Methylophaga	0
NC_017858.1	47825	754477	Thiotrichales	Piscirickettsiaceae	Methylophaga	0
NC_017857.3	3137100	754476	Thiotrichales	Piscirickettsiaceae	Methylophaga	0
NZ_CP015613.1	5474685	1154756	Enterobacterales	Yersiniaceae	Serratia	0
NC_017906.1	5386223	741093	Enterobacterales	Enterobacteriaceae	Escherichia	0
NC_017907.1	92728	741093	Enterobacterales	Enterobacteriaceae	Escherichia	0
NC_017903.1	37785	741093	Enterobacterales	Enterobacteriaceae	Escherichia	0
NC_017909.1	1847202	1163389	Thiotrichales	Francisellaceae	Francisella	0
NC_017910.1	4158725	630626	Enterobacterales	Enterobacteriaceae	Shimwellia	0
NC_017911.1	5962570	1037911	Pseudomonadales	Pseudomonadaceae	Pseudomonas	0
NC_021361.1	56977	1037911	Pseudomonadales	Pseudomonadaceae	Pseudomonas	0
NC_017933.1	4268675	1138308	Enterobacterales	Enterobacteriaceae	Cronobacter	0
NC_017986.1	6085449	231023	Pseudomonadales	Pseudomonadaceae	Pseudomonas	0
NZ_AY208917.1	101858	231023	Pseudomonadales	Pseudomonadaceae	Pseudomonas	0
NC_018746.1	117003	231023	Pseudomonadales	Pseudomonadaceae	Pseudomonas	0
NZ_CP006664.1	4200387	667120	Enterobacterales	Hafniaceae	Edwardsiella	0
NZ_CP006665.1	127046	667120	Enterobacterales	Hafniaceae	Edwardsiella	0
NZ_CP006666.1	2219	667120	Enterobacterales	Hafniaceae	Edwardsiella	0
NC_018028.1	4709064	1196835	Pseudomonadales	Pseudomonadaceae	Pseudomonas	0
NC_017638.1	4621430	536056	Enterobacterales	Enterobacteriaceae	Escherichia	0
NC_017531.2	4555535	932677	Enterobacterales	Erwiniaceae	Pantoea	0
NC_017533.1	321744	932677	Enterobacterales	Erwiniaceae	Pantoea	0
NC_018080.1	6402658	1093787	Pseudomonadales	Pseudomonadaceae	Pseudomonas	0
NZ_CP015923.1	4841916	930778	Enterobacterales	Enterobacteriaceae	Salmonella	0
NZ_CP015924.1	4883715	930779	Enterobacterales	Enterobacteriaceae	Salmonella	0
NZ_CP015876.1	6077201	1193499	Pseudomonadales	Pseudomonadaceae	Pseudomonas	0
NZ_CP015877.1	6243825	1193501	Pseudomonadales	Pseudomonadaceae	Pseudomonas	0
NZ_CP010283.1	4858179	796733	Enterobacterales	Enterobacteriaceae	Salmonella	0
NZ_CP009564.1	120340	796733	Enterobacterales	Enterobacteriaceae	Salmonella	0
NZ_CP010281.1	4830769	796732	Enterobacterales	Enterobacteriaceae	Salmonella	0
NZ_CP009562.1	120346	796732	Enterobacterales	Enterobacteriaceae	Salmonella	0
NZ_CP010282.1	4795842	796731	Enterobacterales	Enterobacteriaceae	Salmonella	0
NZ_CP009563.1	80098	796731	Enterobacterales	Enterobacteriaceae	Salmonella	0
NZ_CP010279.1	4832938	796730	Enterobacterales	Enterobacteriaceae	Salmonella	0
NZ_CP009560.1	158195	796730	Enterobacterales	Enterobacteriaceae	Salmonella	0
NZ_CP009561.1	4755838	858306	Enterobacterales	Enterobacteriaceae	Salmonella	0
NZ_CP010284.1	4827959	858307	Enterobacterales	Enterobacteriaceae	Salmonella	0
NZ_CP009570.1	118585	858307	Enterobacterales	Enterobacteriaceae	Salmonella	0
NZ_CP010280.1	4864348	858305	Enterobacterales	Enterobacteriaceae	Salmonella	0
NZ_CP009567.1	158521	858305	Enterobacterales	Enterobacteriaceae	Salmonella	0
NZ_CP009568.1	3605	858305	Enterobacterales	Enterobacteriaceae	Salmonella	0
NZ_CP009566.1	94725	858305	Enterobacterales	Enterobacteriaceae	Salmonella	0
NC_018106.1	6097032	1191061	Enterobacterales	Enterobacteriaceae	Klebsiella/Raoultella group	0
NC_021501.1	110781	1191061	Enterobacterales	Enterobacteriaceae	Klebsiella/Raoultella group	0
NC_018107.1	353865	1191061	Enterobacterales	Enterobacteriaceae	Klebsiella/Raoultella group	0
NZ_CP034655.1	4788142	1094184	Xanthomonadales	Xanthomonadaceae	Xanthomonas	0
NZ_CP034656.1	49434	1094184	Xanthomonadales	Xanthomonadaceae	Xanthomonas	0
NC_018177.1	4174118	1123519	Pseudomonadales	Pseudomonadaceae	Pseudomonas	0
NZ_CP007598.1	4679081	926034	Enterobacterales	Enterobacteriaceae	Salmonella	0
NZ_CP007599.1	39599	926034	Enterobacterales	Enterobacteriaceae	Salmonella	0
NZ_CP018016.1	5817639	1177180	Enterobacterales	Enterobacteriaceae	Kosakonia	0
NZ_CP018017.1	290108	1177180	Enterobacterales	Enterobacteriaceae	Kosakonia	0
NZ_CP018018.1	14706	1177180	Enterobacterales	Enterobacteriaceae	Kosakonia	0
NC_018220.1	6260702	1196325	Pseudomonadales	Pseudomonadaceae	Pseudomonas	0
NZ_CP007727.1	5395263	1094170	Enterobacterales	Enterobacteriaceae	Klebsiella/Raoultella group	0
NZ_CP007728.1	15096	1094170	Enterobacterales	Enterobacteriaceae	Klebsiella/Raoultella group	0
NZ_CP007729.1	243824	1094170	Enterobacterales	Enterobacteriaceae	Klebsiella/Raoultella group	0
NZ_CP007730.1	113639	1094170	Enterobacterales	Enterobacteriaceae	Klebsiella/Raoultella group	0
NZ_CP008827.1	5394056	1087440	Enterobacterales	Enterobacteriaceae	Klebsiella/Raoultella group	0
NZ_CP008828.1	15096	1087440	Enterobacterales	Enterobacteriaceae	Klebsiella/Raoultella group	0
NZ_CP008829.1	243824	1087440	Enterobacterales	Enterobacteriaceae	Klebsiella/Raoultella group	0
NZ_CP008830.1	113639	1087440	Enterobacterales	Enterobacteriaceae	Klebsiella/Raoultella group	0
NC_018268.1	4063864	490759	Pseudomonadales	Marinobacteraceae	Marinobacter	0
NC_016860.1	4954814	718274	Enterobacterales	Enterobacteriaceae	Salmonella	0
NC_016861.1	106510	718274	Enterobacterales	Enterobacteriaceae	Salmonella	0
NC_016862.1	8670	718274	Enterobacterales	Enterobacteriaceae	Salmonella	0
NC_016816.1	4605545	1123863	Enterobacterales	Erwiniaceae	Pantoea	0
NC_016817.1	302599	1123863	Enterobacterales	Erwiniaceae	Pantoea	0
NC_011993.1	4773108	591946	Enterobacterales	Enterobacteriaceae	Escherichia	0
NC_017549.1	6764661	1089456	Pseudomonadales	Pseudomonadaceae	Pseudomonas	0
NC_017671.1	4769156	1163399	Xanthomonadales	Xanthomonadaceae	Stenotrophomonas	0
NC_017067.1	3989480	1163748	Pseudomonadales	Marinobacteraceae	Marinobacter	0
NZ_HG941718.1	5109767	941322	Enterobacterales	Enterobacteriaceae	Escherichia	0
NZ_HG941719.1	135602	941322	Enterobacterales	Enterobacteriaceae	Escherichia	0
NZ_HG941720.1	4080	941322	Enterobacterales	Enterobacteriaceae	Escherichia	0
NC_018405.1	4726582	208224	Enterobacterales	Enterobacteriaceae	Enterobacter	0
NC_020418.1	3799539	1124991	Enterobacterales	Morganellaceae	Morganella	0
NZ_CP007567.1	4777154	1208104	Aeromonadales	Aeromonadaceae	Aeromonas	0
NZ_CP007568.1	11276	1208104	Aeromonadales	Aeromonadaceae	Aeromonas	0
NC_018414.1	162589	1202536	Oceanospirillales	Halomonadaceae	Zymobacter group	0
NC_018415.1	162504	1202537	Oceanospirillales	Halomonadaceae	Zymobacter group	0
NC_018417.1	157543	1202539	Oceanospirillales	Halomonadaceae	Zymobacter group	0
NC_018418.1	159923	1202540	Oceanospirillales	Halomonadaceae	Zymobacter group	0
NC_018419.1	1441139	1199245	Enterobacterales	Enterobacteriaceae	Enterobacteriaceae incertae sedis	0
NC_018420.1	1121596	134287	Enterobacterales	Enterobacteriaceae	Enterobacteriaceae incertae sedis	0
NC_018507.1	358242	1206109	Oceanospirillales	Halomonadaceae	Zymobacter group	0
NZ_CP010945.1	6998154	1221522	Pseudomonadales	Pseudomonadaceae	Pseudomonas	1
NC_018522.1	5386705	1193292	Enterobacterales	Enterobacteriaceae	Klebsiella/Raoultella group	0
NC_018525.1	4842771	1218933	Enterobacterales	Pectobacteriaceae	Pectobacterium	0
NZ_HG916826.1	4686340	1182590	Pseudomonadales	Pseudomonadaceae	Pseudomonas	0
NC_018618.1	357472	1239881	Oceanospirillales	Halomonadaceae	Zymobacter group	0
NC_018650.1	5253138	1134782	Enterobacterales	Enterobacteriaceae	Escherichia	0
NC_018651.1	109274	1134782	Enterobacterales	Enterobacteriaceae	Escherichia	0
NC_018654.1	74213	1134782	Enterobacterales	Enterobacteriaceae	Escherichia	0
NC_018652.1	1549	1134782	Enterobacterales	Enterobacteriaceae	Escherichia	0
NZ_CP004387.1	4168427	391936	Oceanospirillales	Alcanivoracaceae	Alcanivorax	0
NC_018658.1	5273097	1133852	Enterobacterales	Enterobacteriaceae	Escherichia	0
NC_018666.1	74217	1133852	Enterobacterales	Enterobacteriaceae	Escherichia	0
NC_018659.1	88544	1133852	Enterobacterales	Enterobacteriaceae	Escherichia	0
NC_018660.1	1549	1133852	Enterobacterales	Enterobacteriaceae	Escherichia	0
NC_018661.1	5312586	1133853	Enterobacterales	Enterobacteriaceae	Escherichia	0
NC_018662.1	75573	1133853	Enterobacterales	Enterobacteriaceae	Escherichia	0
NC_018663.1	1549	1133853	Enterobacterales	Enterobacteriaceae	Escherichia	0
NC_018678.1	4601785	1004788	Alteromonadales	Alteromonadaceae	Alteromonas/Salinimonas group	1
NC_018697.1	2363215	385025	Thiotrichales	Piscirickettsiaceae	Cycloclasticus	0
NC_018692.1	4480507	1004785	Alteromonadales	Alteromonadaceae	Alteromonas/Salinimonas group	0
NC_018691.1	4928223	930169	Oceanospirillales	Alcanivoracaceae	Alcanivorax	0
NC_018676.1	350928	1239881	Oceanospirillales	Halomonadaceae	Zymobacter group	0
NC_018677.1	351658	1206109	Oceanospirillales	Halomonadaceae	Zymobacter group	0
NC_018679.1	4629479	1004787	Alteromonadales	Alteromonadaceae	Alteromonas/Salinimonas group	0
NC_018680.1	45406	1004787	Alteromonadales	Alteromonadaceae	Alteromonas/Salinimonas group	0
NZ_CP011849.2	3184851	1227812	Thiotrichales	Piscirickettsiaceae	Piscirickettsia	0
NZ_CP011850.1	180124	1227812	Thiotrichales	Piscirickettsiaceae	Piscirickettsia	0
NZ_CP011851.1	33516	1227812	Thiotrichales	Piscirickettsiaceae	Piscirickettsia	0
NZ_CP011852.1	51573	1227812	Thiotrichales	Piscirickettsiaceae	Piscirickettsia	0
NZ_CP013669.1	57445	1227812	Thiotrichales	Piscirickettsiaceae	Piscirickettsia	0
NZ_CP007215.2	4902027	1235834	Enterobacterales	Enterobacteriaceae	Kosakonia	0
NC_018706.1	3957368	1100841	Moraxellales	Moraxellaceae	Acinetobacter	0
NC_018868.3	4300227	1117647	Cellvibrionales	Cellvibrionaceae	Simiduia	0
NC_018140.1	3492535	91891	Legionellales	Legionellaceae	Legionella	0
NC_018139.1	3467254	91891	Legionellales	Legionellaceae	Legionella	0
NC_018141.1	150432	91891	Legionellales	Legionellaceae	Legionella	0
NC_019393.1	4643844	1004786	Alteromonadales	Alteromonadaceae	Alteromonas/Salinimonas group	0
NC_019394.1	303282	1004786	Alteromonadales	Alteromonadaceae	Alteromonas/Salinimonas group	1
NZ_CP013138.1	3924123	283699	Alteromonadales	Pseudoalteromonadaceae	Pseudoalteromonas	0
NZ_CP013139.1	906103	283699	Alteromonadales	Pseudoalteromonadaceae	Pseudoalteromonas	0
NC_019537.1	1886888	1232394	Thiotrichales	Francisellaceae	Francisella	0
NC_019670.1	6183388	1207075	Pseudomonadales	Pseudomonadaceae	Pseudomonas	0
NC_021291.1	1739487	1260251	Chromatiales	Ectothiorhodospiraceae	Spiribacter	0
NC_019902.2	4002350	1255043	Chromatiales	Ectothiorhodospiraceae	Thioalkalivibrio	0
NC_019905.1	5875750	1215088	Pseudomonadales	Pseudomonadaceae	Pseudomonas	0
NC_019906.1	80360	1215088	Pseudomonadales	Pseudomonadaceae	Pseudomonas	0
NC_019940.1	4048921	765912	Chromatiales	Chromatiaceae	Thioflavicoccus	0
NC_019941.1	88600	765912	Chromatiales	Chromatiaceae	Thioflavicoccus	0
NC_019936.1	4575057	644801	Pseudomonadales	Pseudomonadaceae	Pseudomonas	0
NC_019937.1	12763	644801	Pseudomonadales	Pseudomonadaceae	Pseudomonas	0
NC_019938.1	9865	644801	Pseudomonadales	Pseudomonadaceae	Pseudomonas	0
NC_019939.1	2804	644801	Pseudomonadales	Pseudomonadaceae	Pseudomonas	0
NC_019955.1	3297305	1211705	Vibrionales	Vibrionaceae	Vibrio	0
NC_019971.1	1806219	1211705	Vibrionales	Vibrionaceae	Vibrio	0
NZ_CP007528.1	4679662	886715	Enterobacterales	Enterobacteriaceae	Salmonella	0
NZ_CP007529.1	59369	886715	Enterobacterales	Enterobacteriaceae	Salmonella	0
NZ_CP012347.1	4694842	1029979	Enterobacterales	Enterobacteriaceae	Salmonella	0
NZ_CP012348.1	86650	1029979	Enterobacterales	Enterobacteriaceae	Salmonella	0
NC_020063.1	4762179	693444	Enterobacterales	Enterobacteriaceae	unclassified Enterobacteriaceae	0
NC_020064.1	4858216	671990	Enterobacterales	Yersiniaceae	Serratia	0
NC_020075.1	791219	1240471	Enterobacterales	Enterobacteriaceae	Enterobacteriaceae incertae sedis	0
NC_020163.1	4798435	1274814	Enterobacterales	Enterobacteriaceae	Escherichia	0
NC_020181.1	5419609	935296	Enterobacterales	Enterobacteriaceae	Klebsiella/Raoultella group	0
NC_020182.1	9294	935296	Enterobacterales	Enterobacteriaceae	Klebsiella/Raoultella group	0
NC_020180.1	162202	935296	Enterobacterales	Enterobacteriaceae	Klebsiella/Raoultella group	0
NZ_CP011394.1	4685993	696867	Enterobacterales	Enterobacteriaceae	Salmonella	0
NZ_CP011395.1	59336	696867	Enterobacterales	Enterobacteriaceae	Salmonella	0
NZ_CP019035.1	4609911	685040	Enterobacterales	Enterobacteriaceae	Salmonella	0
NC_020211.1	5241455	435998	Enterobacterales	Yersiniaceae	Serratia	0
NC_020212.1	3248	435998	Enterobacterales	Yersiniaceae	Serratia	0
NC_020209.1	5512241	1282356	Pseudomonadales	Pseudomonadaceae	Pseudomonas	0
NC_020260.1	4344092	956149	Enterobacterales	Enterobacteriaceae	Cronobacter	0
NC_020263.1	118136	956149	Enterobacterales	Enterobacteriaceae	Cronobacter	0
NC_020261.1	52134	956149	Enterobacterales	Enterobacteriaceae	Cronobacter	0
NC_020262.1	4422	956149	Enterobacterales	Enterobacteriaceae	Cronobacter	0
NC_020307.1	4634161	1267753	Enterobacterales	Enterobacteriaceae	Salmonella	0
NC_020306.1	24012	1267753	Enterobacterales	Enterobacteriaceae	Salmonella	0
NC_020308.1	17094	1267753	Enterobacterales	Enterobacteriaceae	Salmonella	0
NZ_CP018202.1	6439609	1104678	Pseudomonadales	Pseudomonadaceae	Pseudomonas	0
NZ_CP018203.1	34963	1104678	Pseudomonadales	Pseudomonadaceae	Pseudomonas	0
NZ_CP018204.1	32947	1104678	Pseudomonadales	Pseudomonadaceae	Pseudomonas	0
NZ_CP012179.1	6555571	1104679	Pseudomonadales	Pseudomonadaceae	Pseudomonas	0
NZ_CP012180.1	74432	1104679	Pseudomonadales	Pseudomonadaceae	Pseudomonas	0
NZ_CP032631.1	6674594	1108972	Pseudomonadales	Pseudomonadaceae	Pseudomonas	0
NZ_CP032632.1	72748	1108972	Pseudomonadales	Pseudomonadaceae	Pseudomonas	0
NZ_CP017432.1	5018820	1206777	Pseudomonadales	Pseudomonadaceae	Pseudomonas	1
NC_020515.1	2407846	1171377	Pasteurellales	Pasteurellaceae	Bibersteinia	0
NC_020521.1	3434224	1312904	Legionellales	Legionellaceae	Legionella	0
NC_020522.1	73490	1312904	Legionellales	Legionellaceae	Legionella	0
NC_020514.1	5413691	1129794	Alteromonadales	Alteromonadaceae	Paraglaciecola	0
NC_020796.1	3857040	1288122	Enterobacterales	Hafniaceae	Edwardsiella	0
NC_020800.1	5153455	1304892	Xanthomonadales	Xanthomonadaceae	Xanthomonas	0
NC_020801.1	31801	1304892	Xanthomonadales	Xanthomonadaceae	Xanthomonas	0
NC_020798.1	47151	1304892	Xanthomonadales	Xanthomonadaceae	Xanthomonas	0
NC_020797.1	64118	1304892	Xanthomonadales	Xanthomonadaceae	Xanthomonas	0
NC_020815.1	5321499	1137651	Xanthomonadales	Xanthomonadaceae	Xanthomonas	0
NC_020816.1	18869	1137651	Xanthomonadales	Xanthomonadaceae	Xanthomonas	0
NC_020817.1	58317	1137651	Xanthomonadales	Xanthomonadaceae	Xanthomonas	0
NC_020833.2	2657957	1249531	Pasteurellales	Pasteurellaceae	Mannheimia	0
NC_020834.2	2544094	1249526	Pasteurellales	Pasteurellaceae	Mannheimia	0
NC_020829.1	5696307	1294143	Pseudomonadales	Pseudomonadaceae	Pseudomonas	0
NC_022349.1	3334467	1219076	Vibrionales	Vibrionaceae	Vibrio	1
NC_022359.1	1812170	1219076	Vibrionales	Vibrionaceae	Vibrio	0
NC_020888.1	3920328	1298593	Oceanospirillales	Oceanospirillaceae	Thalassolituus	1
NC_020912.1	6421010	1280938	Pseudomonadales	Pseudomonadaceae	Pseudomonas	0
NZ_CP006659.2	5435746	573	Enterobacterales	Enterobacteriaceae	Klebsiella/Raoultella group	0
NZ_CP006663.1	117755	573	Enterobacterales	Enterobacteriaceae	Klebsiella/Raoultella group	0
NZ_CP006662.2	85161	573	Enterobacterales	Enterobacteriaceae	Klebsiella/Raoultella group	0
NZ_CP006660.1	2014	573	Enterobacterales	Enterobacteriaceae	Klebsiella/Raoultella group	0
NZ_CP006661.1	140825	573	Enterobacterales	Enterobacteriaceae	Klebsiella/Raoultella group	0
NC_021057.1	538203	1234603	Enterobacterales	Enterobacteriaceae	Candidatus Moranella	0
NC_021066.1	5398151	1286170	Enterobacterales	Enterobacteriaceae	Klebsiella/Raoultella group	0
NZ_LK937696.1	1995457	1293501	Legionellales	Coxiellaceae	Coxiella	0
NC_021082.1	2731870	1316932	Pasteurellales	Pasteurellaceae	Mannheimia	0
NC_021151.1	4852606	1171376	Enterobacterales	Enterobacteriaceae	Salmonella	0
NC_021155.1	148711	1171376	Enterobacterales	Enterobacteriaceae	Salmonella	0
NC_021156.1	11067	1171376	Enterobacterales	Enterobacteriaceae	Salmonella	0
NC_021157.1	4675	1171376	Enterobacterales	Enterobacteriaceae	Salmonella	0
NC_021149.1	5366370	1283330	Pseudomonadales	Pseudomonadaceae	Azotobacter group	0
NC_021150.1	5323210	1283331	Pseudomonadales	Pseudomonadaceae	Azotobacter group	0
NC_021176.1	4791958	527001	Enterobacterales	Enterobacteriaceae	Salmonella	0
NC_021237.1	6867980	1124983	Pseudomonadales	Pseudomonadaceae	Pseudomonas	0
NC_021286.1	2839759	1321370	Alteromonadales	Idiomarinaceae	Idiomarina	0
NC_021290.1	5024500	1288394	Aeromonadales	Aeromonadaceae	Aeromonas	1
NZ_CP017317.1	5033560	1281282	Xanthomonadales	Xanthomonadaceae	Xanthomonas	0
NZ_CP017318.1	48995	1281282	Xanthomonadales	Xanthomonadaceae	Xanthomonas	0
NZ_CP017323.1	5030187	1281283	Xanthomonadales	Xanthomonadaceae	Xanthomonas	0
NZ_CP017325.1	61451	1281283	Xanthomonadales	Xanthomonadaceae	Xanthomonas	0
NZ_CP017324.1	23254	1281283	Xanthomonadales	Xanthomonadaceae	Xanthomonas	0
NC_021350.1	3455167	1199191	Legionellales	Legionellaceae	Legionella	0
NZ_CP011980.1	5308211	1304922	Enterobacterales	Enterobacteriaceae	Klebsiella/Raoultella group	0
NZ_CP011984.1	13838	1304922	Enterobacterales	Enterobacteriaceae	Klebsiella/Raoultella group	0
NZ_CP011981.1	130552	1304922	Enterobacterales	Enterobacteriaceae	Klebsiella/Raoultella group	0
NZ_CP011983.1	43380	1304922	Enterobacterales	Enterobacteriaceae	Klebsiella/Raoultella group	0
NZ_CP011982.1	51662	1304922	Enterobacterales	Enterobacteriaceae	Klebsiella/Raoultella group	0
NC_021500.1	5039027	1166130	Enterobacterales	Enterobacteriaceae	Enterobacter	0
NC_021492.1	116007	1166130	Enterobacterales	Enterobacteriaceae	Enterobacter	0
NC_021491.1	6870827	1331671	Pseudomonadales	Pseudomonadaceae	Pseudomonas	1
NC_021505.1	6156701	1211579	Pseudomonadales	Pseudomonadaceae	Pseudomonas	1
NC_021499.1	6285863	1245471	Pseudomonadales	Pseudomonadaceae	Pseudomonas	0
NC_021506.1	198965	1245471	Pseudomonadales	Pseudomonadaceae	Pseudomonas	0
NC_021577.1	6342034	1340851	Pseudomonadales	Pseudomonadaceae	Pseudomonas	0
NZ_CP011989.1	5329725	1284802	Enterobacterales	Enterobacteriaceae	Klebsiella/Raoultella group	0
NZ_CP011991.1	113638	1284802	Enterobacterales	Enterobacteriaceae	Klebsiella/Raoultella group	0
NZ_CP011993.1	13841	1284802	Enterobacterales	Enterobacteriaceae	Klebsiella/Raoultella group	0
NZ_CP011990.1	162533	1284802	Enterobacterales	Enterobacteriaceae	Klebsiella/Raoultella group	0
NZ_CP011992.1	43380	1284802	Enterobacterales	Enterobacteriaceae	Klebsiella/Raoultella group	0
NZ_CP011976.1	5393855	1284798	Enterobacterales	Enterobacteriaceae	Klebsiella/Raoultella group	0
NZ_CP011979.1	20222	1284798	Enterobacterales	Enterobacteriaceae	Klebsiella/Raoultella group	0
NZ_CP011977.1	218836	1284798	Enterobacterales	Enterobacteriaceae	Klebsiella/Raoultella group	0
NZ_CP011978.1	77775	1284798	Enterobacterales	Enterobacteriaceae	Klebsiella/Raoultella group	0
NZ_CP011985.1	5322270	1284804	Enterobacterales	Enterobacteriaceae	Klebsiella/Raoultella group	0
NZ_CP011986.1	113639	1284804	Enterobacterales	Enterobacteriaceae	Klebsiella/Raoultella group	0
NZ_CP011988.1	13841	1284804	Enterobacterales	Enterobacteriaceae	Klebsiella/Raoultella group	0
NZ_CP011987.1	74026	1284804	Enterobacterales	Enterobacteriaceae	Klebsiella/Raoultella group	0
NC_021661.1	3079438	571800	Moraxellales	Moraxellaceae	Psychrobacter	0
NC_021668.1	26087	571800	Moraxellales	Moraxellaceae	Psychrobacter	0
NC_021669.1	3956	571800	Moraxellales	Moraxellaceae	Psychrobacter	0
NC_021662.1	4518	571800	Moraxellales	Moraxellaceae	Psychrobacter	0
NC_021726.1	3951920	1096995	Moraxellales	Moraxellaceae	Acinetobacter	0
NC_021727.1	70170	1096995	Moraxellales	Moraxellaceae	Acinetobacter	0
NC_021728.1	20139	1096995	Moraxellales	Moraxellaceae	Acinetobacter	0
NC_021733.1	4001621	1096996	Moraxellales	Moraxellaceae	Acinetobacter	0
NC_021734.1	52268	1096996	Moraxellales	Moraxellaceae	Acinetobacter	0
NC_021729.1	3906795	1096997	Moraxellales	Moraxellaceae	Acinetobacter	0
NC_021730.1	8721	1096997	Moraxellales	Moraxellaceae	Acinetobacter	0
NC_021731.1	70167	1096997	Moraxellales	Moraxellaceae	Acinetobacter	0
NC_021732.1	20139	1096997	Moraxellales	Moraxellaceae	Acinetobacter	0
NC_021741.1	5238612	1346614	Enterobacterales	Yersiniaceae	Serratia	0
NC_021742.1	44107	1346614	Enterobacterales	Yersiniaceae	Serratia	0
NC_021739.1	2702201	1311760	Pasteurellales	Pasteurellaceae	Mannheimia	0
NC_021743.1	2681844	1261126	Pasteurellales	Pasteurellaceae	Mannheimia	0
NC_021738.1	2501382	1311759	Pasteurellales	Pasteurellaceae	Mannheimia	0
NC_021812.2	4783943	1271864	Enterobacterales	Enterobacteriaceae	Salmonella	0
NC_021813.2	110363	1271864	Enterobacterales	Enterobacteriaceae	Salmonella	0
NC_021842.2	37679	1271864	Enterobacterales	Enterobacteriaceae	Salmonella	0
NC_021810.1	4793479	1124936	Enterobacterales	Enterobacteriaceae	Salmonella	0
NC_021811.1	117929	1124936	Enterobacterales	Enterobacteriaceae	Salmonella	0
NC_021841.1	35297	1124936	Enterobacterales	Enterobacteriaceae	Salmonella	0
NC_021869.1	4773	1124936	Enterobacterales	Enterobacteriaceae	Salmonella	0
NC_021818.1	4977480	1271863	Enterobacterales	Enterobacteriaceae	Salmonella	0
NC_021845.1	166668	1271863	Enterobacterales	Enterobacteriaceae	Salmonella	0
NC_021819.1	122863	1271863	Enterobacterales	Enterobacteriaceae	Salmonella	0
NC_021814.1	4859931	1271862	Enterobacterales	Enterobacteriaceae	Salmonella	0
NC_021815.1	221009	1271862	Enterobacterales	Enterobacteriaceae	Salmonella	0
NC_021843.1	4675	1271862	Enterobacterales	Enterobacteriaceae	Salmonella	0
NC_021816.1	3609	1271862	Enterobacterales	Enterobacteriaceae	Salmonella	0
NC_021820.1	4822189	866913	Enterobacterales	Enterobacteriaceae	Salmonella	0
NC_021847.1	3362228	1338034	Vibrionales	Vibrionaceae	Vibrio	0
NC_021821.1	1861334	1338034	Vibrionales	Vibrionaceae	Vibrio	0
NC_021848.1	3331580	1338032	Vibrionales	Vibrionaceae	Vibrio	0
NC_021822.1	1806995	1338032	Vibrionales	Vibrionaceae	Vibrio	0
NC_021659.1	5467306	1348660	Enterobacterales	Yersiniaceae	Serratia	0
NC_021870.1	4683551	1197719	Enterobacterales	Enterobacteriaceae	Salmonella	0
NC_021871.1	89986	1197719	Enterobacterales	Enterobacteriaceae	Salmonella	0
NC_021844.1	4730612	1173427	Enterobacterales	Enterobacteriaceae	Salmonella	0
NC_021817.1	78193	1173427	Enterobacterales	Enterobacteriaceae	Salmonella	0
NC_021716.1	4381505	1300253	Alteromonadales	Alteromonadaceae	Alteromonas/Salinimonas group	0
NC_021709.1	200847	1300253	Alteromonadales	Alteromonadaceae	Alteromonas/Salinimonas group	0
NC_023045.1	4397537	1300254	Alteromonadales	Alteromonadaceae	Alteromonas/Salinimonas group	0
NC_021717.1	4442936	1300256	Alteromonadales	Alteromonadaceae	Alteromonas/Salinimonas group	0
NC_021713.1	4628378	1300258	Alteromonadales	Alteromonadaceae	Alteromonas/Salinimonas group	0
NC_021718.1	303282	1300258	Alteromonadales	Alteromonadaceae	Alteromonas/Salinimonas group	1
NC_021714.1	4438767	1300259	Alteromonadales	Alteromonadaceae	Alteromonas/Salinimonas group	0
NC_021883.1	2658507	1366053	Pasteurellales	Pasteurellaceae	Mannheimia	0
NC_021894.1	174014	667013	Oceanospirillales	Halomonadaceae	Zymobacter group	0
NC_021902.1	4915960	877468	Enterobacterales	Enterobacteriaceae	Salmonella	0
NC_021917.1	2613078	1198232	Thiotrichales	Piscirickettsiaceae	Cycloclasticus	0
NC_021918.1	42347	1198232	Thiotrichales	Piscirickettsiaceae	Cycloclasticus	0
NC_022000.1	3846754	1266738	Enterobacterales	Morganellaceae	Proteus	0
NC_022082.1	5273813	1380908	Enterobacterales	Enterobacteriaceae	Klebsiella/Raoultella group	0
NC_022078.1	317154	1380908	Enterobacterales	Enterobacteriaceae	Klebsiella/Raoultella group	0
NC_022083.1	12207	1380908	Enterobacterales	Enterobacteriaceae	Klebsiella/Raoultella group	0
NZ_CP034078.1	5883416	1357292	Pseudomonadales	Pseudomonadaceae	Pseudomonas	0
NZ_CP034079.1	62150	1357292	Pseudomonadales	Pseudomonadaceae	Pseudomonas	0
NZ_CP034080.1	54993	1357292	Pseudomonadales	Pseudomonadaceae	Pseudomonas	0
NZ_CP034081.1	39003	1357292	Pseudomonadales	Pseudomonadaceae	Pseudomonas	0
NZ_CP045799.1	6024796	1357289	Pseudomonadales	Pseudomonadaceae	Pseudomonas	0
NZ_CP045800.1	44089	1357289	Pseudomonadales	Pseudomonadaceae	Pseudomonas	0
NZ_CP045801.1	43372	1357289	Pseudomonadales	Pseudomonadaceae	Pseudomonas	0
NZ_CP047267.1	6141482	1357287	Pseudomonadales	Pseudomonadaceae	Pseudomonas	0
NZ_CP007014.1	5758024	1357279	Pseudomonadales	Pseudomonadaceae	Pseudomonas	0
NZ_CP007015.1	53629	1357279	Pseudomonadales	Pseudomonadaceae	Pseudomonas	0
NZ_CP047265.1	5803532	1190415	Pseudomonadales	Pseudomonadaceae	Pseudomonas	0
NZ_CP047266.1	108727	1190415	Pseudomonadales	Pseudomonadaceae	Pseudomonas	0
NC_022223.1	3063587	882944	Vibrionales	Vibrionaceae	Vibrio	1
NC_022224.1	988134	882944	Vibrionales	Vibrionaceae	Vibrio	0
NC_022225.1	66164	882944	Vibrionales	Vibrionaceae	Vibrio	0
NC_022221.1	4623089	1225522	Enterobacterales	Enterobacteriaceae	Salmonella	0
NZ_CP025084.1	4971757	104623	Enterobacterales	Yersiniaceae	Serratia	0
NC_022269.1	3746887	338187	Vibrionales	Vibrionaceae	Vibrio	1
NC_022270.1	2195939	338187	Vibrionales	Vibrionaceae	Vibrio	0
NC_022271.1	89003	338187	Vibrionales	Vibrionaceae	Vibrio	0
NZ_CP023541.1	4884467	1335303	Enterobacterales	Enterobacteriaceae	Escherichia	0
NZ_CP023542.1	161452	1335303	Enterobacterales	Enterobacteriaceae	Escherichia	0
NC_022356.1	1856176	1334187	Pasteurellales	Pasteurellaceae	Haemophilus	0
NZ_CP012883.1	5180925	1365186	Enterobacterales	Enterobacteriaceae	Klebsiella/Raoultella group	0
NZ_CP012884.1	194742	1365186	Enterobacterales	Enterobacteriaceae	Klebsiella/Raoultella group	0
NC_022364.1	4835601	1335916	Enterobacterales	Enterobacteriaceae	Escherichia	0
NC_022525.1	4707648	1064551	Enterobacterales	Enterobacteriaceae	Salmonella	0
NZ_CP008739.1	6818030	1400868	Pseudomonadales	Pseudomonadaceae	Pseudomonas	0
NC_022566.1	5166857	1244085	Enterobacterales	Enterobacteriaceae	Klebsiella/Raoultella group	0
NC_022547.1	1151074	1235990	Enterobacterales	Erwiniaceae	Pantoea	0
NZ_CP016357.1	4712541	997339	Enterobacterales	Enterobacteriaceae	Salmonella	0
NZ_CP011259.2	4797172	1124917	Enterobacterales	Enterobacteriaceae	Salmonella	0
NC_022664.1	1926631	1335757	Chromatiales	Ectothiorhodospiraceae	Spiribacter	0
NZ_CP019176.1	4751206	1029997	Enterobacterales	Enterobacteriaceae	Salmonella	0
NZ_CP017727.1	4686793	702982	Enterobacterales	Enterobacteriaceae	Salmonella	0
NZ_CP017728.1	4819807	1029978	Enterobacterales	Enterobacteriaceae	Salmonella	0
NZ_CP017729.1	93826	90371	Enterobacterales	Enterobacteriaceae	Salmonella	0
NZ_CP011396.1	4690430	935705	Enterobacterales	Enterobacteriaceae	Salmonella	0
NZ_CP007505.1	4864410	1003191	Enterobacterales	Enterobacteriaceae	Salmonella	0
NZ_CP012349.1	4817791	938141	Enterobacterales	Enterobacteriaceae	Salmonella	0
NZ_CP019192.1	4572929	938143	Enterobacterales	Enterobacteriaceae	Salmonella	0
NZ_CP019193.1	196866	938143	Enterobacterales	Enterobacteriaceae	Salmonella	0
NZ_CP019185.1	4580689	941189	Enterobacterales	Enterobacteriaceae	Salmonella	0
NZ_CP012346.1	4555576	1124961	Enterobacterales	Enterobacteriaceae	Salmonella	0
NZ_CP019197.1	4648879	997333	Enterobacterales	Enterobacteriaceae	Salmonella	0
NZ_CP019184.1	4592393	1124956	Enterobacterales	Enterobacteriaceae	Salmonella	0
NZ_CP019183.1	4905181	984237	Enterobacterales	Enterobacteriaceae	Salmonella	0
NZ_CP019201.1	4756014	1124959	Enterobacterales	Enterobacteriaceae	Salmonella	0
NZ_CP019198.1	4879583	1124958	Enterobacterales	Enterobacteriaceae	Salmonella	0
NZ_CP019200.1	34175	1124958	Enterobacterales	Enterobacteriaceae	Salmonella	0
NZ_CP019199.1	59062	1124958	Enterobacterales	Enterobacteriaceae	Salmonella	0
NZ_CP019181.1	4865682	941187	Enterobacterales	Enterobacteriaceae	Salmonella	0
NZ_CP019182.1	124201	941187	Enterobacterales	Enterobacteriaceae	Salmonella	0
NZ_CP019178.1	4660922	941190	Enterobacterales	Enterobacteriaceae	Salmonella	0
NZ_CP012344.2	4752095	938142	Enterobacterales	Enterobacteriaceae	Salmonella	0
NZ_CP012345.2	49584	938142	Enterobacterales	Enterobacteriaceae	Salmonella	0
NZ_CP019177.1	4805448	1173798	Enterobacterales	Enterobacteriaceae	Salmonella	0
NZ_CP007531.1	4706101	984211	Enterobacterales	Enterobacteriaceae	Salmonella	0
NZ_CP007534.1	4737447	1029983	Enterobacterales	Enterobacteriaceae	Salmonella	0
NZ_CP007533.1	4603849	1194154	Enterobacterales	Enterobacteriaceae	Salmonella	0
NZ_CP007532.1	4547600	1208611	Enterobacterales	Enterobacteriaceae	Salmonella	0
NZ_CP017723.1	4888463	1194159	Enterobacterales	Enterobacteriaceae	Salmonella	0
NZ_CP017724.1	106449	1194159	Enterobacterales	Enterobacteriaceae	Salmonella	0
NZ_CP017725.1	49762	1194159	Enterobacterales	Enterobacteriaceae	Salmonella	0
NZ_CP017726.1	58302	1194159	Enterobacterales	Enterobacteriaceae	Salmonella	0
NZ_CP019189.1	4876720	1124962	Enterobacterales	Enterobacteriaceae	Salmonella	0
NZ_CP019190.1	186451	1124962	Enterobacterales	Enterobacteriaceae	Salmonella	0
NZ_CP019191.1	28662	1124962	Enterobacterales	Enterobacteriaceae	Salmonella	0
NC_022544.1	4814801	568709	Enterobacterales	Enterobacteriaceae	Salmonella	0
NZ_LN999012.1	93844	568709	Enterobacterales	Enterobacteriaceae	Salmonella	0
NC_022569.1	4933631	85569	Enterobacterales	Enterobacteriaceae	Salmonella	0
NC_022570.1	94034	85569	Enterobacterales	Enterobacteriaceae	Salmonella	0
NC_022648.1	5129938	1355100	Enterobacterales	Enterobacteriaceae	Escherichia	0
NC_022661.1	1552	1355100	Enterobacterales	Enterobacteriaceae	Escherichia	0
NC_022649.1	5167	1355100	Enterobacterales	Enterobacteriaceae	Escherichia	0
NC_022662.1	5631	1355100	Enterobacterales	Enterobacteriaceae	Escherichia	0
NC_022650.1	55956	1355100	Enterobacterales	Enterobacteriaceae	Escherichia	0
NC_022651.1	110040	1355100	Enterobacterales	Enterobacteriaceae	Escherichia	0
NZ_CP015024.2	4798531	1072590	Enterobacterales	Enterobacteriaceae	Salmonella	0
NC_022738.1	5644569	69328	Pseudomonadales	Pseudomonadaceae	Pseudomonas	1
NC_022739.1	321653	69328	Pseudomonadales	Pseudomonadaceae	Pseudomonas	1
NZ_CP009974.1	5798534	1215087	Pseudomonadales	Pseudomonadaceae	Pseudomonas	1
NZ_CP009975.1	583900	1215087	Pseudomonadales	Pseudomonadaceae	Pseudomonas	1
NZ_CP013993.1	7055752	1411700	Pseudomonadales	Pseudomonadaceae	Pseudomonas	1
NC_022808.2	6498072	1279007	Pseudomonadales	Pseudomonadaceae	Pseudomonas	0
NC_022806.1	6309305	1279008	Pseudomonadales	Pseudomonadaceae	Pseudomonas	0
NC_022912.1	4302517	754093	Enterobacterales	Enterobacteriaceae	Shigella	0
NC_022899.1	177681	754093	Enterobacterales	Enterobacteriaceae	Shigella	0
NZ_CP017152.1	4178958	1370126	Moraxellales	Moraxellaceae	Acinetobacter	0
NZ_CP010979.1	6621848	1384061	Pseudomonadales	Pseudomonadaceae	Pseudomonas	0
NZ_CP009365.1	6247860	1306993	Pseudomonadales	Pseudomonadaceae	Pseudomonas	1
NZ_HG738867.1	4527247	1403831	Enterobacterales	Enterobacteriaceae	Escherichia	0
NC_022991.1	4762840	1406860	Enterobacterales	Enterobacteriaceae	Salmonella	0
NC_023019.1	6580038	1415629	Pseudomonadales	Pseudomonadaceae	Pseudomonas	0
NC_023032.1	4377544	413503	Enterobacterales	Enterobacteriaceae	Cronobacter	1
NC_023024.1	126488	413503	Enterobacterales	Enterobacteriaceae	Cronobacter	0
NC_023025.1	55913	413503	Enterobacterales	Enterobacteriaceae	Cronobacter	0
NZ_CP012833.1	4651400	1410916	Enterobacterales	Enterobacteriaceae	Salmonella	0
NZ_CP012834.1	53952	1410916	Enterobacterales	Enterobacteriaceae	Salmonella	0
NZ_CP012835.1	62884	1410916	Enterobacterales	Enterobacteriaceae	Salmonella	0
NC_023028.1	3763012	1400867	Moraxellales	Moraxellaceae	Acinetobacter	0
NC_023031.1	113866	1400867	Moraxellales	Moraxellaceae	Acinetobacter	0
NC_019985.2	48368	1400867	Moraxellales	Moraxellaceae	Acinetobacter	0
NZ_CP005995.1	4783867	1299044	Enterobacterales	Enterobacteriaceae	Salmonella	0
NZ_CP005994.1	37692	1299044	Enterobacterales	Enterobacteriaceae	Salmonella	0
NC_023029.1	1858987	1356861	Thiotrichales	Francisellaceae	Francisella	0
NC_023064.1	7012672	1415630	Pseudomonadales	Pseudomonadaceae	Pseudomonas	0
NC_023066.1	6550070	1408272	Pseudomonadales	Pseudomonadaceae	Pseudomonas	0
NC_023075.1	6000087	1435044	Pseudomonadales	Pseudomonadaceae	Pseudomonas	0
NC_023149.1	6725183	1427342	Pseudomonadales	Pseudomonadaceae	Pseudomonas	1
NC_023076.1	5945120	1435058	Pseudomonadales	Pseudomonadaceae	Pseudomonas	0
NZ_CP016928.1	4922468	1240086	Enterobacterales	Pectobacteriaceae	Dickeya	0
NZ_CP007012.1	5891312	1259844	Pseudomonadales	Pseudomonadaceae	Pseudomonas	0
NZ_CP007025.1	4701875	1440052	Enterobacterales	Enterobacteriaceae	Escherichia	0
NZ_CP003999.1	5307003	1123862	Enterobacterales	Enterobacteriaceae	Klebsiella/Raoultella group	0
NZ_CP003996.1	2459	1123862	Enterobacterales	Enterobacteriaceae	Klebsiella/Raoultella group	0
NZ_CP003994.1	3223	1123862	Enterobacterales	Enterobacteriaceae	Klebsiella/Raoultella group	0
NZ_CP003995.1	5065	1123862	Enterobacterales	Enterobacteriaceae	Klebsiella/Raoultella group	0
NZ_CP003997.1	45574	1123862	Enterobacterales	Enterobacteriaceae	Klebsiella/Raoultella group	0
NZ_CP003998.1	81071	1123862	Enterobacterales	Enterobacteriaceae	Klebsiella/Raoultella group	0
NZ_CP004000.1	295493	1123862	Enterobacterales	Enterobacteriaceae	Klebsiella/Raoultella group	0
NZ_CP006579.1	4527993	1354302	Aeromonadales	Aeromonadaceae	Aeromonas	0
NZ_CP004006.1	2722964	1268635	Legionellales	Legionellaceae	Legionella	0
NZ_CP004007.1	50245	1268635	Legionellales	Legionellaceae	Legionella	0
NZ_CP006580.1	5369929	299767	Enterobacterales	Enterobacteriaceae	Enterobacter	0
NZ_CP003328.1	2307684	1147130	Pasteurellales	Pasteurellaceae	Pasteurella	0
NZ_HG326223.1	5113802	273526	Enterobacterales	Yersiniaceae	Serratia	0
NZ_CP007039.1	5986012	1441629	Pseudomonadales	Pseudomonadaceae	Pseudomonas	0
NZ_CP006568.1	4513140	2342	Enterobacterales	Bruguierivoracaceae	Sodalis	0
NZ_CP006569.1	4709528	1239307	Enterobacterales	Bruguierivoracaceae	Sodalis	0
NZ_CP006570.1	449897	1239307	Enterobacterales	Bruguierivoracaceae	Sodalis	0
NZ_CP007044.2	5488183	1441930	Enterobacterales	Yersiniaceae	Chania	0
NZ_CP006027.1	5585613	1248902	Enterobacterales	Enterobacteriaceae	Escherichia	0
NZ_CP006028.1	87120	1248902	Enterobacterales	Enterobacteriaceae	Escherichia	0
NZ_CP006029.1	64561	1248902	Enterobacterales	Enterobacteriaceae	Escherichia	0
NZ_CP006262.1	5402276	1248915	Enterobacterales	Enterobacteriaceae	Escherichia	0
NZ_CP006263.1	98066	1248915	Enterobacterales	Enterobacteriaceae	Escherichia	0
NZ_CP006264.1	58666	1248915	Enterobacterales	Enterobacteriaceae	Escherichia	0
NZ_CP002697.1	643504	1009856	Enterobacterales	Erwiniaceae	Buchnera	0
NZ_CP002698.1	7802	1009856	Enterobacterales	Erwiniaceae	Buchnera	0
NZ_CP002699.1	643502	1009857	Enterobacterales	Erwiniaceae	Buchnera	0
NZ_CP002700.1	7802	1009857	Enterobacterales	Erwiniaceae	Buchnera	0
NZ_CP002701.1	643517	1009858	Enterobacterales	Erwiniaceae	Buchnera	0
NZ_CP002702.1	7799	1009858	Enterobacterales	Erwiniaceae	Buchnera	0
NZ_CP002703.1	643510	1009859	Enterobacterales	Erwiniaceae	Buchnera	0
NZ_CP002704.1	7800	1009859	Enterobacterales	Erwiniaceae	Buchnera	0
NZ_CP006942.1	2393449	1432056	Pasteurellales	Pasteurellaceae	Mannheimia	0
NZ_CP006943.1	2245238	1433287	Pasteurellales	Pasteurellaceae	Mannheimia	0
NZ_CP006953.1	2228291	1434215	Pasteurellales	Pasteurellaceae	Mannheimia	0
NZ_CP006944.1	2131927	1434214	Pasteurellales	Pasteurellaceae	Mannheimia	0
NZ_CP006954.1	2340975	1263829	Pasteurellales	Pasteurellaceae	Bibersteinia	0
NZ_CP006955.1	2454127	1263831	Pasteurellales	Pasteurellaceae	Bibersteinia	0
NZ_CP006956.1	2443169	1263832	Pasteurellales	Pasteurellaceae	Bibersteinia	0
NZ_CP007148.1	1881193	1432652	Thiotrichales	Francisellaceae	Francisella	0
NZ_CP007147.1	6433441	1448140	Pseudomonadales	Pseudomonadaceae	Pseudomonas	0
NZ_CP007004.1	3445790	1429044	Vibrionales	Vibrionaceae	Vibrio	1
NZ_CP007005.1	1698252	1429044	Vibrionales	Vibrionaceae	Vibrio	0
NZ_CP007006.1	88530	1429044	Vibrionales	Vibrionaceae	Vibrio	0
NZ_CP020659.1	6283316	1009714	Pseudomonadales	Pseudomonadaceae	Pseudomonas	0
NZ_CP007230.1	4903722	367190	Enterobacterales	Yersiniaceae	Yersinia	0
NZ_CP007231.1	60687	367190	Enterobacterales	Yersiniaceae	Yersinia	0
NZ_CP006829.1	3764053	1208320	Oceanospirillales	Oceanospirillaceae	Thalassolituus	1
NZ_CP007410.1	6652396	930166	Pseudomonadales	Pseudomonadaceae	Pseudomonas	0
NZ_CP007441.1	4731359	316	Pseudomonadales	Pseudomonadaceae	Pseudomonas	0
NZ_CP009706.1	4712721	1453496	Enterobacterales	Hafniaceae	Hafnia	0
NZ_CP007265.1	4758629	562	Enterobacterales	Enterobacteriaceae	Escherichia	0
NZ_CP006918.1	5293301	1420013	Enterobacterales	Enterobacteriaceae	Klebsiella/Raoultella group	0
NZ_CP006919.1	25284	1420013	Enterobacterales	Enterobacteriaceae	Klebsiella/Raoultella group	0
NZ_CP006922.1	86232	1420013	Enterobacterales	Enterobacteriaceae	Klebsiella/Raoultella group	0
NZ_CP006921.1	12399	1420013	Enterobacterales	Enterobacteriaceae	Klebsiella/Raoultella group	0
NZ_CP007448.1	4722762	1443113	Enterobacterales	Yersiniaceae	Yersinia	0
NZ_CP007449.1	78924	1443113	Enterobacterales	Yersiniaceae	Yersinia	0
NZ_CP007450.1	49188	1443113	Enterobacterales	Yersiniaceae	Yersinia	0
NZ_CP006923.1	5263229	1420012	Enterobacterales	Enterobacteriaceae	Klebsiella/Raoultella group	0
NZ_CP006927.1	142788	1420012	Enterobacterales	Enterobacteriaceae	Klebsiella/Raoultella group	0
NZ_CP006926.1	73636	1420012	Enterobacterales	Enterobacteriaceae	Klebsiella/Raoultella group	0
NZ_CP006925.1	36109	1420012	Enterobacterales	Enterobacteriaceae	Klebsiella/Raoultella group	0
NZ_CP006928.1	14249	1420012	Enterobacterales	Enterobacteriaceae	Klebsiella/Raoultella group	0
NZ_CP006924.1	10925	1420012	Enterobacterales	Enterobacteriaceae	Klebsiella/Raoultella group	0
NZ_CP007390.1	4807977	562	Enterobacterales	Enterobacteriaceae	Escherichia	0
NZ_CP007391.1	4875682	562	Enterobacterales	Enterobacteriaceae	Escherichia	0
NZ_CP007392.1	5054509	562	Enterobacterales	Enterobacteriaceae	Escherichia	0
NZ_CP007393.1	4998910	562	Enterobacterales	Enterobacteriaceae	Escherichia	0
NZ_CP007394.1	5090442	562	Enterobacterales	Enterobacteriaceae	Escherichia	0
NZ_CP007445.1	3139412	1196095	Orbales	Orbaceae	Gilliamella	0
NZ_CP007502.1	2105503	272556	Pasteurellales	Pasteurellaceae	Aggregatibacter	0
NZ_CP007518.2	4796281	1448139	Aeromonadales	Aeromonadaceae	Aeromonas	0
NZ_CP007507.1	4678926	149539	Enterobacterales	Enterobacteriaceae	Salmonella	0
NZ_CP007508.1	59372	149539	Enterobacterales	Enterobacteriaceae	Salmonella	0
NZ_CP007269.1	4679953	1412592	Enterobacterales	Enterobacteriaceae	Salmonella	0
NZ_CP007271.1	4685848	1412595	Enterobacterales	Enterobacteriaceae	Salmonella	0
NZ_CP007272.2	4685848	1412596	Enterobacterales	Enterobacteriaceae	Salmonella	0
NZ_CP007273.1	4685848	1412597	Enterobacterales	Enterobacteriaceae	Salmonella	0
NZ_CP007267.2	4679291	1412468	Enterobacterales	Enterobacteriaceae	Salmonella	0
NZ_CP007263.1	4682911	1244119	Enterobacterales	Enterobacteriaceae	Salmonella	0
NZ_CP007258.1	4678618	1244118	Enterobacterales	Enterobacteriaceae	Salmonella	0
NZ_CP007259.1	4711474	1244113	Enterobacterales	Enterobacteriaceae	Salmonella	0
NZ_CP007260.1	4678687	1244112	Enterobacterales	Enterobacteriaceae	Salmonella	0
NZ_CP007261.1	4678418	1244111	Enterobacterales	Enterobacteriaceae	Salmonella	0
NZ_CP007262.1	4682805	1243621	Enterobacterales	Enterobacteriaceae	Salmonella	0
NZ_CP007288.2	4685848	1412486	Enterobacterales	Enterobacteriaceae	Salmonella	0
NZ_CP007291.2	4685849	1412452	Enterobacterales	Enterobacteriaceae	Salmonella	0
NZ_CP007292.1	4685847	1412499	Enterobacterales	Enterobacteriaceae	Salmonella	0
NZ_CP007280.2	4685848	1412487	Enterobacterales	Enterobacteriaceae	Salmonella	0
NZ_CP007282.2	4685847	1412473	Enterobacterales	Enterobacteriaceae	Salmonella	0
NZ_CP007283.2	4685848	1412474	Enterobacterales	Enterobacteriaceae	Salmonella	0
NZ_CP007285.2	4685849	1412472	Enterobacterales	Enterobacteriaceae	Salmonella	0
NZ_CP007286.2	4685848	1412485	Enterobacterales	Enterobacteriaceae	Salmonella	0
NZ_CP007312.2	4685849	1412491	Enterobacterales	Enterobacteriaceae	Salmonella	0
NZ_CP007333.1	4685848	1412594	Enterobacterales	Enterobacteriaceae	Salmonella	0
NZ_CP007329.2	4679418	1412466	Enterobacterales	Enterobacteriaceae	Salmonella	0
NZ_CP007425.1	4685659	1412488	Enterobacterales	Enterobacteriaceae	Salmonella	0
NZ_CP007434.2	4685848	1412529	Enterobacterales	Enterobacteriaceae	Salmonella	0
NZ_CP007175.1	4711160	1243619	Enterobacterales	Enterobacteriaceae	Salmonella	0
NZ_CP007245.1	4711924	1412470	Enterobacterales	Enterobacteriaceae	Salmonella	0
NZ_CP007246.1	4654156	1412457	Enterobacterales	Enterobacteriaceae	Salmonella	0
NZ_CP007247.1	4709033	1412455	Enterobacterales	Enterobacteriaceae	Salmonella	0
NZ_CP007248.1	4680996	1412454	Enterobacterales	Enterobacteriaceae	Salmonella	0
NZ_CP007249.2	4712309	1412453	Enterobacterales	Enterobacteriaceae	Salmonella	0
NZ_CP007250.1	4681839	1243620	Enterobacterales	Enterobacteriaceae	Salmonella	0
NZ_CP007252.1	4679808	1244121	Enterobacterales	Enterobacteriaceae	Salmonella	0
NZ_CP007253.1	4683803	1244122	Enterobacterales	Enterobacteriaceae	Salmonella	0
NZ_CP007254.1	4679953	1244120	Enterobacterales	Enterobacteriaceae	Salmonella	0
NZ_CP007360.2	4685849	1412600	Enterobacterales	Enterobacteriaceae	Salmonella	0
NZ_CP007546.1	4561905	1421338	Enterobacterales	Enterobacteriaceae	Enterobacter	0
NZ_CP004887.1	5914407	1308980	Enterobacterales	Enterobacteriaceae	Klebsiella/Raoultella group	0
NZ_CP007566.1	5023861	1418110	Aeromonadales	Aeromonadaceae	Aeromonas	1
NZ_CP007576.1	5023829	1418107	Aeromonadales	Aeromonadaceae	Aeromonas	1
NZ_CP007581.1	4933618	90371	Enterobacterales	Enterobacteriaceae	Salmonella	0
NZ_CP007582.1	91739	90371	Enterobacterales	Enterobacteriaceae	Salmonella	0
NZ_CP007557.1	5099034	1333848	Enterobacterales	Enterobacteriaceae	Citrobacter	0
NZ_CP007558.1	272297	1333848	Enterobacterales	Enterobacteriaceae	Citrobacter	1
NZ_CP011972.2	6555569	1095103	Pseudomonadales	Pseudomonadaceae	Pseudomonas	0
NZ_CP011973.1	74423	1095103	Pseudomonadales	Pseudomonadaceae	Pseudomonas	0
NZ_CP007509.1	4725662	316	Pseudomonadales	Pseudomonadaceae	Pseudomonas	0
NZ_CP007510.1	107733	316	Pseudomonadales	Pseudomonadaceae	Pseudomonas	0
NZ_CP007133.1	5402281	1248903	Enterobacterales	Enterobacteriaceae	Escherichia	0
NZ_CP007135.1	98067	1248903	Enterobacterales	Enterobacteriaceae	Escherichia	0
NZ_CP007134.1	58666	1248903	Enterobacterales	Enterobacteriaceae	Escherichia	0
NZ_CP007136.1	5585611	1248823	Enterobacterales	Enterobacteriaceae	Escherichia	0
NZ_CP007138.1	87120	1248823	Enterobacterales	Enterobacteriaceae	Escherichia	0
NZ_CP007137.1	64562	1248823	Enterobacterales	Enterobacteriaceae	Escherichia	0
NZ_HG322950.1	6162905	1301098	Pseudomonadales	Pseudomonadaceae	Pseudomonas	1
NZ_CP007620.1	6484062	303	Pseudomonadales	Pseudomonadaceae	Pseudomonas	0
NZ_CP007535.2	3851648	470	Moraxellales	Moraxellaceae	Acinetobacter	0
NZ_CP008850.1	8737	470	Moraxellales	Moraxellaceae	Acinetobacter	0
NZ_CP008851.1	74749	470	Moraxellales	Moraxellaceae	Acinetobacter	0
NZ_CP007731.1	5241638	1328324	Enterobacterales	Enterobacteriaceae	Klebsiella/Raoultella group	0
NZ_CP007732.1	268334	1328324	Enterobacterales	Enterobacteriaceae	Klebsiella/Raoultella group	1
NZ_CP007733.1	80411	1328324	Enterobacterales	Enterobacteriaceae	Klebsiella/Raoultella group	0
NZ_CP007734.1	338850	1328324	Enterobacterales	Enterobacteriaceae	Klebsiella/Raoultella group	0
NZ_CP007735.1	89770	1328324	Enterobacterales	Enterobacteriaceae	Klebsiella/Raoultella group	0
NZ_CP007736.1	113440	1328324	Enterobacterales	Enterobacteriaceae	Klebsiella/Raoultella group	0
NZ_CP005927.1	5249875	1327989	Enterobacterales	Yersiniaceae	Serratia	1
NZ_CP007744.1	5004926	29471	Enterobacterales	Pectobacteriaceae	Pectobacterium	0
NZ_CP007757.1	4074048	213554	Oceanospirillales	Halomonadaceae	Halomonas	0
NZ_CP007805.1	1811802	1295140	Pasteurellales	Pasteurellaceae	Haemophilus	0
NZ_CP039496.1	4726555	1182172	Enterobacterales	Enterobacteriaceae	Salmonella	0
NZ_CP039497.1	81942	1182172	Enterobacterales	Enterobacteriaceae	Salmonella	0
NZ_CP039500.1	4727567	1173459	Enterobacterales	Enterobacteriaceae	Salmonella	0
NZ_CP006696.1	2750603	155920	Xanthomonadales	Xanthomonadaceae	Xylella	0
NZ_CP006697.1	30305	155920	Xanthomonadales	Xanthomonadaceae	Xylella	0
NZ_CP006740.1	2642186	1401256	Xanthomonadales	Xanthomonadaceae	Xylella	0
NZ_CP006739.1	24391	1401256	Xanthomonadales	Xanthomonadaceae	Xylella	0
NZ_CP008696.1	7122173	587753	Pseudomonadales	Pseudomonadaceae	Pseudomonas	1
NZ_CP033381.1	5233523	107637	Methylococcales	Methylococcaceae	Methylomonas	0
NZ_CP006692.1	4394500	1382510	Enterobacterales	Enterobacteriaceae	Salmonella	0
NZ_CP007799.1	5441200	316435	Enterobacterales	Enterobacteriaceae	Escherichia	0
NZ_CP008788.1	6152190	1333852	Enterobacterales	Enterobacteriaceae	Klebsiella/Raoultella group	1
NZ_CP008789.1	133397	1333852	Enterobacterales	Enterobacteriaceae	Klebsiella/Raoultella group	0
NZ_CP008790.1	193725	1333852	Enterobacterales	Enterobacteriaceae	Klebsiella/Raoultella group	0
NZ_CP008791.1	205586	1333852	Enterobacterales	Enterobacteriaceae	Klebsiella/Raoultella group	0
NZ_CP008797.1	5396164	1225181	Enterobacterales	Enterobacteriaceae	Klebsiella/Raoultella group	0
NZ_CP008798.1	85473	1225181	Enterobacterales	Enterobacteriaceae	Klebsiella/Raoultella group	0
NZ_CP008799.1	58050	1225181	Enterobacterales	Enterobacteriaceae	Klebsiella/Raoultella group	0
NZ_CP008800.1	194877	1225181	Enterobacterales	Enterobacteriaceae	Klebsiella/Raoultella group	0
NZ_CP007804.1	4763557	90371	Enterobacterales	Enterobacteriaceae	Salmonella	0
NZ_CP008745.1	93833	90371	Enterobacterales	Enterobacteriaceae	Salmonella	0
NZ_CP008831.1	5309305	1328325	Enterobacterales	Enterobacteriaceae	Klebsiella/Raoultella group	0
NZ_CP008832.1	13841	1328325	Enterobacterales	Enterobacteriaceae	Klebsiella/Raoultella group	0
NZ_CP008833.1	113639	1328325	Enterobacterales	Enterobacteriaceae	Klebsiella/Raoultella group	0
NZ_CP008823.1	4852980	1333850	Enterobacterales	Enterobacteriaceae	Enterobacter	1
NZ_CP008824.1	319976	1333850	Enterobacterales	Enterobacteriaceae	Enterobacter	1
NZ_CP008825.1	282439	1333850	Enterobacterales	Enterobacteriaceae	Enterobacter	0
NZ_CP008826.1	47290	1333850	Enterobacterales	Enterobacteriaceae	Enterobacter	0
NZ_CP008841.1	5865090	1134687	Enterobacterales	Enterobacteriaceae	Klebsiella/Raoultella group	1
NZ_CP008842.1	204468	1134687	Enterobacterales	Enterobacteriaceae	Klebsiella/Raoultella group	0
NZ_CP008843.1	183015	1134687	Enterobacterales	Enterobacteriaceae	Klebsiella/Raoultella group	0
NZ_CP008844.1	55298	1134687	Enterobacterales	Enterobacteriaceae	Klebsiella/Raoultella group	0
NZ_CP008845.1	3514	1134687	Enterobacterales	Enterobacteriaceae	Klebsiella/Raoultella group	0
NZ_CP005998.1	4944397	340184	Enterobacterales	Enterobacteriaceae	Escherichia	0
NZ_CP005999.1	89507	340184	Enterobacterales	Enterobacteriaceae	Escherichia	0
NZ_CP006000.1	52028	340184	Enterobacterales	Enterobacteriaceae	Escherichia	0
NZ_CP006001.1	66341	340184	Enterobacterales	Enterobacteriaceae	Escherichia	0
NZ_CP006002.1	78167	340184	Enterobacterales	Enterobacteriaceae	Escherichia	0
NZ_CP008801.1	4718545	1435461	Enterobacterales	Enterobacteriaceae	Escherichia	0
NZ_CP008884.1	4831185	1217721	Xanthomonadales	Rhodanobacteraceae	Dyella	0
NZ_CP008805.1	5523849	1328859	Enterobacterales	Enterobacteriaceae	Escherichia	0
NZ_CP008806.1	94645	1328859	Enterobacterales	Enterobacteriaceae	Escherichia	0
NZ_CP008807.1	37447	1328859	Enterobacterales	Enterobacteriaceae	Escherichia	0
NZ_CP008849.1	4308833	589873	Alteromonadales	Alteromonadaceae	Alteromonas/Salinimonas group	0
NZ_CP008896.1	6064456	294	Pseudomonadales	Pseudomonadaceae	Pseudomonas	0
NZ_CP008957.1	5547323	155864	Enterobacterales	Enterobacteriaceae	Escherichia	0
NZ_CP008958.1	92076	155864	Enterobacterales	Enterobacteriaceae	Escherichia	0
NZ_CP006798.1	5348284	1406314	Enterobacterales	Enterobacteriaceae	Klebsiella/Raoultella group	0
NZ_CP006799.1	283371	1406314	Enterobacterales	Enterobacteriaceae	Klebsiella/Raoultella group	0
NZ_CP006800.1	103694	1406314	Enterobacterales	Enterobacteriaceae	Klebsiella/Raoultella group	0
NZ_CP006801.1	70814	1406314	Enterobacterales	Enterobacteriaceae	Klebsiella/Raoultella group	0
NZ_CP006802.1	6141	1406314	Enterobacterales	Enterobacteriaceae	Klebsiella/Raoultella group	0
NZ_CP013124.1	5120146	1225174	Pseudomonadales	Pseudomonadaceae	Pseudomonas	0
NZ_CP013125.1	252328	1225174	Pseudomonadales	Pseudomonadaceae	Pseudomonas	1
NZ_CP011052.1	4649248	1504981	Oceanospirillales	Halomonadaceae	Halomonas	1
NZ_CP011053.1	313995	1504981	Oceanospirillales	Halomonadaceae	Halomonas	0
NZ_CP011054.1	205117	1504981	Oceanospirillales	Halomonadaceae	Halomonas	0
NZ_CP009159.1	2501598	743972	Pasteurellales	Pasteurellaceae	Actinobacillus	0
NZ_CP009114.1	5297511	573	Enterobacterales	Enterobacteriaceae	Klebsiella/Raoultella group	0
NZ_CP009116.1	94760	573	Enterobacterales	Enterobacteriaceae	Klebsiella/Raoultella group	0
NZ_CP009115.1	118061	573	Enterobacterales	Enterobacteriaceae	Klebsiella/Raoultella group	0
NZ_CP008804.1	1941566	480	Moraxellales	Moraxellaceae	Moraxella	0
NZ_CP009125.1	4991806	29471	Enterobacterales	Pectobacteriaceae	Pectobacterium	0
NZ_CP009126.1	32444	29471	Enterobacterales	Pectobacteriaceae	Pectobacterium	0
NZ_CP009158.1	2265927	738	Pasteurellales	Pasteurellaceae	Glaesserella	0
NZ_CP009208.1	5374834	72407	Enterobacterales	Enterobacteriaceae	Klebsiella/Raoultella group	0
NZ_CP009237.1	2280878	738	Pasteurellales	Pasteurellaceae	Glaesserella	0
NZ_CP007639.1	4751585	119912	Enterobacterales	Enterobacteriaceae	Salmonella	0
NZ_CP009102.1	4793299	90371	Enterobacterales	Enterobacteriaceae	Salmonella	0
NZ_CP009103.1	38457	90371	Enterobacterales	Enterobacteriaceae	Salmonella	0
NZ_CP009072.1	5130767	1322345	Enterobacterales	Enterobacteriaceae	Escherichia	0
NZ_CP009073.1	48488	1322345	Enterobacterales	Enterobacteriaceae	Escherichia	0
NZ_CP009074.1	24185	1322345	Enterobacterales	Enterobacteriaceae	Escherichia	0
NZ_CP004056.1	4595814	1282357	Enterobacterales	Enterobacteriaceae	Shigella	0
NZ_CP004057.1	4620903	1282358	Enterobacterales	Enterobacteriaceae	Shigella	0
NZ_CP009048.1	5764622	237609	Pseudomonadales	Pseudomonadaceae	Pseudomonas	1
NZ_CP009256.1	3803317	470	Moraxellales	Moraxellaceae	Acinetobacter	0
NZ_CP009257.1	4335793	470	Moraxellales	Moraxellaceae	Acinetobacter	0
NZ_CP009261.1	3315989	672	Vibrionales	Vibrionaceae	Vibrio	1
NZ_CP009262.1	1805637	672	Vibrionales	Vibrionaceae	Vibrio	1
NZ_CP009263.1	5719	672	Vibrionales	Vibrionaceae	Vibrio	0
NZ_CP003424.1	5034688	488142	Enterobacterales	Yersiniaceae	Serratia	0
NZ_CP003425.1	67208	488142	Enterobacterales	Yersiniaceae	Serratia	0
NZ_CP039499.1	4727570	1173461	Enterobacterales	Enterobacteriaceae	Salmonella	0
NZ_CP039498.1	4774876	1173456	Enterobacterales	Enterobacteriaceae	Salmonella	0
NZ_CP009089.1	4710936	149539	Enterobacterales	Enterobacteriaceae	Salmonella	0
NZ_CP008897.1	4633407	1333851	Enterobacterales	Enterobacteriaceae	Enterobacter	1
NZ_CP008898.1	62247	1333851	Enterobacterales	Enterobacteriaceae	Enterobacter	0
NZ_CP008899.1	255013	1333851	Enterobacterales	Enterobacteriaceae	Enterobacter	0
NZ_CP008900.1	60388	1333851	Enterobacterales	Enterobacteriaceae	Enterobacter	0
NZ_CP008901.1	50333	1333851	Enterobacterales	Enterobacteriaceae	Enterobacter	0
NZ_CP009090.1	4667283	149539	Enterobacterales	Enterobacteriaceae	Salmonella	0
NZ_CP008905.1	4621385	1333849	Enterobacterales	Enterobacteriaceae	Enterobacter	1
NZ_CP008906.1	176943	1333849	Enterobacterales	Enterobacteriaceae	Enterobacter	0
NZ_CP008907.1	111227	1333849	Enterobacterales	Enterobacteriaceae	Enterobacter	0
NZ_CP008908.1	50333	1333849	Enterobacterales	Enterobacteriaceae	Enterobacter	0
NZ_CP009091.1	4671261	149539	Enterobacterales	Enterobacteriaceae	Salmonella	0
NZ_CP008943.1	4806594	633	Enterobacterales	Yersiniaceae	Yersinia	0
NZ_CP009092.1	4709890	149539	Enterobacterales	Enterobacteriaceae	Salmonella	0
NZ_CP009093.1	4702741	149539	Enterobacterales	Enterobacteriaceae	Salmonella	0
NZ_CP009085.2	4679127	149539	Enterobacterales	Enterobacteriaceae	Salmonella	0
NZ_CP009084.2	4679126	149539	Enterobacterales	Enterobacteriaceae	Salmonella	0
NZ_CP009086.1	4678377	149539	Enterobacterales	Enterobacteriaceae	Salmonella	0
NZ_CP009087.1	4678571	149539	Enterobacterales	Enterobacteriaceae	Salmonella	0
NZ_CP009083.1	4678914	149539	Enterobacterales	Enterobacteriaceae	Salmonella	0
NZ_CP009088.1	4677619	149539	Enterobacterales	Enterobacteriaceae	Salmonella	0
NZ_CP009273.1	4631469	679895	Enterobacterales	Enterobacteriaceae	Escherichia	0
NZ_CP008985.1	759425	186490	Gammaproteobacteria incertae sedis	Candidatus Baumannia	Candidatus Baumannia cicadellinicola	0
NZ_CP008918.1	2271840	747	Pasteurellales	Pasteurellaceae	Pasteurella	0
NZ_CP008920.1	4285951	588	Enterobacterales	Morganellaceae	Providencia	0
NZ_CP008919.1	48866	588	Enterobacterales	Morganellaceae	Providencia	0
NZ_CP008928.1	4678927	149539	Enterobacterales	Enterobacteriaceae	Salmonella	0
NZ_CP008927.1	59372	149539	Enterobacterales	Enterobacteriaceae	Salmonella	0
NZ_CP012508.1	3186149	1238	Thiotrichales	Piscirickettsiaceae	Piscirickettsia	0
NZ_CP012509.1	57431	1238	Thiotrichales	Piscirickettsiaceae	Piscirickettsia	0
NZ_CP012510.1	51575	1238	Thiotrichales	Piscirickettsiaceae	Piscirickettsia	0
NZ_CP012511.1	181035	1238	Thiotrichales	Piscirickettsiaceae	Piscirickettsia	0
NZ_CP012512.1	33488	1238	Thiotrichales	Piscirickettsiaceae	Piscirickettsia	0
NZ_CP012413.1	3062470	1238	Thiotrichales	Piscirickettsiaceae	Piscirickettsia	0
NZ_CP012414.1	39335	1238	Thiotrichales	Piscirickettsiaceae	Piscirickettsia	0
NZ_CP012415.1	29784	1238	Thiotrichales	Piscirickettsiaceae	Piscirickettsia	0
NZ_CP012416.1	82130	1238	Thiotrichales	Piscirickettsiaceae	Piscirickettsia	0
NZ_CP012417.1	31951	1238	Thiotrichales	Piscirickettsiaceae	Piscirickettsia	0
NZ_CP006693.1	4574846	1386967	Enterobacterales	Enterobacteriaceae	Salmonella	0
NZ_CP009450.1	5489680	61647	Enterobacterales	Enterobacteriaceae	Pluralibacter	0
NZ_CP009451.1	4876443	158822	Enterobacterales	Enterobacteriaceae	Cedecea	0
NZ_CP009458.1	4965436	158822	Enterobacterales	Enterobacteriaceae	Cedecea	0
NZ_CP009459.1	4659311	158822	Enterobacterales	Enterobacteriaceae	Cedecea	0
NZ_CP009460.1	5052868	1778540	Enterobacterales	Pectobacteriaceae	Dickeya	0
NZ_CP009454.1	4327607	1076550	Enterobacterales	Erwiniaceae	Pantoea	0
NZ_CP009455.1	4780403	157783	Pseudomonadales	Pseudomonadaceae	Pseudomonas	0
NZ_CP009533.1	4688635	216142	Pseudomonadales	Pseudomonadaceae	Pseudomonas	0
NZ_CP009534.1	3875775	470	Moraxellales	Moraxellaceae	Acinetobacter	0
NZ_CP009290.1	6702062	86192	Pseudomonadales	Pseudomonadaceae	Pseudomonas	0
NZ_CP021380.2	6834257	287	Pseudomonadales	Pseudomonadaceae	Pseudomonas	0
NZ_CP009264.1	3463115	190893	Vibrionales	Vibrionaceae	Vibrio	0
NZ_CP009265.1	1888898	190893	Vibrionales	Vibrionaceae	Vibrio	0
NZ_CP009266.1	380781	190893	Vibrionales	Vibrionaceae	Vibrio	0
NZ_CP009574.1	2015987	1547445	Thiotrichales	Francisellaceae	Francisella	0
NZ_CP008929.1	5317001	573	Enterobacterales	Enterobacteriaceae	Klebsiella/Raoultella group	0
NZ_CP008930.1	187571	573	Enterobacterales	Enterobacteriaceae	Klebsiella/Raoultella group	0
NZ_CP008931.1	111693	573	Enterobacterales	Enterobacteriaceae	Klebsiella/Raoultella group	0
NZ_CP008932.1	69947	573	Enterobacterales	Enterobacteriaceae	Klebsiella/Raoultella group	0
NZ_CP008933.1	304526	573	Enterobacterales	Enterobacteriaceae	Klebsiella/Raoultella group	0
NZ_CP007634.1	3043139	666	Vibrionales	Vibrionaceae	Vibrio	1
NZ_CP007635.1	1047617	666	Vibrionales	Vibrionaceae	Vibrio	0
NZ_CP007636.1	167267	666	Vibrionales	Vibrionaceae	Vibrio	0
NZ_CP007669.1	1887974	480	Moraxellales	Moraxellaceae	Moraxella	0
NZ_CP009610.1	1850897	727	Pasteurellales	Pasteurellaceae	Haemophilus	0
NZ_CP009678.1	4933575	78398	Enterobacterales	Pectobacteriaceae	Pectobacterium	0
NZ_CP009467.1	3621606	669	Vibrionales	Vibrionaceae	Vibrio	0
NZ_CP009468.1	2259884	669	Vibrionales	Vibrionaceae	Vibrio	0
NZ_CP009756.1	4848754	550	Enterobacterales	Enterobacteriaceae	Enterobacter	0
NZ_CP034653.1	4931460	487849	Xanthomonadales	Xanthomonadaceae	Xanthomonas	0
NZ_CP034654.1	29215	487849	Xanthomonadales	Xanthomonadaceae	Xanthomonas	0
NZ_CP009617.1	3420228	190893	Vibrionales	Vibrionaceae	Vibrio	0
NZ_CP009618.1	1917482	190893	Vibrionales	Vibrionaceae	Vibrio	0
NZ_CP009620.1	319400	190893	Vibrionales	Vibrionaceae	Vibrio	0
NZ_CP009619.1	380714	190893	Vibrionales	Vibrionaceae	Vibrio	0
NZ_CP009354.1	3294490	1051646	Vibrionales	Vibrionaceae	Vibrio	0
NZ_CP009355.1	1766582	1051646	Vibrionales	Vibrionaceae	Vibrio	0
NZ_CP009357.1	122808	1051646	Vibrionales	Vibrionaceae	Vibrio	0
NZ_CP009356.1	251408	1051646	Vibrionales	Vibrionaceae	Vibrio	0
NZ_CP009359.1	47973	1051646	Vibrionales	Vibrionaceae	Vibrio	0
NZ_CP009358.1	57076	1051646	Vibrionales	Vibrionaceae	Vibrio	0
NZ_CP034649.1	4975046	56459	Xanthomonadales	Xanthomonadaceae	Xanthomonas	0
NZ_CP034652.1	14265	56459	Xanthomonadales	Xanthomonadaceae	Xanthomonas	0
NZ_CP034650.1	29258	56459	Xanthomonadales	Xanthomonadaceae	Xanthomonas	0
NZ_CP034651.1	45366	56459	Xanthomonadales	Xanthomonadaceae	Xanthomonas	0
NZ_CP034657.1	4916019	56459	Xanthomonadales	Xanthomonadaceae	Xanthomonas	0
NZ_CP025800.1	3799871	29486	Enterobacterales	Yersiniaceae	Yersinia	0
NZ_CP025802.1	57905	29486	Enterobacterales	Yersiniaceae	Yersinia	0
NZ_CP025801.1	73051	29486	Enterobacterales	Yersiniaceae	Yersinia	0
NZ_CP009771.1	5574202	72407	Enterobacterales	Enterobacteriaceae	Klebsiella/Raoultella group	0
NZ_CP009772.1	9294	72407	Enterobacterales	Enterobacteriaceae	Klebsiella/Raoultella group	0
NZ_CP009773.1	75618	72407	Enterobacterales	Enterobacteriaceae	Klebsiella/Raoultella group	0
NZ_CP009774.1	36109	72407	Enterobacterales	Enterobacteriaceae	Klebsiella/Raoultella group	0
NZ_CP009775.1	5515525	72407	Enterobacterales	Enterobacteriaceae	Klebsiella/Raoultella group	0
NZ_CP009776.1	115320	72407	Enterobacterales	Enterobacteriaceae	Klebsiella/Raoultella group	0
NZ_CP009777.1	212192	72407	Enterobacterales	Enterobacteriaceae	Klebsiella/Raoultella group	0
NZ_CP009778.1	15271	72407	Enterobacterales	Enterobacteriaceae	Klebsiella/Raoultella group	0
NZ_CP009461.1	5118878	573	Enterobacterales	Enterobacteriaceae	Klebsiella/Raoultella group	0
NZ_CP026062.1	4077315	584	Enterobacterales	Morganellaceae	Proteus	0
NZ_CP026059.1	3973559	584	Enterobacterales	Morganellaceae	Proteus	0
NZ_CP026060.1	34615	584	Enterobacterales	Morganellaceae	Proteus	0
NZ_CP026061.1	36059	584	Enterobacterales	Morganellaceae	Proteus	0
NZ_CP026975.1	4876999	2027919	Enterobacterales	Enterobacteriaceae	Enterobacter	1
NZ_CP026098.1	4576448	623	Enterobacterales	Enterobacteriaceae	Shigella	0
NZ_CP026099.1	229413	623	Enterobacterales	Enterobacteriaceae	Shigella	0
NZ_CP026056.1	5064681	546	Enterobacterales	Enterobacteriaceae	Citrobacter	0
NZ_CP026057.1	60032	546	Enterobacterales	Enterobacteriaceae	Citrobacter	0
NZ_CP026058.1	326508	546	Enterobacterales	Enterobacteriaceae	Citrobacter	0
NZ_CP026055.1	4518310	648	Aeromonadales	Aeromonadaceae	Aeromonas	0
NZ_CP026052.1	4679420	28901	Enterobacterales	Enterobacteriaceae	Salmonella	0
NZ_CP026053.1	47793	28901	Enterobacterales	Enterobacteriaceae	Salmonella	0
NZ_CP026054.1	59363	28901	Enterobacterales	Enterobacteriaceae	Salmonella	0
NZ_CP026051.1	3955473	584	Enterobacterales	Morganellaceae	Proteus	0
NZ_CP026050.1	5248423	615	Enterobacterales	Yersiniaceae	Serratia	0
NZ_CP026047.1	5489763	575	Enterobacterales	Enterobacteriaceae	Klebsiella/Raoultella group	0
NZ_CP026048.1	127313	575	Enterobacterales	Enterobacteriaceae	Klebsiella/Raoultella group	0
NZ_CP026049.1	206855	575	Enterobacterales	Enterobacteriaceae	Klebsiella/Raoultella group	0
NZ_CP026046.1	4000026	582	Enterobacterales	Morganellaceae	Morganella	0
NZ_CP026045.1	5258481	546	Enterobacterales	Enterobacteriaceae	Citrobacter	0
NZ_CP026044.1	4105573	584	Enterobacterales	Morganellaceae	Proteus	0
NZ_CP009850.1	4761385	550	Enterobacterales	Enterobacteriaceae	Enterobacter	1
NZ_CP009851.1	51254	550	Enterobacterales	Enterobacteriaceae	Enterobacter	0
NZ_CP009852.1	77248	550	Enterobacterales	Enterobacteriaceae	Enterobacter	0
NZ_CP009853.1	56557	550	Enterobacterales	Enterobacteriaceae	Enterobacter	0
NZ_CP009880.1	3488376	1484158	Enterobacterales	Erwiniaceae	Pantoea	0
NZ_CP009881.1	50272	1484158	Enterobacterales	Erwiniaceae	Pantoea	0
NZ_CP010325.1	107623	1484158	Enterobacterales	Erwiniaceae	Pantoea	0
NZ_CP009882.1	87166	1484158	Enterobacterales	Erwiniaceae	Pantoea	0
NZ_CP010326.1	329383	1484158	Enterobacterales	Erwiniaceae	Pantoea	0
NZ_CP009883.1	331227	1484158	Enterobacterales	Erwiniaceae	Pantoea	1
NZ_CP009884.1	16636	1484158	Enterobacterales	Erwiniaceae	Pantoea	0
NZ_CP009854.1	4626882	550	Enterobacterales	Enterobacteriaceae	Enterobacter	1
NZ_CP009855.1	111232	550	Enterobacterales	Enterobacteriaceae	Enterobacter	0
NZ_CP009856.1	61419	550	Enterobacterales	Enterobacteriaceae	Enterobacter	0
NZ_CP009857.1	77575	550	Enterobacterales	Enterobacteriaceae	Enterobacter	0
NZ_CP009858.1	50333	550	Enterobacterales	Enterobacteriaceae	Enterobacter	0
NZ_CP009859.1	5310511	562	Enterobacterales	Enterobacteriaceae	Escherichia	0
NZ_CP009860.1	121385	562	Enterobacterales	Enterobacteriaceae	Escherichia	0
NZ_CP009861.1	47560	562	Enterobacterales	Enterobacteriaceae	Escherichia	0
NZ_CP009862.1	80186	562	Enterobacterales	Enterobacteriaceae	Escherichia	0
NZ_CP009863.1	5298647	72407	Enterobacterales	Enterobacteriaceae	Klebsiella/Raoultella group	0
NZ_CP009864.1	62589	72407	Enterobacterales	Enterobacteriaceae	Klebsiella/Raoultella group	0
NZ_CP009865.1	159360	72407	Enterobacterales	Enterobacteriaceae	Klebsiella/Raoultella group	0
NZ_CP009872.1	5306618	72407	Enterobacterales	Enterobacteriaceae	Klebsiella/Raoultella group	0
NZ_CP009873.1	13841	72407	Enterobacterales	Enterobacteriaceae	Klebsiella/Raoultella group	0
NZ_CP009874.1	50051	72407	Enterobacterales	Enterobacteriaceae	Klebsiella/Raoultella group	0
NZ_CP009875.1	113639	72407	Enterobacterales	Enterobacteriaceae	Klebsiella/Raoultella group	0
NZ_CP009876.1	5228295	72407	Enterobacterales	Enterobacteriaceae	Klebsiella/Raoultella group	0
NZ_CP009877.1	15100	72407	Enterobacterales	Enterobacteriaceae	Klebsiella/Raoultella group	0
NZ_CP009878.1	51622	72407	Enterobacterales	Enterobacteriaceae	Klebsiella/Raoultella group	0
NZ_CP009879.1	178563	72407	Enterobacterales	Enterobacteriaceae	Klebsiella/Raoultella group	0
NZ_CP014476.1	5172098	1538553	Methylococcales	Methylococcaceae	Methylomonas	0
NZ_LK021130.1	3119695	55601	Vibrionales	Vibrionaceae	Vibrio	1
NZ_LK021129.1	1187342	55601	Vibrionales	Vibrionaceae	Vibrio	0
NZ_LK021128.1	66798	55601	Vibrionales	Vibrionaceae	Vibrio	0
NZ_CP007712.1	3954354	1455315	Moraxellales	Moraxellaceae	Acinetobacter	0
NZ_CP007713.1	8006	1455315	Moraxellales	Moraxellaceae	Acinetobacter	0
NZ_CP007714.1	6076	1455315	Moraxellales	Moraxellaceae	Acinetobacter	0
NZ_CP009888.1	3197498	1348114	Alteromonadales	Pseudoalteromonadaceae	Pseudoalteromonas	1
NZ_CP009889.1	1618489	1348114	Alteromonadales	Pseudoalteromonadaceae	Pseudoalteromonas	0
NZ_CP012997.1	1124711	666	Vibrionales	Vibrionaceae	Vibrio	0
NZ_CP012998.1	2937102	666	Vibrionales	Vibrionaceae	Vibrio	1
NZ_CP009644.1	4558663	1245474	Enterobacterales	Enterobacteriaceae	Escherichia	0
NZ_CP009747.1	5087619	157782	Pseudomonadales	Pseudomonadaceae	Pseudomonas	0
NZ_CP011364.1	3934167	1578828	Enterobacterales	Hafniaceae	Edwardsiella	0
NZ_CP009789.1	4558660	83333	Enterobacterales	Enterobacteriaceae	Escherichia	0
NZ_CP007149.1	5087638	439184	Enterobacterales	Enterobacteriaceae	Escherichia	0
NZ_CP007150.1	114231	439184	Enterobacterales	Enterobacteriaceae	Escherichia	0
NZ_CP007715.1	2431533	202947	Pasteurellales	Pasteurellaceae	Actinobacillus	0
NZ_CP009104.1	4827630	562	Enterobacterales	Enterobacteriaceae	Escherichia	0
NZ_CP009105.1	168318	562	Enterobacterales	Enterobacteriaceae	Escherichia	0
NZ_CP009106.2	4884464	562	Enterobacterales	Enterobacteriaceae	Escherichia	0
NZ_CP009107.1	161447	562	Enterobacterales	Enterobacteriaceae	Escherichia	0
NZ_CP009685.1	4636831	511145	Enterobacterales	Enterobacteriaceae	Escherichia	0
NC_022528.1	4109740	28173	Vibrionales	Vibrionaceae	Vibrio	0
NC_022543.1	2212415	28173	Vibrionales	Vibrionaceae	Vibrio	0
NZ_AP012978.1	2597759	1248727	unclassified Gammaproteobacteria	endosymbiont of unidentified scaly snail isolate Monju		0
NZ_CP012999.1	4763114	1560339	Enterobacterales	Enterobacteriaceae	Enterobacter	1
NZ_CP010304.1	5488700	1330457	Enterobacterales	Enterobacteriaceae	Escherichia	0
NZ_CP010305.1	94730	1330457	Enterobacterales	Enterobacteriaceae	Escherichia	0
NZ_CP009056.1	2692351	1267021	Orbales	Orbaceae	Frischella	0
NZ_CP010361.1	5344430	573	Enterobacterales	Enterobacteriaceae	Klebsiella/Raoultella group	0
NZ_CP010574.1	167664	573	Enterobacterales	Enterobacteriaceae	Klebsiella/Raoultella group	0
NZ_CP010575.1	72864	573	Enterobacterales	Enterobacteriaceae	Klebsiella/Raoultella group	0
NZ_CP010576.1	35843	573	Enterobacterales	Enterobacteriaceae	Klebsiella/Raoultella group	0
NZ_CP012165.1	4930963	301102	Enterobacterales	Enterobacteriaceae	Enterobacter	1
NZ_CP010366.2	6914	301102	Enterobacterales	Enterobacteriaceae	Enterobacter	0
NZ_CP010363.1	139941	301102	Enterobacterales	Enterobacteriaceae	Enterobacter	0
NZ_CP012166.1	2725	301102	Enterobacterales	Enterobacteriaceae	Enterobacter	0
NZ_CP010364.1	4938	301102	Enterobacterales	Enterobacteriaceae	Enterobacter	0
NZ_CP010367.1	5413	301102	Enterobacterales	Enterobacteriaceae	Enterobacter	0
NZ_CP010365.1	70092	301102	Enterobacterales	Enterobacteriaceae	Enterobacter	0
NZ_CP012162.1	5017289	1812935	Enterobacterales	Enterobacteriaceae	Enterobacter	0
NZ_CP012163.1	109753	1812935	Enterobacterales	Enterobacteriaceae	Enterobacter	0
NZ_CP010360.2	141402	1812935	Enterobacterales	Enterobacteriaceae	Enterobacter	0
NZ_CP012164.1	8452	1812935	Enterobacterales	Enterobacteriaceae	Enterobacter	0
NZ_CP012167.1	4688189	299766	Enterobacterales	Enterobacteriaceae	Enterobacter	0
NZ_CP010383.2	106410	299766	Enterobacterales	Enterobacteriaceae	Enterobacter	0
NZ_CP012169.1	210894	299766	Enterobacterales	Enterobacteriaceae	Enterobacter	0
NZ_CP012168.1	239973	299766	Enterobacterales	Enterobacteriaceae	Enterobacter	0
NZ_CP010381.1	4921	299766	Enterobacterales	Enterobacteriaceae	Enterobacter	0
NZ_CP010382.1	53129	299766	Enterobacterales	Enterobacteriaceae	Enterobacter	0
NZ_CP009274.2	5501013	244366	Enterobacterales	Enterobacteriaceae	Klebsiella/Raoultella group	0
NZ_CP009275.1	162706	244366	Enterobacterales	Enterobacteriaceae	Klebsiella/Raoultella group	0
NZ_CP009276.1	54715	244366	Enterobacterales	Enterobacteriaceae	Klebsiella/Raoultella group	0
NZ_CP005930.1	4929051	1329907	Enterobacterales	Enterobacteriaceae	Escherichia	0
NZ_CP005931.1	194170	1329907	Enterobacterales	Enterobacteriaceae	Escherichia	0
NZ_CP005932.1	2836	1329907	Enterobacterales	Enterobacteriaceae	Escherichia	0
NZ_CP006738.1	5329385	1392500	Enterobacterales	Enterobacteriaceae	Klebsiella/Raoultella group	0
NZ_CP010376.2	4897485	299766	Enterobacterales	Enterobacteriaceae	Enterobacter	1
NZ_CP012170.1	263138	299766	Enterobacterales	Enterobacteriaceae	Enterobacter	0
NZ_CP010374.1	43621	299766	Enterobacterales	Enterobacteriaceae	Enterobacter	0
NZ_CP010375.2	5007	299766	Enterobacterales	Enterobacteriaceae	Enterobacter	0
NZ_CP010371.1	4761012	562	Enterobacterales	Enterobacteriaceae	Escherichia	0
NZ_CP010372.1	151583	562	Enterobacterales	Enterobacteriaceae	Escherichia	0
NZ_CP010373.2	193908	562	Enterobacterales	Enterobacteriaceae	Escherichia	0
NZ_CP010368.1	3858956	106654	Moraxellales	Moraxellaceae	Acinetobacter	0
NZ_CP010903.1	66409	106654	Moraxellales	Moraxellaceae	Acinetobacter	0
NZ_CP010369.1	89111	106654	Moraxellales	Moraxellaceae	Acinetobacter	0
NZ_CP010370.2	47274	106654	Moraxellales	Moraxellaceae	Acinetobacter	0
NZ_CP010377.1	4632074	301105	Enterobacterales	Enterobacteriaceae	Enterobacter	1
NZ_CP010380.1	328905	301105	Enterobacterales	Enterobacteriaceae	Enterobacter	1
NZ_CP010379.1	43621	301105	Enterobacterales	Enterobacteriaceae	Enterobacter	0
NZ_CP010378.1	59134	301105	Enterobacterales	Enterobacteriaceae	Enterobacter	0
NZ_CP010384.1	4784288	1296536	Enterobacterales	Enterobacteriaceae	Enterobacter	1
NZ_CP010385.1	106698	1296536	Enterobacterales	Enterobacteriaceae	Enterobacter	0
NZ_CP010386.1	121660	1296536	Enterobacterales	Enterobacteriaceae	Enterobacter	0
NZ_CP010387.1	43500	1296536	Enterobacterales	Enterobacteriaceae	Enterobacter	0
NZ_CP010392.1	5313576	573	Enterobacterales	Enterobacteriaceae	Klebsiella/Raoultella group	0
NZ_CP010394.1	13841	573	Enterobacterales	Enterobacteriaceae	Klebsiella/Raoultella group	0
NZ_CP010393.1	207543	573	Enterobacterales	Enterobacteriaceae	Klebsiella/Raoultella group	0
NZ_CP010395.1	43380	573	Enterobacterales	Enterobacteriaceae	Klebsiella/Raoultella group	0
NZ_CP010396.1	71572	573	Enterobacterales	Enterobacteriaceae	Klebsiella/Raoultella group	0
NZ_CP010397.1	3902527	470	Moraxellales	Moraxellaceae	Acinetobacter	0
NZ_CP010398.1	114848	470	Moraxellales	Moraxellaceae	Acinetobacter	0
NZ_CP010399.1	47274	470	Moraxellales	Moraxellaceae	Acinetobacter	0
NZ_CP010400.1	9327	470	Moraxellales	Moraxellaceae	Acinetobacter	0
NZ_CP006722.1	5341039	1392499	Enterobacterales	Enterobacteriaceae	Klebsiella/Raoultella group	0
NZ_CP007541.1	656901	325775	Legionellales	Coxiellaceae	Coxiella	0
NZ_CP010409.1	4497453	56458	Xanthomonadales	Xanthomonadaceae	Xanthomonas	0
NZ_CP010410.1	508653	56458	Xanthomonadales	Xanthomonadaceae	Xanthomonas	0
NZ_CP010427.1	1658482	594679	Thiotrichales	Francisellaceae	Allofrancisella	0
NZ_CP010428.1	3045	594679	Thiotrichales	Francisellaceae	Allofrancisella	0
NZ_CP006929.1	4532364	1427366	Enterobacterales	Pectobacteriaceae	Dickeya	0
NZ_CP006857.1	5175545	1308541	Xanthomonadales	Xanthomonadaceae	Xanthomonas	1
NZ_CP006855.1	33703	1308541	Xanthomonadales	Xanthomonadaceae	Xanthomonas	0
NZ_CP006856.1	64920	1308541	Xanthomonadales	Xanthomonadaceae	Xanthomonas	0
NZ_CP007399.1	6603099	287	Pseudomonadales	Pseudomonadaceae	Pseudomonas	1
NZ_CP010415.1	4591803	1328314	Pseudomonadales	Pseudomonadaceae	Azotobacter group	0
NZ_CP010416.1	10435	1328314	Pseudomonadales	Pseudomonadaceae	Azotobacter group	0
NZ_CP010417.1	13852	1328314	Pseudomonadales	Pseudomonadaceae	Azotobacter group	0
NZ_CP010418.1	62783	1328314	Pseudomonadales	Pseudomonadaceae	Azotobacter group	0
NZ_CP010419.1	69317	1328314	Pseudomonadales	Pseudomonadaceae	Azotobacter group	0
NZ_CP010420.1	132372	1328314	Pseudomonadales	Pseudomonadaceae	Azotobacter group	0
NZ_CP010421.1	311724	1328314	Pseudomonadales	Pseudomonadaceae	Azotobacter group	0
NZ_CP007511.1	4383480	1123016	Pseudomonadales	Pseudomonadaceae	Pseudomonas	1
NZ_CP009049.1	4599018	54388	Enterobacterales	Enterobacteriaceae	Salmonella	0
NZ_CP009559.1	4612373	54388	Enterobacterales	Enterobacteriaceae	Salmonella	0
NZ_CP006883.1	5000814	1419584	Aeromonadales	Aeromonadaceae	Aeromonas	1
NZ_CP006957.2	2524779	1222034	Pasteurellales	Pasteurellaceae	Mannheimia	0
NZ_CP010315.1	5017219	562	Enterobacterales	Enterobacteriaceae	Escherichia	0
NZ_CP010317.1	106397	562	Enterobacterales	Enterobacteriaceae	Escherichia	0
NZ_CP010318.1	4599	562	Enterobacterales	Enterobacteriaceae	Escherichia	0
NZ_CP010316.1	144859	562	Enterobacterales	Enterobacteriaceae	Escherichia	0
NZ_CP007592.1	5104557	930406	Enterobacterales	Enterobacteriaceae	Escherichia	0
NZ_CP007563.1	357461	1163752	Oceanospirillales	Halomonadaceae	Zymobacter group	0
NZ_CP010523.2	5521203	244366	Enterobacterales	Enterobacteriaceae	Klebsiella/Raoultella group	0
NZ_AP010872.1	745590	476281	Enterobacterales	Enterobacteriaceae	Candidatus Ishikawaella	0
NZ_AP010873.1	9139	476281	Enterobacterales	Enterobacteriaceae	Candidatus Ishikawaella	0
NZ_AP014565.1	5051841	996633	Enterobacterales	Enterobacteriaceae	Salmonella	0
NZ_AP014566.1	132611	996633	Enterobacterales	Enterobacteriaceae	Salmonella	0
NZ_AP012273.1	3129662	1076588	Gammaproteobacteria incertae sedis	Thiolapillus	Thiolapillus brandeum	0
NZ_AP012274.1	10497	1076588	Gammaproteobacteria incertae sedis	Thiolapillus	Thiolapillus brandeum	0
NZ_AP012275.1	13478	1076588	Gammaproteobacteria incertae sedis	Thiolapillus	Thiolapillus brandeum	0
NZ_AP014522.1	6827892	1420599	Pseudomonadales	Pseudomonadaceae	Pseudomonas	0
NZ_AP013063.1	5225577	1334564	Enterobacterales	Yersiniaceae	Serratia	0
NZ_AP013064.1	41517	1334564	Enterobacterales	Yersiniaceae	Serratia	0
NZ_AP013065.1	58929	1334564	Enterobacterales	Yersiniaceae	Serratia	0
NZ_AP013357.1	4021920	1401639	Moraxellales	Moraxellaceae	Acinetobacter	0
NZ_AP014521.1	708439	1410383	Enterobacterales	Enterobacteriaceae	Enterobacteriaceae incertae sedis	0
NZ_AP014633.1	4810005	40754	Thiotrichales	Thiotrichaceae	Thioploca	0
NZ_AP014649.1	4000970	470	Moraxellales	Moraxellaceae	Acinetobacter	0
NZ_AP014650.1	189354	470	Moraxellales	Moraxellaceae	Acinetobacter	0
NZ_AP014524.1	2936971	1420885	Vibrionales	Vibrionaceae	Vibrio	1
NZ_AP014525.1	1093973	1420885	Vibrionales	Vibrionaceae	Vibrio	0
NZ_AP014646.1	6850954	287	Pseudomonadales	Pseudomonadaceae	Pseudomonas	1
NZ_AP014622.1	6814936	287	Pseudomonadales	Pseudomonadaceae	Pseudomonas	1
NZ_AP014637.1	6332373	1028989	Pseudomonadales	Pseudomonadaceae	Pseudomonas	0
NZ_CP010555.1	6712339	287	Pseudomonadales	Pseudomonadaceae	Pseudomonas	1
NZ_CP010557.1	5522044	54291	Enterobacterales	Enterobacteriaceae	Klebsiella/Raoultella group	0
NZ_CP009166.1	4948797	745156	Enterobacterales	Enterobacteriaceae	Escherichia	0
NZ_CP009167.1	108501	745156	Enterobacterales	Enterobacteriaceae	Escherichia	0
NZ_CP009169.1	4671	745156	Enterobacterales	Enterobacteriaceae	Escherichia	0
NZ_CP009168.1	94959	745156	Enterobacterales	Enterobacteriaceae	Escherichia	0
NZ_CP010585.1	4557511	562	Enterobacterales	Enterobacteriaceae	Escherichia	0
NZ_CP010781.1	3909008	470	Moraxellales	Moraxellaceae	Acinetobacter	0
NZ_CP010782.1	8731	470	Moraxellales	Moraxellaceae	Acinetobacter	0
NZ_CP007151.1	3975896	1420916	Pseudomonadales	Marinobacteraceae	Marinobacter	0
NZ_CP007152.1	4616532	1420917	Pseudomonadales	Marinobacteraceae	Marinobacter	0
NZ_CP010344.1	4803751	758831	Enterobacterales	Enterobacteriaceae	Escherichia	0
NZ_CP010345.1	100061	758831	Enterobacterales	Enterobacteriaceae	Escherichia	0
NZ_CP010359.1	6233254	70775	Pseudomonadales	Pseudomonadaceae	Pseudomonas	1
NZ_CP024711.1	4932920	1089444	Enterobacterales	Pectobacteriaceae	Dickeya	0
NZ_CP010816.1	4528118	562	Enterobacterales	Enterobacteriaceae	Escherichia	0
NZ_CP009353.1	1923262	1452728	Thiotrichales	Francisellaceae	Francisella	0
NZ_CP009352.1	3978	1452728	Thiotrichales	Francisellaceae	Francisella	0
NZ_CP009343.1	2040998	28110	Thiotrichales	Francisellaceae	Francisella	0
NZ_CP009342.1	3936	28110	Thiotrichales	Francisellaceae	Francisella	0
NZ_CP009436.1	2045775	28110	Thiotrichales	Francisellaceae	Francisella	0
NZ_CP009437.1	3936	28110	Thiotrichales	Francisellaceae	Francisella	0
NZ_CP009693.1	1892782	119857	Thiotrichales	Francisellaceae	Francisella	0
NZ_CP009440.1	2148038	28110	Thiotrichales	Francisellaceae	Francisella	0
NZ_CP009441.1	4016	28110	Thiotrichales	Francisellaceae	Francisella	0
NZ_CP009442.1	1919185	28110	Thiotrichales	Francisellaceae	Francisella	0
NZ_CP009443.1	4876	28110	Thiotrichales	Francisellaceae	Francisella	0
NZ_CP009444.1	2022507	28110	Thiotrichales	Francisellaceae	Francisella	0
NZ_CP009446.1	8805	28110	Thiotrichales	Francisellaceae	Francisella	0
NZ_CP009445.1	2402	28110	Thiotrichales	Francisellaceae	Francisella	0
NZ_CP009694.1	1892177	376619	Thiotrichales	Francisellaceae	Francisella	0
NZ_CP009607.1	1870206	1450527	Thiotrichales	Francisellaceae	Francisella	0
NZ_CP009633.1	1910592	401614	Thiotrichales	Francisellaceae	Francisella	0
NZ_CP010019.1	2017400	539329	Thiotrichales	Francisellaceae	Francisella	0
NZ_CP010115.1	1862444	119856	Thiotrichales	Francisellaceae	Francisella	0
NZ_CP010288.1	1893733	119857	Thiotrichales	Francisellaceae	Francisella	0
NZ_CP010289.1	1894186	119857	Thiotrichales	Francisellaceae	Francisella	0
NZ_CP010290.1	1892789	177416	Thiotrichales	Francisellaceae	Francisella	0
NZ_CP011124.1	4502758	562	Enterobacterales	Enterobacteriaceae	Escherichia	0
NZ_CP009367.1	4548749	630	Enterobacterales	Yersiniaceae	Yersinia	0
NZ_CP009366.1	66663	630	Enterobacterales	Yersiniaceae	Yersinia	0
NZ_CP009364.1	4495532	1454377	Enterobacterales	Yersiniaceae	Yersinia	0
NZ_CP009363.1	55362	1454377	Enterobacterales	Yersiniaceae	Yersinia	0
NZ_CP009492.1	4685423	632	Enterobacterales	Yersiniaceae	Yersinia	0
NZ_CP009491.1	70288	632	Enterobacterales	Yersiniaceae	Yersinia	0
NZ_CP009490.1	96196	632	Enterobacterales	Yersiniaceae	Yersinia	0
NZ_CP009489.1	9610	632	Enterobacterales	Yersiniaceae	Yersinia	0
NZ_CP009539.1	3605216	29486	Enterobacterales	Yersiniaceae	Yersinia	0
NZ_CP009704.1	4531804	632	Enterobacterales	Yersiniaceae	Yersinia	0
NZ_CP009702.1	99285	632	Enterobacterales	Yersiniaceae	Yersinia	0
NZ_CP009703.1	68549	632	Enterobacterales	Yersiniaceae	Yersinia	0
NZ_CP009701.1	9608	632	Enterobacterales	Yersiniaceae	Yersinia	0
NZ_CP009712.1	4743972	273123	Enterobacterales	Yersiniaceae	Yersinia	0
NZ_CP009711.1	68525	273123	Enterobacterales	Yersiniaceae	Yersinia	0
NZ_CP009710.1	26933	273123	Enterobacterales	Yersiniaceae	Yersinia	0
NZ_CP009715.1	4519828	386656	Enterobacterales	Yersiniaceae	Yersinia	0
NZ_CP009713.1	71507	386656	Enterobacterales	Yersiniaceae	Yersinia	0
NZ_CP009714.1	136983	386656	Enterobacterales	Yersiniaceae	Yersinia	0
NZ_CP009723.1	4659530	632	Enterobacterales	Yersiniaceae	Yersinia	0
NZ_CP009721.1	70305	632	Enterobacterales	Yersiniaceae	Yersinia	0
NZ_CP009722.1	96210	632	Enterobacterales	Yersiniaceae	Yersinia	0
NZ_CP009724.1	9364	632	Enterobacterales	Yersiniaceae	Yersinia	0
NZ_CP009757.1	4729753	633	Enterobacterales	Yersiniaceae	Yersinia	0
NZ_CP009792.1	4689436	502800	Enterobacterales	Yersiniaceae	Yersinia	0
NZ_CP009781.1	4471090	1453495	Enterobacterales	Yersiniaceae	Yersinia	0
NZ_CP009759.1	4706165	633	Enterobacterales	Yersiniaceae	Yersinia	0
NZ_CP009758.1	68394	633	Enterobacterales	Yersiniaceae	Yersinia	0
NZ_CP009786.1	4728337	633	Enterobacterales	Yersiniaceae	Yersinia	0
NZ_CP009787.1	4372253	29485	Enterobacterales	Yersiniaceae	Yersinia	0
NZ_CP009780.1	4695575	502801	Enterobacterales	Yersiniaceae	Yersinia	0
NZ_CP009779.1	69812	502801	Enterobacterales	Yersiniaceae	Yersinia	0
NZ_CP009785.1	4662886	632	Enterobacterales	Yersiniaceae	Yersinia	0
NZ_CP009783.1	70305	632	Enterobacterales	Yersiniaceae	Yersinia	0
NZ_CP009784.1	96921	632	Enterobacterales	Yersiniaceae	Yersinia	0
NZ_CP009782.1	8150	632	Enterobacterales	Yersiniaceae	Yersinia	0
NZ_CP009801.1	4859749	631	Enterobacterales	Yersiniaceae	Yersinia	0
NZ_CP009838.1	4534244	630	Enterobacterales	Yersiniaceae	Yersinia	0
NZ_CP009837.1	69701	630	Enterobacterales	Yersiniaceae	Yersinia	0
NZ_CP009840.1	4569625	1035377	Enterobacterales	Yersiniaceae	Yersinia	0
NZ_CP009841.1	95328	1035377	Enterobacterales	Yersiniaceae	Yersinia	0
NZ_CP009839.1	9612	1035377	Enterobacterales	Yersiniaceae	Yersinia	0
NZ_CP009844.1	4654228	632	Enterobacterales	Yersiniaceae	Yersinia	0
NZ_CP009842.1	70305	632	Enterobacterales	Yersiniaceae	Yersinia	0
NZ_CP009843.1	53435	632	Enterobacterales	Yersiniaceae	Yersinia	0
NZ_CP009906.1	4708024	360102	Enterobacterales	Yersiniaceae	Yersinia	0
NZ_CP009905.1	70290	360102	Enterobacterales	Yersiniaceae	Yersinia	0
NZ_CP009904.1	96473	360102	Enterobacterales	Yersiniaceae	Yersinia	0
NZ_CP009903.1	9609	360102	Enterobacterales	Yersiniaceae	Yersinia	0
NZ_CP009935.1	4501786	349746	Enterobacterales	Yersiniaceae	Yersinia	0
NZ_CP009937.1	68190	349746	Enterobacterales	Yersiniaceae	Yersinia	0
NZ_CP009934.1	95352	349746	Enterobacterales	Yersiniaceae	Yersinia	0
NZ_CP009936.1	9282	349746	Enterobacterales	Yersiniaceae	Yersinia	0
NZ_CP009997.1	4496569	28152	Enterobacterales	Yersiniaceae	Yersinia	0
NZ_CP009991.1	4523033	632	Enterobacterales	Yersiniaceae	Yersinia	0
NZ_CP009989.1	99286	632	Enterobacterales	Yersiniaceae	Yersinia	0
NZ_CP009990.1	68552	632	Enterobacterales	Yersiniaceae	Yersinia	0
NZ_CP009988.1	9610	632	Enterobacterales	Yersiniaceae	Yersinia	0
NZ_CP010023.1	4607660	748678	Enterobacterales	Yersiniaceae	Yersinia	0
NZ_CP010022.1	70169	748678	Enterobacterales	Yersiniaceae	Yersinia	0
NZ_CP010021.1	106992	748678	Enterobacterales	Yersiniaceae	Yersinia	0
NZ_CP010020.1	9606	748678	Enterobacterales	Yersiniaceae	Yersinia	0
NZ_CP010067.1	4742580	748672	Enterobacterales	Yersiniaceae	Yersinia	0
NZ_CP010069.1	74956	748672	Enterobacterales	Yersiniaceae	Yersinia	0
NZ_CP010068.1	12763	748672	Enterobacterales	Yersiniaceae	Yersinia	0
NZ_CP010103.1	2005074	264	Thiotrichales	Francisellaceae	Francisella	0
NZ_CP010104.1	41959	264	Thiotrichales	Francisellaceae	Francisella	0
NZ_CP010247.1	4529728	649716	Enterobacterales	Yersiniaceae	Yersinia	0
NZ_CP010246.1	71525	649716	Enterobacterales	Yersiniaceae	Yersinia	0
NZ_CP010248.1	136889	649716	Enterobacterales	Yersiniaceae	Yersinia	0
NZ_CP010892.1	6929263	1611770	Pseudomonadales	Pseudomonadaceae	Pseudomonas	0
NZ_CP010893.1	36379	1611770	Pseudomonadales	Pseudomonadaceae	Pseudomonas	0
NZ_CP010894.1	21121	1611770	Pseudomonadales	Pseudomonadaceae	Pseudomonas	0
NZ_CP010876.1	5010884	562	Enterobacterales	Enterobacteriaceae	Escherichia	0
NZ_CP010877.1	1506	562	Enterobacterales	Enterobacteriaceae	Escherichia	0
NZ_CP010878.1	4088	562	Enterobacterales	Enterobacteriaceae	Escherichia	0
NZ_CP010879.1	5167	562	Enterobacterales	Enterobacteriaceae	Escherichia	0
NZ_CP010880.1	30855	562	Enterobacterales	Enterobacteriaceae	Escherichia	0
NZ_CP010881.1	116803	562	Enterobacterales	Enterobacteriaceae	Escherichia	0
NZ_CP010882.1	122966	562	Enterobacterales	Enterobacteriaceae	Escherichia	0
NZ_CP007470.1	1846259	727	Pasteurellales	Pasteurellaceae	Haemophilus	0
NZ_CP007471.1	1846503	727	Pasteurellales	Pasteurellaceae	Haemophilus	0
NZ_CP007472.1	1887620	727	Pasteurellales	Pasteurellaceae	Haemophilus	0
NZ_CP010912.1	4457472	589873	Alteromonadales	Alteromonadaceae	Alteromonas/Salinimonas group	0
NZ_CP010896.1	6143950	321846	Pseudomonadales	Pseudomonadaceae	Pseudomonas	0
NZ_CP015483.1	3971435	470	Moraxellales	Moraxellaceae	Acinetobacter	0
NZ_CP015484.1	110965	470	Moraxellales	Moraxellaceae	Acinetobacter	0
NZ_CP015485.1	24022	470	Moraxellales	Moraxellaceae	Acinetobacter	0
NZ_CP015486.1	15198	470	Moraxellales	Moraxellaceae	Acinetobacter	0
NZ_CP007142.1	6475959	1445510	Oceanospirillales	Saccharospirillaceae	Gynuella	0
NZ_CP007221.1	5080102	129394	Xanthomonadales	Xanthomonadaceae	Xanthomonas	0
NZ_CP007211.2	4667713	1454592	Enterobacterales	Enterobacteriaceae	Salmonella	0
NZ_CP010947.1	4884823	644	Aeromonadales	Aeromonadaceae	Aeromonas	0
NZ_CP010948.1	2838	644	Aeromonadales	Aeromonadaceae	Aeromonas	0
NZ_CP010949.1	5958	644	Aeromonadales	Aeromonadaceae	Aeromonas	0
NZ_CP010950.1	7770	644	Aeromonadales	Aeromonadaceae	Aeromonas	0
NZ_CP007216.2	4695514	1454620	Enterobacterales	Enterobacteriaceae	Salmonella	0
NZ_CP007222.1	4565462	1454603	Enterobacterales	Enterobacteriaceae	Salmonella	0
NZ_CP005973.1	2052529	658445	Vibrionales	Vibrionaceae	Photobacterium	0
NZ_CP005974.1	3856884	658445	Vibrionales	Vibrionaceae	Photobacterium	1
NZ_CP007235.2	4856438	1454639	Enterobacterales	Enterobacteriaceae	Salmonella	0
NZ_CP007166.1	5016623	1458476	Xanthomonadales	Xanthomonadaceae	Xanthomonas	0
NZ_LM995446.1	4585620	562	Enterobacterales	Enterobacteriaceae	Escherichia	0
NZ_LM651928.1	4526576	623	Enterobacterales	Enterobacteriaceae	Shigella	0
NZ_LN614827.1	4181563	1212491	Legionellales	Legionellaceae	Legionella	0
NZ_LN614828.1	238761	1212491	Legionellales	Legionellaceae	Legionella	0
NZ_LN614829.1	14566	1212491	Legionellales	Legionellaceae	Legionella	0
NZ_LN681227.1	4432103	1437823	Enterobacterales	Morganellaceae	Xenorhabdus	1
NZ_LN681228.1	154559	1437823	Enterobacterales	Morganellaceae	Xenorhabdus	0
NZ_LM655252.1	357498	1495769	Oceanospirillales	Halomonadaceae	Zymobacter group	0
NZ_LK391695.1	4696984	301	Pseudomonadales	Pseudomonadaceae	Pseudomonas	0
NZ_LN649235.1	4710675	595	Enterobacterales	Enterobacteriaceae	Salmonella	0
NZ_LM993812.1	4584860	562	Enterobacterales	Enterobacteriaceae	Escherichia	0
NZ_LN614830.1	3310028	451	Legionellales	Legionellaceae	Tatlockia	0
NZ_LN681225.1	3440975	449	Legionellales	Legionellaceae	Legionella	0
NZ_LN681226.1	129882	449	Legionellales	Legionellaceae	Legionella	0
NZ_LN554846.1	3003353	80852	Vibrionales	Vibrionaceae	Aliivibrio	0
NZ_LN554847.1	1515310	80852	Vibrionales	Vibrionaceae	Aliivibrio	0
NZ_LN554849.1	15266	80852	Vibrionales	Vibrionaceae	Aliivibrio	0
NZ_LN554851.1	2069	80852	Vibrionales	Vibrionaceae	Aliivibrio	0
NZ_LN554850.1	7177	80852	Vibrionales	Vibrionaceae	Aliivibrio	0
NZ_LN554848.1	91951	80852	Vibrionales	Vibrionaceae	Aliivibrio	0
NZ_LN554852.1	5086074	80854	Alteromonadales	Moritellaceae	Moritella	1
NZ_LN554854.1	3856	80854	Alteromonadales	Moritellaceae	Moritella	0
NZ_LN554853.1	4059	80854	Alteromonadales	Moritellaceae	Moritella	0
NZ_CP008989.1	5123664	611301	Xanthomonadales	Xanthomonadaceae	Xanthomonas	0
NZ_CP008987.1	33703	611301	Xanthomonadales	Xanthomonadaceae	Xanthomonas	0
NZ_CP008988.1	64920	611301	Xanthomonadales	Xanthomonadaceae	Xanthomonas	0
NZ_CP008992.1	5123810	1308548	Xanthomonadales	Xanthomonadaceae	Xanthomonas	0
NZ_CP008990.1	33703	1308548	Xanthomonadales	Xanthomonadaceae	Xanthomonas	0
NZ_CP008991.1	64920	1308548	Xanthomonadales	Xanthomonadaceae	Xanthomonas	0
NZ_CP008995.1	5175558	611301	Xanthomonadales	Xanthomonadaceae	Xanthomonas	1
NZ_CP008993.1	28776	611301	Xanthomonadales	Xanthomonadaceae	Xanthomonas	0
NZ_CP008994.1	64920	611301	Xanthomonadales	Xanthomonadaceae	Xanthomonas	0
NZ_CP008998.1	5124831	611301	Xanthomonadales	Xanthomonadaceae	Xanthomonas	0
NZ_CP008996.1	33703	611301	Xanthomonadales	Xanthomonadaceae	Xanthomonas	0
NZ_CP008997.1	63721	611301	Xanthomonadales	Xanthomonadaceae	Xanthomonas	0
NZ_CP009001.1	5123512	611301	Xanthomonadales	Xanthomonadaceae	Xanthomonas	0
NZ_CP008999.1	33703	611301	Xanthomonadales	Xanthomonadaceae	Xanthomonas	0
NZ_CP009000.1	63721	611301	Xanthomonadales	Xanthomonadaceae	Xanthomonas	0
NZ_CP009004.1	5124846	611301	Xanthomonadales	Xanthomonadaceae	Xanthomonas	0
NZ_CP009002.1	33702	611301	Xanthomonadales	Xanthomonadaceae	Xanthomonas	0
NZ_CP009003.1	63721	611301	Xanthomonadales	Xanthomonadaceae	Xanthomonas	0
NZ_CP009007.1	5175551	611301	Xanthomonadales	Xanthomonadaceae	Xanthomonas	1
NZ_CP009005.1	26933	611301	Xanthomonadales	Xanthomonadaceae	Xanthomonas	0
NZ_CP009006.1	64920	611301	Xanthomonadales	Xanthomonadaceae	Xanthomonas	0
NZ_CP009010.1	5124810	611301	Xanthomonadales	Xanthomonadaceae	Xanthomonas	0
NZ_CP009008.1	33695	611301	Xanthomonadales	Xanthomonadaceae	Xanthomonas	0
NZ_CP009009.1	64912	611301	Xanthomonadales	Xanthomonadaceae	Xanthomonas	0
NZ_CP009013.1	5124790	611301	Xanthomonadales	Xanthomonadaceae	Xanthomonas	0
NZ_CP009011.1	33695	611301	Xanthomonadales	Xanthomonadaceae	Xanthomonas	0
NZ_CP009012.1	64912	611301	Xanthomonadales	Xanthomonadaceae	Xanthomonas	0
NZ_CP009016.1	5125126	611301	Xanthomonadales	Xanthomonadaceae	Xanthomonas	0
NZ_CP009014.1	33703	611301	Xanthomonadales	Xanthomonadaceae	Xanthomonas	0
NZ_CP009015.1	64919	611301	Xanthomonadales	Xanthomonadaceae	Xanthomonas	0
NZ_CP009019.1	5125124	611301	Xanthomonadales	Xanthomonadaceae	Xanthomonas	0
NZ_CP009017.1	33703	611301	Xanthomonadales	Xanthomonadaceae	Xanthomonas	0
NZ_CP009018.1	64920	611301	Xanthomonadales	Xanthomonadaceae	Xanthomonas	0
NZ_CP009022.1	5175486	611301	Xanthomonadales	Xanthomonadaceae	Xanthomonas	1
NZ_CP009020.1	26933	611301	Xanthomonadales	Xanthomonadaceae	Xanthomonas	0
NZ_CP009021.1	64920	611301	Xanthomonadales	Xanthomonadaceae	Xanthomonas	0
NZ_CP009025.1	5175550	611301	Xanthomonadales	Xanthomonadaceae	Xanthomonas	1
NZ_CP009023.1	26933	611301	Xanthomonadales	Xanthomonadaceae	Xanthomonas	0
NZ_CP009024.1	64920	611301	Xanthomonadales	Xanthomonadaceae	Xanthomonas	0
NZ_CP009028.1	5175552	611301	Xanthomonadales	Xanthomonadaceae	Xanthomonas	1
NZ_CP009026.1	28753	611301	Xanthomonadales	Xanthomonadaceae	Xanthomonas	0
NZ_CP009027.1	64920	611301	Xanthomonadales	Xanthomonadaceae	Xanthomonas	0
NZ_CP009031.1	5321148	611301	Xanthomonadales	Xanthomonadaceae	Xanthomonas	0
NZ_CP009029.1	18869	611301	Xanthomonadales	Xanthomonadaceae	Xanthomonas	0
NZ_CP009030.1	58317	611301	Xanthomonadales	Xanthomonadaceae	Xanthomonas	0
NZ_CP009034.1	5321148	611301	Xanthomonadales	Xanthomonadaceae	Xanthomonas	0
NZ_CP009032.1	18869	611301	Xanthomonadales	Xanthomonadaceae	Xanthomonas	0
NZ_CP009033.1	58317	611301	Xanthomonadales	Xanthomonadaceae	Xanthomonas	0
NZ_CP009037.1	5321141	611301	Xanthomonadales	Xanthomonadaceae	Xanthomonas	0
NZ_CP009035.1	18869	611301	Xanthomonadales	Xanthomonadaceae	Xanthomonas	0
NZ_CP009036.1	58317	611301	Xanthomonadales	Xanthomonadaceae	Xanthomonas	0
NZ_CP009040.1	5321071	611301	Xanthomonadales	Xanthomonadaceae	Xanthomonas	0
NZ_CP009038.1	18869	611301	Xanthomonadales	Xanthomonadaceae	Xanthomonas	0
NZ_CP009039.1	58317	611301	Xanthomonadales	Xanthomonadaceae	Xanthomonas	0
NZ_CP005975.1	6136735	321846	Pseudomonadales	Pseudomonadaceae	Pseudomonas	1
NZ_CP007483.2	4731596	1454590	Enterobacterales	Enterobacteriaceae	Salmonella	0
NZ_CP009042.1	3045476	686	Vibrionales	Vibrionaceae	Vibrio	1
NZ_CP009041.1	1046459	686	Vibrionales	Vibrionaceae	Vibrio	0
NZ_CP011077.1	5107633	1134687	Enterobacterales	Enterobacteriaceae	Klebsiella/Raoultella group	0
NZ_CP011098.1	2705355	75985	Pasteurellales	Pasteurellaceae	Mannheimia	0
NZ_CP011100.1	4908265	644	Aeromonadales	Aeromonadaceae	Aeromonas	0
NZ_CP011099.1	2704219	75985	Pasteurellales	Pasteurellaceae	Mannheimia	0
NZ_CP008706.1	3972672	470	Moraxellales	Moraxellaceae	Acinetobacter	0
NZ_CP008707.1	83610	470	Moraxellales	Moraxellaceae	Acinetobacter	0
NZ_CP008708.1	8731	470	Moraxellales	Moraxellaceae	Acinetobacter	0
NZ_CP008709.1	1967	470	Moraxellales	Moraxellaceae	Acinetobacter	0
NZ_CP011110.1	6646309	587753	Pseudomonadales	Pseudomonadaceae	Pseudomonas	0
NZ_CP011111.1	16587	587753	Pseudomonadales	Pseudomonadaceae	Pseudomonas	0
NZ_CP011078.1	3699725	29486	Enterobacterales	Yersiniaceae	Yersinia	0
NZ_HF572917.1	5277676	562	Enterobacterales	Enterobacteriaceae	Escherichia	0
NC_022742.1	88546	562	Enterobacterales	Enterobacteriaceae	Escherichia	0
NC_022743.1	75569	562	Enterobacterales	Enterobacteriaceae	Escherichia	0
NC_022741.1	1549	562	Enterobacterales	Enterobacteriaceae	Escherichia	0
NZ_FO203512.1	4406383	698738	Oceanospirillales	Oceanospirillaceae	Oleispira	0
NZ_HF571988.1	4940199	1262462	Enterobacterales	Yersiniaceae	Yersinia	0
NZ_FO834906.1	5438894	573	Enterobacterales	Enterobacteriaceae	Klebsiella/Raoultella group	0
NZ_FO834904.1	95087	573	Enterobacterales	Enterobacteriaceae	Klebsiella/Raoultella group	0
NZ_FO834905.1	121703	573	Enterobacterales	Enterobacteriaceae	Klebsiella/Raoultella group	0
NZ_FO704551.1	3659523	1354304	Enterobacterales	Morganellaceae	Xenorhabdus	0
NZ_FO704550.1	4195202	351671	Enterobacterales	Morganellaceae	Xenorhabdus	0
NZ_FO704549.1	8449	351671	Enterobacterales	Morganellaceae	Xenorhabdus	0
NZ_CP008740.1	1969659	1232659	Pasteurellales	Pasteurellaceae	Haemophilus	0
NZ_CP011117.2	6690033	47883	Pseudomonadales	Pseudomonadaceae	Pseudomonas	1
NZ_CP011134.1	5000386	941323	Enterobacterales	Enterobacteriaceae	Escherichia	0
NZ_CP011135.1	70533	941323	Enterobacterales	Enterobacteriaceae	Escherichia	0
NZ_CP011136.1	97864	941323	Enterobacterales	Enterobacteriaceae	Escherichia	0
NZ_CP011137.1	6989	941323	Enterobacterales	Enterobacteriaceae	Escherichia	0
NZ_CP011138.1	5631	941323	Enterobacterales	Enterobacteriaceae	Escherichia	0
NZ_CP011139.1	5164	941323	Enterobacterales	Enterobacteriaceae	Escherichia	0
NZ_CP011140.1	4075	941323	Enterobacterales	Enterobacteriaceae	Escherichia	0
NZ_CP011141.1	2089	941323	Enterobacterales	Enterobacteriaceae	Escherichia	0
NZ_CP011142.1	1783	941323	Enterobacterales	Enterobacteriaceae	Escherichia	0
NZ_CP011143.1	1552	941323	Enterobacterales	Enterobacteriaceae	Escherichia	0
NC_016112.1	4668296	1091494	Methylococcales	Methylococcaceae	Methylotuvimicrobium	0
NC_016108.1	128415	1091494	Methylococcales	Methylococcaceae	Methylotuvimicrobium	0
NZ_CP022134.1	3666044	1609967	Oceanospirillales	Halomonadaceae	Halomonas	0
NZ_CP010811.1	3928357	666	Vibrionales	Vibrionaceae	Vibrio	0
NZ_CP010812.1	4077462	666	Vibrionales	Vibrionaceae	Vibrio	0
NC_022541.1	4981995	366649	Xanthomonadales	Xanthomonadaceae	Xanthomonas	0
NC_022539.1	45224	366649	Xanthomonadales	Xanthomonadaceae	Xanthomonas	0
NC_022540.1	19514	366649	Xanthomonadales	Xanthomonadaceae	Xanthomonas	0
NC_022542.1	41950	366649	Xanthomonadales	Xanthomonadaceae	Xanthomonas	0
NZ_CP011018.1	4885378	562	Enterobacterales	Enterobacteriaceae	Escherichia	0
NZ_CP011019.1	207265	562	Enterobacterales	Enterobacteriaceae	Escherichia	0
NZ_CP010907.1	1150626	1235990	Enterobacterales	Erwiniaceae	Pantoea	0
NZ_CP010908.1	14562	1235990	Enterobacterales	Erwiniaceae	Pantoea	0
NZ_CP010909.1	6287	1235990	Enterobacterales	Erwiniaceae	Pantoea	0
NZ_CP010910.1	17880	1235990	Enterobacterales	Erwiniaceae	Pantoea	0
NZ_CP010911.1	7593	1235990	Enterobacterales	Erwiniaceae	Pantoea	0
NZ_CP011256.1	5254865	56448	Xanthomonadales	Xanthomonadaceae	Xanthomonas	0
NZ_CP011144.1	3891720	314722	Xanthomonadales	Xanthomonadaceae	Pseudoxanthomonas	0
NZ_FO818637.1	4635301	40576	Enterobacterales	Morganellaceae	Xenorhabdus	0
NZ_FO818639.1	8117	40576	Enterobacterales	Morganellaceae	Xenorhabdus	0
NZ_FO818638.1	177250	40576	Enterobacterales	Morganellaceae	Xenorhabdus	0
NZ_CP010048.1	749321	1505596	Enterobacterales	Enterobacteriaceae	Enterobacteriaceae incertae sedis	0
NZ_CP004391.1	2079121	1304873	Pasteurellales	Pasteurellaceae	Pasteurella	0
NZ_CP010049.1	773940	1505597	Enterobacterales	Enterobacteriaceae	Enterobacteriaceae incertae sedis	0
NZ_CP004392.1	2271688	1304890	Pasteurellales	Pasteurellaceae	Pasteurella	0
NZ_CP007523.1	4769471	1454642	Enterobacterales	Enterobacteriaceae	Salmonella	0
NZ_CP007540.2	4488371	1454606	Enterobacterales	Enterobacteriaceae	Salmonella	0
NZ_CP007559.2	4790388	1454627	Enterobacterales	Enterobacteriaceae	Salmonella	0
NZ_CP010438.1	4619729	83333	Enterobacterales	Enterobacteriaceae	Escherichia	0
NZ_CP010439.1	4604543	83333	Enterobacterales	Enterobacteriaceae	Escherichia	0
NZ_CP010440.1	4621164	83333	Enterobacterales	Enterobacteriaceae	Escherichia	0
NZ_CP010441.1	4607634	83333	Enterobacterales	Enterobacteriaceae	Escherichia	0
NZ_CP010442.1	4660432	83333	Enterobacterales	Enterobacteriaceae	Escherichia	0
[truncated: 13,359 more rows]

## Sheet: GInt
RefSeq	molecule_size	taxid	order	family	genus	GInt
NC_000913.3	4641652	511145	Enterobacterales	Enterobacteriaceae	Escherichia	0
NC_004088.1	4600755	187410	Enterobacterales	Yersiniaceae	Yersinia	0
NC_004838.1	100990	187410	Enterobacterales	Yersiniaceae	Yersinia	0
NC_002488.3	2679306	160492	Xanthomonadales	Xanthomonadaceae	Xylella	0
NC_002489.3	1286	160492	Xanthomonadales	Xanthomonadaceae	Xylella	0
NC_002490.1	51158	160492	Xanthomonadales	Xanthomonadaceae	Xylella	0
NC_002505.1	2961149	243277	Vibrionales	Vibrionaceae	Vibrio	0
NC_002506.1	1072315	243277	Vibrionales	Vibrionaceae	Vibrio	0
NC_002516.2	6264404	208964	Pseudomonadales	Pseudomonadaceae	Pseudomonas	0
NC_002663.1	2257487	272843	Pasteurellales	Pasteurellaceae	Pasteurella	1
NC_004337.2	4607202	198214	Enterobacterales	Enterobacteriaceae	Shigella	0
NC_004851.1	221618	198214	Enterobacterales	Enterobacteriaceae	Shigella	0
NC_003197.2	4857450	99287	Enterobacterales	Enterobacteriaceae	Salmonella	0
NC_003277.2	93933	99287	Enterobacterales	Enterobacteriaceae	Salmonella	0
NC_003902.1	5076188	190485	Xanthomonadales	Xanthomonadaceae	Xanthomonas	0
NC_003919.1	5175554	190486	Xanthomonadales	Xanthomonadaceae	Xanthomonas	1
NC_003921.3	33700	190486	Xanthomonadales	Xanthomonadaceae	Xanthomonas	0
NC_003922.1	64920	190486	Xanthomonadales	Xanthomonadaceae	Xanthomonas	0
NC_004556.1	2519802	183190	Xanthomonadales	Xanthomonadaceae	Xylella	0
NC_004554.1	1346	183190	Xanthomonadales	Xanthomonadaceae	Xylella	0
NC_004061.1	641454	198804	Enterobacterales	Erwiniaceae	Buchnera	0
NC_006834.1	4941439	291331	Xanthomonadales	Xanthomonadaceae	Xanthomonas	0
NC_004741.1	4599354	198215	Enterobacterales	Enterobacteriaceae	Shigella	0
NC_004431.1	5231428	199310	Enterobacterales	Enterobacteriaceae	Escherichia	0
NC_004631.1	4791961	209261	Enterobacterales	Enterobacteriaceae	Salmonella	0
NC_002947.4	6181873	160488	Pseudomonadales	Pseudomonadaceae	Pseudomonas	0
NC_004545.1	615980	224915	Enterobacterales	Erwiniaceae	Buchnera	0
NC_004555.1	2399	224915	Enterobacterales	Erwiniaceae	Buchnera	0
NC_006300.1	2314078	221988	Pasteurellales	Pasteurellaceae	Basfia	0
NC_002971.4	1995488	227377	Legionellales	Coxiellaceae	Coxiella	0
NC_004704.2	37319	227377	Legionellales	Coxiellaceae	Coxiella	0
NC_004578.1	6397126	223283	Pseudomonadales	Pseudomonadaceae	Pseudomonas	1
NC_004633.1	73661	223283	Pseudomonadales	Pseudomonadaceae	Pseudomonas	0
NC_004632.1	67473	223283	Pseudomonadales	Pseudomonadaceae	Pseudomonas	0
NC_005810.1	4595065	229193	Enterobacterales	Yersiniaceae	Yersinia	0
NC_005813.1	70159	229193	Enterobacterales	Yersiniaceae	Yersinia	0
NC_005814.1	21742	229193	Enterobacterales	Yersiniaceae	Yersinia	0
NC_005815.1	106642	229193	Enterobacterales	Yersiniaceae	Yersinia	0
NC_005816.1	9609	229193	Enterobacterales	Yersiniaceae	Yersinia	0
NC_002940.2	1698955	233412	Pasteurellales	Pasteurellaceae	Haemophilus	0
NC_006905.1	4755700	321314	Enterobacterales	Enterobacteriaceae	Salmonella	0
NC_006856.1	138742	321314	Enterobacterales	Enterobacteriaceae	Salmonella	0
NC_006855.1	49558	321314	Enterobacterales	Enterobacteriaceae	Salmonella	0
NC_002977.6	3304561	243233	Methylococcales	Methylococcaceae	Methylococcus	0
NC_006512.1	2839318	283942	Alteromonadales	Idiomarinaceae	Idiomarina	0
NC_002942.5	3397754	272624	Legionellales	Legionellaceae	Legionella	0
NC_002695.2	5498578	386585	Enterobacterales	Enterobacteriaceae	Escherichia	1
NC_002128.1	92721	386585	Enterobacterales	Enterobacteriaceae	Escherichia	0
NC_002127.1	3306	386585	Enterobacterales	Enterobacteriaceae	Escherichia	0
NC_004344.2	697724	36870	Enterobacterales	Erwiniaceae	Wigglesworthia	0
NC_003425.1	5280	36870	Enterobacterales	Erwiniaceae	Wigglesworthia	0
NC_006570.2	1892775	177416	Thiotrichales	Francisellaceae	Francisella	0
NC_003143.1	4653728	214092	Enterobacterales	Yersiniaceae	Yersinia	0
NC_003131.1	70305	214092	Enterobacterales	Yersiniaceae	Yersinia	0
NC_003134.1	96210	214092	Enterobacterales	Yersiniaceae	Yersinia	0
NC_003132.1	9612	214092	Enterobacterales	Yersiniaceae	Yersinia	0
NC_007508.1	5178466	316273	Xanthomonadales	Xanthomonadaceae	Xanthomonas	0
NC_007507.1	182572	316273	Xanthomonadales	Xanthomonadaceae	Xanthomonas	0
NC_007505.1	19146	316273	Xanthomonadales	Xanthomonadaceae	Xanthomonas	0
NC_007504.1	1852	316273	Xanthomonadales	Xanthomonadaceae	Xanthomonas	0
NC_007506.1	38116	316273	Xanthomonadales	Xanthomonadaceae	Xanthomonas	0
NC_012660.1	6722539	216595	Pseudomonadales	Pseudomonadaceae	Pseudomonas	0
NC_007880.1	1895994	376619	Thiotrichales	Francisellaceae	Francisella	0
NC_008245.1	1892616	393115	Thiotrichales	Francisellaceae	Francisella	0
NC_008800.1	4615899	393305	Enterobacterales	Yersiniaceae	Yersinia	1
NC_008791.1	67721	393305	Enterobacterales	Yersiniaceae	Yersinia	0
NC_008260.1	3120143	393595	Oceanospirillales	Alcanivoracaceae	Alcanivorax	0
NC_011294.1	4685848	550537	Enterobacterales	Enterobacteriaceae	Salmonella	0
NC_011274.1	4658697	550538	Enterobacterales	Enterobacteriaceae	Salmonella	0
NC_012892.2	4558947	469008	Enterobacterales	Enterobacteriaceae	Escherichia	0
NC_002528.1	640681	107806	Enterobacterales	Erwiniaceae	Buchnera	0
NC_002253.1	7786	107806	Enterobacterales	Erwiniaceae	Buchnera	0
NC_002252.1	7258	107806	Enterobacterales	Erwiniaceae	Buchnera	0
NC_005139.1	3354505	196600	Vibrionales	Vibrionaceae	Vibrio	0
NC_005140.1	1857073	196600	Vibrionales	Vibrionaceae	Vibrio	0
NC_005128.1	48508	196600	Vibrionales	Vibrionaceae	Vibrio	0
NC_012731.1	5248520	484021	Enterobacterales	Enterobacteriaceae	Klebsiella/Raoultella group	0
NC_006625.1	224152	484021	Enterobacterales	Enterobacteriaceae	Klebsiella/Raoultella group	0
NC_007705.1	4940217	342109	Xanthomonadales	Xanthomonadaceae	Xanthomonas	0
NC_007712.1	4171146	343509	Enterobacterales	Bruguierivoracaceae	Sodalis	0
NC_007713.1	83306	343509	Enterobacterales	Bruguierivoracaceae	Sodalis	0
NC_007714.1	27240	343509	Enterobacterales	Bruguierivoracaceae	Sodalis	0
NC_007715.1	10810	343509	Enterobacterales	Bruguierivoracaceae	Sodalis	0
NC_007779.1	4646332	316407	Enterobacterales	Enterobacteriaceae	Escherichia	0
NC_008512.1	159662	387662	Oceanospirillales	Halomonadaceae	Zymobacter group	0
NC_011415.1	4887515	409438	Enterobacterales	Enterobacteriaceae	Escherichia	0
NC_011419.1	100021	409438	Enterobacterales	Enterobacteriaceae	Escherichia	0
NC_011413.1	91158	409438	Enterobacterales	Enterobacteriaceae	Escherichia	0
NC_011416.1	60555	409438	Enterobacterales	Enterobacteriaceae	Escherichia	0
NC_011407.1	6929	409438	Enterobacterales	Enterobacteriaceae	Escherichia	0
NC_011408.1	5366	409438	Enterobacterales	Enterobacteriaceae	Escherichia	0
NC_011411.1	4082	409438	Enterobacterales	Enterobacteriaceae	Escherichia	0
NC_009465.1	1022154	412965	Gammaproteobacteria incertae sedis	sulfur-oxidizing symbionts	Candidatus Vesicomyosocius	0
NC_013654.1	4717338	431946	Enterobacterales	Enterobacteriaceae	Escherichia	0
NC_013655.1	122345	431946	Enterobacterales	Enterobacteriaceae	Escherichia	0
NC_013353.1	5449314	585395	Enterobacterales	Enterobacteriaceae	Escherichia	0
NC_013354.1	75546	585395	Enterobacterales	Enterobacteriaceae	Escherichia	0
NC_013364.1	5371077	585396	Enterobacterales	Enterobacteriaceae	Escherichia	0
NC_013365.1	204604	585396	Enterobacterales	Enterobacteriaceae	Escherichia	0
NC_013370.1	97897	585396	Enterobacterales	Enterobacteriaceae	Escherichia	0
NC_013366.1	77690	585396	Enterobacterales	Enterobacteriaceae	Escherichia	0
NC_013367.1	8140	585396	Enterobacterales	Enterobacteriaceae	Escherichia	0
NC_013368.1	6673	585396	Enterobacterales	Enterobacteriaceae	Escherichia	0
NC_017463.1	1895727	393011	Thiotrichales	Francisellaceae	Francisella	0
NC_004547.2	5064019	218491	Enterobacterales	Pectobacteriaceae	Pectobacterium	1
NC_007292.1	791654	291272	Enterobacterales	Enterobacteriaceae	Enterobacteriaceae incertae sedis	0
NC_008309.1	2007700	205914	Pasteurellales	Pasteurellaceae	Histophilus	0
NC_006298.1	5178	205914	Pasteurellales	Pasteurellaceae	Histophilus	0
NC_006840.2	2897536	312309	Vibrionales	Vibrionaceae	Aliivibrio	0
NC_006841.2	1330333	312309	Vibrionales	Vibrionaceae	Aliivibrio	0
NC_006842.1	45849	312309	Vibrionales	Vibrionaceae	Aliivibrio	0
NC_006511.1	4585229	295319	Enterobacterales	Enterobacteriaceae	Salmonella	0
NC_007606.1	4369232	300267	Enterobacterales	Enterobacteriaceae	Shigella	0
NC_009344.1	8953	300267	Enterobacterales	Enterobacteriaceae	Shigella	0
NC_007607.1	182726	300267	Enterobacterales	Enterobacteriaceae	Shigella	0
NC_007613.1	4519823	300268	Enterobacterales	Enterobacteriaceae	Shigella	0
NC_007608.1	126697	300268	Enterobacterales	Enterobacteriaceae	Shigella	0
NC_007086.1	5148708	314565	Xanthomonadales	Xanthomonadaceae	Xanthomonas	0
NC_007146.2	1914490	281310	Pasteurellales	Pasteurellaceae	Haemophilus	0
NC_005773.3	5928787	264730	Pseudomonadales	Pseudomonadaceae	Pseudomonas	1
NC_007274.1	131950	264730	Pseudomonadales	Pseudomonadaceae	Pseudomonas	0
NC_007275.1	51711	264730	Pseudomonadales	Pseudomonadaceae	Pseudomonas	0
NC_007005.1	6093698	205918	Pseudomonadales	Pseudomonadaceae	Pseudomonas	0
NC_004129.6	7074893	220664	Pseudomonadales	Pseudomonadaceae	Pseudomonas	0
NC_007204.1	2650701	259536	Moraxellales	Moraxellaceae	Psychrobacter	0
NC_003910.7	5373180	167879	Alteromonadales	Colwelliaceae	Colwellia	0
NC_007492.2	6438405	205922	Pseudomonadales	Pseudomonadaceae	Pseudomonas	0
NC_007520.2	2427734	317025	Thiotrichales	Piscirickettsiaceae	Hydrogenovibrio	1
NC_007484.1	3481691	323261	Chromatiales	Chromatiaceae	Nitrosococcus	0
NC_007483.1	40420	323261	Chromatiales	Chromatiaceae	Nitrosococcus	0
NC_007645.1	7215267	349521	Oceanospirillales	Hahellaceae	Hahella	0
NC_007984.1	686194	374463	Gammaproteobacteria incertae sedis	Candidatus Baumannia	Candidatus Baumannia cicadellinicola	0
NC_007946.1	5065741	364106	Enterobacterales	Enterobacteriaceae	Escherichia	0
NC_007941.1	114230	364106	Enterobacterales	Enterobacteriaceae	Escherichia	0
NC_008253.1	4938920	362663	Enterobacterales	Enterobacteriaceae	Escherichia	0
NC_008258.1	4574284	373384	Enterobacterales	Enterobacteriaceae	Shigella	0
NC_007912.1	5057531	203122	Cellvibrionales	Cellvibrionaceae	Saccharophagus	0
NC_007954.1	4545906	318161	Alteromonadales	Shewanellaceae	Shewanella	0
NC_009434.1	4567418	379731	Pseudomonadales	Pseudomonadaceae	Pseudomonas	0
NC_008149.1	4534590	377628	Enterobacterales	Yersiniaceae	Yersinia	0
NC_008118.1	100918	377628	Enterobacterales	Yersiniaceae	Yersinia	0
NC_008119.1	10778	377628	Enterobacterales	Yersiniaceae	Yersinia	0
NC_008150.1	4702289	360102	Enterobacterales	Yersiniaceae	Yersinia	0
NC_008122.1	70299	360102	Enterobacterales	Yersiniaceae	Yersinia	0
NC_008120.1	96471	360102	Enterobacterales	Yersiniaceae	Yersinia	0
NC_008121.1	10777	360102	Enterobacterales	Yersiniaceae	Yersinia	0
NC_007969.1	3059876	335284	Moraxellales	Moraxellaceae	Psychrobacter	0
NC_007968.1	41221	335284	Moraxellales	Moraxellaceae	Psychrobacter	0
NC_008228.1	5187005	342610	Alteromonadales	Pseudoalteromonadaceae	Pseudoalteromonas	0
NC_008369.1	1895727	393011	Thiotrichales	Francisellaceae	Francisella	0
NC_008463.1	6537648	208963	Pseudomonadales	Pseudomonadaceae	Pseudomonas	0
NC_008601.1	1910031	401614	Thiotrichales	Francisellaceae	Francisella	0
NC_008322.1	4792610	60481	Alteromonadales	Shewanellaceae	Shewanella	0
NC_008320.1	6499	60481	Alteromonadales	Shewanellaceae	Shewanella	0
NC_008321.1	4706287	60480	Alteromonadales	Shewanellaceae	Shewanella	0
NC_008345.1	4845257	318167	Alteromonadales	Shewanellaceae	Shewanella	0
NC_008340.1	3275944	187272	Chromatiales	Ectothiorhodospiraceae	Alkalilimnicola	0
NC_008570.1	4744448	380703	Aeromonadales	Aeromonadaceae	Aeromonas	0
NC_008563.1	5082025	405955	Enterobacterales	Enterobacteriaceae	Escherichia	0
NC_009837.1	174241	405955	Enterobacterales	Enterobacteriaceae	Escherichia	0
NC_009838.1	241387	405955	Enterobacterales	Enterobacteriaceae	Escherichia	0
NC_011566.1	5396476	225849	Alteromonadales	Shewanellaceae	Shewanella	0
NC_008610.1	1160782	413404	Gammaproteobacteria incertae sedis	sulfur-oxidizing symbionts	Candidatus Ruthia	0
NC_008750.1	4708380	351745	Alteromonadales	Shewanellaceae	Shewanella	0
NC_008700.1	4306142	326297	Alteromonadales	Shewanellaceae	Shewanella	0
NC_008709.1	4559598	357804	Alteromonadales	Psychromonadaceae	Psychromonas	0
NC_009446.1	1389350	246195	Cardiobacteriales	Cardiobacteriaceae	Dichelobacter	0
NC_008740.1	4326849	351348	Pseudomonadales	Marinobacteraceae	Marinobacter	1
NC_008738.1	239623	351348	Pseudomonadales	Marinobacteraceae	Marinobacter	0
NC_008739.1	213290	351348	Pseudomonadales	Marinobacteraceae	Marinobacter	0
NC_008789.1	2678452	349124	Chromatiales	Ectothiorhodospiraceae	Halorhodospira	0
NC_009052.1	5127376	325240	Alteromonadales	Shewanellaceae	Shewanella	0
NC_009035.1	116763	325240	Alteromonadales	Shewanellaceae	Shewanella	0
NC_009036.1	74000	325240	Alteromonadales	Shewanellaceae	Shewanella	0
NC_009037.1	16762	325240	Alteromonadales	Shewanellaceae	Shewanella	0
NC_009038.1	7995	325240	Alteromonadales	Shewanellaceae	Shewanella	0
NC_009053.1	2274482	416269	Pasteurellales	Pasteurellaceae	Actinobacillus	0
NC_011080.1	4827641	423368	Enterobacterales	Enterobacteriaceae	Salmonella	0
NC_011079.1	3605	423368	Enterobacterales	Enterobacteriaceae	Salmonella	0
NC_009140.1	176473	423368	Enterobacterales	Enterobacteriaceae	Salmonella	0
NC_009092.1	4602594	323850	Alteromonadales	Shewanellaceae	Shewanella	0
NC_009257.1	1898476	418136	Thiotrichales	Francisellaceae	Francisella	0
NC_009456.1	1108250	345073	Vibrionales	Vibrionaceae	Vibrio	0
NC_009457.1	3024069	345073	Vibrionales	Vibrionaceae	Vibrio	0
NC_009648.1	5315120	272620	Enterobacterales	Enterobacteriaceae	Klebsiella/Raoultella group	0
NC_009649.1	175879	272620	Enterobacterales	Enterobacteriaceae	Klebsiella/Raoultella group	0
NC_009650.1	107576	272620	Enterobacterales	Enterobacteriaceae	Klebsiella/Raoultella group	0
NC_009651.1	88582	272620	Enterobacterales	Enterobacteriaceae	Klebsiella/Raoultella group	0
NC_009652.1	4259	272620	Enterobacterales	Enterobacteriaceae	Klebsiella/Raoultella group	0
NC_009653.1	3478	272620	Enterobacterales	Enterobacteriaceae	Klebsiella/Raoultella group	0
NC_009436.1	4518712	399742	Enterobacterales	Enterobacteriaceae	Enterobacter	1
NC_009425.1	157749	399742	Enterobacterales	Enterobacteriaceae	Enterobacter	0
NC_009381.1	4517345	386656	Enterobacterales	Yersiniaceae	Yersinia	0
NC_009377.1	71507	386656	Enterobacterales	Yersiniaceae	Yersinia	0
NC_009378.1	137010	386656	Enterobacterales	Yersiniaceae	Yersinia	0
NC_009566.1	1813033	374930	Pasteurellales	Pasteurellaceae	Haemophilus	0
NC_009567.1	1887192	374931	Pasteurellales	Pasteurellaceae	Haemophilus	1
NC_009439.1	5072807	399739	Pseudomonadales	Pseudomonadaceae	Pseudomonas	0
NC_009438.1	4659220	319224	Alteromonadales	Shewanellaceae	Shewanella	0
NC_010278.1	2242062	434271	Pasteurellales	Pasteurellaceae	Actinobacillus	0
NC_009512.1	5959964	351746	Pseudomonadales	Pseudomonadaceae	Pseudomonas	0
NC_009524.1	2978976	349106	Moraxellales	Moraxellaceae	Psychrobacter	1
NC_009516.1	13956	349106	Moraxellales	Moraxellaceae	Psychrobacter	0
NC_009517.1	2117	349106	Moraxellales	Moraxellaceae	Psychrobacter	0
NC_009708.1	4723306	349747	Enterobacterales	Yersiniaceae	Yersinia	0
NC_009705.1	153140	349747	Enterobacterales	Yersiniaceae	Yersinia	0
NC_009704.1	58679	349747	Enterobacterales	Yersiniaceae	Yersinia	0
NC_009727.1	2158758	434922	Legionellales	Coxiellaceae	Coxiella	0
NC_009726.1	54179	434922	Legionellales	Coxiellaceae	Coxiella	0
NC_009656.1	6588339	381754	Pseudomonadales	Pseudomonadaceae	Pseudomonas	0
NC_009655.1	2319663	339671	Pasteurellales	Pasteurellaceae	Actinobacillus	0
NC_009654.1	5100344	400668	Oceanospirillales	Oceanospirillaceae	Marinomonas	0
NC_009665.1	5229686	402882	Alteromonadales	Shewanellaceae	Shewanella	1
NC_009661.1	83224	402882	Alteromonadales	Shewanellaceae	Shewanella	0
NC_009778.1	4368373	290339	Enterobacterales	Enterobacteriaceae	Cronobacter	0
NC_009779.1	31208	290339	Enterobacterales	Enterobacteriaceae	Cronobacter	0
NC_009780.1	131196	290339	Enterobacterales	Enterobacteriaceae	Cronobacter	0
NC_009783.1	3765351	338187	Vibrionales	Vibrionaceae	Vibrio	0
NC_009784.1	2204018	338187	Vibrionales	Vibrionaceae	Vibrio	0
NC_009777.1	89008	338187	Vibrionales	Vibrionaceae	Vibrio	0
NC_009801.1	4979619	331111	Enterobacterales	Enterobacteriaceae	Escherichia	0
NC_009787.1	34367	331111	Enterobacterales	Enterobacteriaceae	Escherichia	0
NC_009791.1	5033	331111	Enterobacterales	Enterobacteriaceae	Escherichia	0
NC_009789.1	6199	331111	Enterobacterales	Enterobacteriaceae	Escherichia	0
NC_009788.1	70609	331111	Enterobacterales	Enterobacteriaceae	Escherichia	0
NC_009790.1	74224	331111	Enterobacterales	Enterobacteriaceae	Escherichia	0
NC_009786.1	79237	331111	Enterobacterales	Enterobacteriaceae	Escherichia	0
NC_009800.1	4643538	331112	Enterobacterales	Enterobacteriaceae	Escherichia	0
NC_009749.1	1890909	458234	Thiotrichales	Francisellaceae	Francisella	0
NC_012967.1	4629812	413997	Enterobacterales	Enterobacteriaceae	Escherichia	0
NC_009831.1	5517674	425104	Alteromonadales	Shewanellaceae	Shewanella	0
NC_009792.1	4720462	290338	Enterobacterales	Enterobacteriaceae	Citrobacter	1
NC_009794.1	5601	290338	Enterobacterales	Enterobacteriaceae	Citrobacter	0
NC_009793.1	9294	290338	Enterobacterales	Enterobacteriaceae	Citrobacter	0
NC_009832.1	5448853	399741	Enterobacterales	Yersiniaceae	Serratia	0
NC_009829.1	46804	399741	Enterobacterales	Yersiniaceae	Serratia	0
NC_009901.1	5174581	398579	Alteromonadales	Shewanellaceae	Shewanella	0
NC_012125.1	4833080	476213	Enterobacterales	Enterobacteriaceae	Salmonella	0
NC_012124.1	55414	476213	Enterobacterales	Enterobacteriaceae	Salmonella	0
NC_010611.1	3904116	405416	Moraxellales	Moraxellaceae	Acinetobacter	0
NC_010605.1	28279	405416	Moraxellales	Moraxellaceae	Acinetobacter	0
NC_010606.1	64366	405416	Moraxellales	Moraxellaceae	Acinetobacter	0
NC_010067.1	4600800	41514	Enterobacterales	Enterobacteriaceae	Salmonella	1
NC_010102.1	4858887	1016998	Enterobacterales	Enterobacteriaceae	Salmonella	0
NC_010117.1	2016427	360115	Legionellales	Coxiellaceae	Coxiella	0
NC_010115.1	37317	360115	Legionellales	Coxiellaceae	Coxiella	0
NC_009997.1	5347283	399599	Alteromonadales	Shewanellaceae	Shewanella	1
NC_009998.1	75605	399599	Alteromonadales	Shewanellaceae	Shewanella	0
NC_009999.1	75508	399599	Alteromonadales	Shewanellaceae	Shewanella	0
NC_010000.1	49148	399599	Alteromonadales	Shewanellaceae	Shewanella	0
NC_010159.1	4504254	349746	Enterobacterales	Yersiniaceae	Yersinia	0
NC_010157.1	68190	349746	Enterobacterales	Yersiniaceae	Yersinia	0
NC_010158.1	114570	349746	Enterobacterales	Yersiniaceae	Yersinia	0
NC_010677.1	1893886	441952	Thiotrichales	Francisellaceae	Francisella	0
NC_010322.1	6078430	76869	Pseudomonadales	Pseudomonadaceae	Pseudomonas	1
NC_010334.1	5226917	458817	Alteromonadales	Shewanellaceae	Shewanella	0
NC_010995.1	4576573	498211	Cellvibrionales	Cellvibrionaceae	Cellvibrio	0
NC_010336.1	2045775	484022	Thiotrichales	Francisellaceae	Francisella	0
NC_010331.1	3936	484022	Thiotrichales	Francisellaceae	Francisella	0
NC_010513.1	2475130	405440	Xanthomonadales	Xanthomonadaceae	Xylella	0
NC_010468.1	4746218	481805	Enterobacterales	Enterobacteriaceae	Escherichia	0
NC_010519.1	2263857	228400	Pasteurellales	Pasteurellaceae	Histophilus	0
NC_010473.1	4686137	316385	Enterobacterales	Enterobacteriaceae	Escherichia	0
NC_010501.1	5774330	390235	Pseudomonadales	Pseudomonadaceae	Pseudomonas	0
NC_010465.1	4689441	502800	Enterobacterales	Yersiniaceae	Yersinia	0
NC_010506.1	5935403	392500	Alteromonadales	Shewanellaceae	Shewanella	1
NC_011283.1	5641239	244366	Enterobacterales	Enterobacteriaceae	Klebsiella/Raoultella group	1
NC_011282.1	187922	244366	Enterobacterales	Enterobacteriaceae	Klebsiella/Raoultella group	0
NC_011281.1	91096	244366	Enterobacterales	Enterobacteriaceae	Klebsiella/Raoultella group	0
NC_010717.2	5238555	360094	Xanthomonadales	Xanthomonadaceae	Xanthomonas	0
NC_010498.1	5068389	439855	Enterobacterales	Enterobacteriaceae	Escherichia	0
NC_010488.1	130440	439855	Enterobacterales	Enterobacteriaceae	Escherichia	0
NC_010487.1	3565	439855	Enterobacterales	Enterobacteriaceae	Escherichia	0
NC_010486.1	4074	439855	Enterobacterales	Enterobacteriaceae	Escherichia	0
NC_010485.1	8909	439855	Enterobacterales	Enterobacteriaceae	Escherichia	0
NC_010577.1	2535690	405441	Xanthomonadales	Xanthomonadaceae	Xylella	0
NC_010579.1	38297	405441	Xanthomonadales	Xanthomonadaceae	Xylella	0
NC_011527.1	2008870	434923	Legionellales	Coxiellaceae	Coxiella	0
NC_011528.1	2063100	434924	Legionellales	Coxiellaceae	Coxiella	0
NC_011526.1	39280	434924	Legionellales	Coxiellaceae	Coxiella	0
NC_010634.1	4695619	502801	Enterobacterales	Yersiniaceae	Yersinia	0
NC_010635.1	69812	502801	Enterobacterales	Yersiniaceae	Yersinia	0
NC_010658.1	4615997	344609	Enterobacterales	Enterobacteriaceae	Shigella	0
NC_010656.1	2089	344609	Enterobacterales	Enterobacteriaceae	Shigella	0
NC_010660.1	210919	344609	Enterobacterales	Enterobacteriaceae	Shigella	0
NC_010657.1	33103	344609	Enterobacterales	Enterobacteriaceae	Shigella	0
NC_010659.1	5114	344609	Enterobacterales	Enterobacteriaceae	Shigella	0
NC_010672.1	7437	344609	Enterobacterales	Enterobacteriaceae	Shigella	0
NC_010939.1	2331981	537457	Pasteurellales	Pasteurellaceae	Actinobacillus	0
NC_010941.1	4236	537457	Pasteurellales	Pasteurellaceae	Actinobacillus	0
NC_010942.1	5685	537457	Pasteurellales	Pasteurellaceae	Actinobacillus	0
NC_010940.1	3533	537457	Pasteurellales	Pasteurellaceae	Actinobacillus	0
NC_011138.3	4480937	1774373	Alteromonadales	Alteromonadaceae	Alteromonas/Salinimonas group	0
NC_011071.1	4573969	391008	Xanthomonadales	Xanthomonadaceae	Stenotrophomonas	0
NC_011083.1	4888768	454169	Enterobacterales	Enterobacteriaceae	Salmonella	0
NC_011082.1	3373	454169	Enterobacterales	Enterobacteriaceae	Salmonella	0
NC_011081.1	91374	454169	Enterobacterales	Enterobacteriaceae	Salmonella	0
NC_011094.1	4709075	439843	Enterobacterales	Enterobacteriaceae	Salmonella	0
NC_011092.1	110227	439843	Enterobacterales	Enterobacteriaceae	Salmonella	0
NC_011093.1	4585	439843	Enterobacterales	Enterobacteriaceae	Salmonella	0
NC_013508.1	3760463	498217	Enterobacterales	Hafniaceae	Edwardsiella	0
NC_013509.1	43703	498217	Enterobacterales	Hafniaceae	Edwardsiella	0
NC_011149.1	4798660	454166	Enterobacterales	Enterobacteriaceae	Salmonella	0
NC_011148.1	37978	454166	Enterobacterales	Enterobacteriaceae	Salmonella	0
NC_011205.1	4842908	439851	Enterobacterales	Enterobacteriaceae	Salmonella	0
NC_011204.1	74551	439851	Enterobacterales	Enterobacteriaceae	Salmonella	0
NC_012560.1	5365318	322710	Pseudomonadales	Pseudomonadaceae	Azotobacter group	0
NC_011834.1	641895	561501	Enterobacterales	Erwiniaceae	Buchnera	0
NC_011833.1	642122	563178	Enterobacterales	Erwiniaceae	Buchnera	0
NC_011353.1	5572075	444450	Enterobacterales	Enterobacteriaceae	Escherichia	1
NC_011351.1	37452	444450	Enterobacterales	Enterobacteriaceae	Escherichia	0
NC_011350.1	94644	444450	Enterobacterales	Enterobacteriaceae	Escherichia	0
NC_011586.2	4055148	480119	Moraxellales	Moraxellaceae	Acinetobacter	0
NC_011585.2	8731	480119	Moraxellales	Moraxellaceae	Acinetobacter	0
NC_012578.1	2892523	579112	Vibrionales	Vibrionaceae	Vibrio	0
NC_012580.1	1046382	579112	Vibrionales	Vibrionaceae	Vibrio	0
NC_012582.1	3024078	345073	Vibrionales	Vibrionaceae	Vibrio	0
NC_012583.1	1111222	345073	Vibrionales	Vibrionaceae	Vibrio	0
NC_011663.1	5145902	407976	Alteromonadales	Shewanellaceae	Shewanella	1
NC_011664.1	88311	407976	Alteromonadales	Shewanellaceae	Shewanella	0
NC_011668.1	65448	407976	Alteromonadales	Shewanellaceae	Shewanella	0
NC_011665.1	59223	407976	Alteromonadales	Shewanellaceae	Shewanella	0
NC_011852.1	2269156	557723	Pasteurellales	Pasteurellaceae	Glaesserella	0
NC_011901.1	3464554	396588	Chromatiales	Ectothiorhodospiraceae	Thioalkalivibrio	0
NC_016856.1	4870265	588858	Enterobacterales	Enterobacteriaceae	Salmonella	0
NC_016855.1	93832	588858	Enterobacterales	Enterobacteriaceae	Salmonella	0
NC_013008.1	5528136	544404	Enterobacterales	Enterobacteriaceae	Escherichia	1
NC_013010.1	94601	544404	Enterobacterales	Enterobacteriaceae	Escherichia	0
NC_017328.1	4650856	591020	Enterobacterales	Enterobacteriaceae	Shigella	0
NC_017319.1	223364	591020	Enterobacterales	Enterobacteriaceae	Shigella	0
NC_017320.1	6850	591020	Enterobacterales	Enterobacteriaceae	Shigella	0
NC_017329.1	6200	591020	Enterobacterales	Enterobacteriaceae	Shigella	0
NC_017321.1	4042	591020	Enterobacterales	Enterobacteriaceae	Shigella	0
NC_017330.1	3180	591020	Enterobacterales	Enterobacteriaceae	Shigella	0
NC_012759.1	4578159	595496	Enterobacterales	Enterobacteriaceae	Escherichia	0
NC_012668.1	3149584	593588	Vibrionales	Vibrionaceae	Vibrio	0
NC_012667.1	1086784	593588	Vibrionales	Vibrionaceae	Vibrio	0
NC_012971.2	4558953	469008	Enterobacterales	Enterobacteriaceae	Escherichia	0
NC_017154.1	4640720	637382	Enterobacterales	Yersiniaceae	Yersinia	0
NC_017153.1	68342	637382	Enterobacterales	Yersiniaceae	Yersinia	0
NC_017155.1	94249	637382	Enterobacterales	Yersiniaceae	Yersinia	0
NC_017156.1	9611	637382	Enterobacterales	Yersiniaceae	Yersinia	0
NC_017160.1	4626944	637385	Enterobacterales	Yersiniaceae	Yersinia	0
NC_017157.1	69665	637385	Enterobacterales	Yersiniaceae	Yersinia	0
NC_017158.1	96046	637385	Enterobacterales	Yersiniaceae	Yersinia	0
NC_017159.1	9608	637385	Enterobacterales	Yersiniaceae	Yersinia	0
NC_014029.1	4553586	637386	Enterobacterales	Yersiniaceae	Yersinia	0
NC_014017.1	68342	637386	Enterobacterales	Yersiniaceae	Yersinia	0
NC_014022.1	94251	637386	Enterobacterales	Yersiniaceae	Yersinia	0
NC_014027.1	9609	637386	Enterobacterales	Yersiniaceae	Yersinia	0
NC_012779.2	3812301	634503	Enterobacterales	Hafniaceae	Edwardsiella	0
NC_012913.1	2313035	634176	Pasteurellales	Pasteurellaceae	Aggregatibacter	0
NC_012997.1	5193164	377629	Cellvibrionales	Cellvibrionaceae	Teredinibacter	0
NC_012691.1	3471292	595494	Aeromonadales	Aeromonadaceae	Tolumonas	0
NC_017453.1	1892681	510831	Thiotrichales	Francisellaceae	Francisella	0
NC_017625.1	4630707	536056	Enterobacterales	Enterobacteriaceae	Escherichia	0
NC_012880.1	4679450	579405	Enterobacterales	Pectobacteriaceae	Musicola	1
NC_012912.1	4813854	561229	Enterobacterales	Pectobacteriaceae	Dickeya	0
NC_012917.1	4862913	561230	Enterobacterales	Pectobacteriaceae	Pectobacterium	1
NC_012947.1	4570938	866768	Enterobacterales	Enterobacteriaceae	Escherichia	0
NC_013166.1	2852073	523791	Kangiellales	Kangiellaceae	Kangiella	0
NC_013421.1	5063892	561231	Enterobacterales	Pectobacteriaceae	Pectobacterium	1
NC_013960.1	4079427	472759	Chromatiales	Chromatiaceae	Nitrosococcus	0
NC_013958.1	65833	472759	Chromatiales	Chromatiaceae	Nitrosococcus	0
NC_013422.1	2582886	555778	Chromatiales	Halothiobacillaceae	Halothiobacillus	0
NC_013456.1	3259580	150340	Vibrionales	Vibrionaceae	Vibrio	0
NC_013457.1	1829445	150340	Vibrionales	Vibrionaceae	Vibrio	0
NC_013592.1	4818394	590409	Enterobacterales	Pectobacteriaceae	Dickeya	0
NC_013941.1	5386352	701177	Enterobacterales	Enterobacteriaceae	Escherichia	1
NC_013942.1	66001	701177	Enterobacterales	Enterobacteriaceae	Escherichia	0
NC_013956.2	4703373	706191	Enterobacterales	Erwiniaceae	Pantoea	0
NC_013850.1	5458505	640131	Enterobacterales	Enterobacteriaceae	Klebsiella/Raoultella group	0
NC_013851.1	3526903	572477	Chromatiales	Chromatiaceae	Allochromatium	0
NC_013852.1	102242	572477	Chromatiales	Chromatiaceae	Allochromatium	0
NC_013862.1	39929	572477	Chromatiales	Chromatiaceae	Allochromatium	0
NC_013889.1	2744800	396595	Chromatiales	Ectothiorhodospiraceae	Thioalkalivibrio	0
NC_013930.1	240256	396595	Chromatiales	Ectothiorhodospiraceae	Thioalkalivibrio	0
NC_014121.1	5314581	716541	Enterobacterales	Enterobacteriaceae	Enterobacter	0
NC_014107.1	199562	716541	Enterobacterales	Enterobacteriaceae	Enterobacter	0
NC_014108.1	84653	716541	Enterobacterales	Enterobacteriaceae	Enterobacter	0
NC_017628.1	5108383	714962	Enterobacterales	Enterobacteriaceae	Escherichia	0
NC_007481.1	3214944	326442	Alteromonadales	Pseudoalteromonadaceae	Pseudoalteromonas	0
NC_007482.1	635328	326442	Alteromonadales	Pseudoalteromonadaceae	Pseudoalteromonas	0
NC_008027.1	5888780	384676	Pseudomonadales	Pseudomonadaceae	Pseudomonas	0
NC_010694.1	3883467	465817	Enterobacterales	Erwiniaceae	Erwinia	0
NC_010695.1	9299	465817	Enterobacterales	Erwiniaceae	Erwinia	0
NC_010696.1	35494	465817	Enterobacterales	Erwiniaceae	Erwinia	0
NC_010699.1	44694	465817	Enterobacterales	Erwiniaceae	Erwinia	0
NC_010693.1	46159	465817	Enterobacterales	Erwiniaceae	Erwinia	0
NC_010697.1	48751	465817	Enterobacterales	Erwiniaceae	Erwinia	0
NC_011740.1	4588711	585054	Enterobacterales	Enterobacteriaceae	Escherichia	0
NC_011743.1	55150	585054	Enterobacterales	Enterobacteriaceae	Escherichia	0
NC_011748.1	5154862	585055	Enterobacterales	Enterobacteriaceae	Escherichia	0
NC_011741.1	4700560	585034	Enterobacterales	Enterobacteriaceae	Escherichia	1
NC_011742.1	5032268	585035	Enterobacterales	Enterobacteriaceae	Escherichia	0
NC_011747.1	133853	585035	Enterobacterales	Enterobacteriaceae	Escherichia	0
NC_011750.1	5132068	585057	Enterobacterales	Enterobacteriaceae	Escherichia	0
NC_011601.1	4965553	574521	Enterobacterales	Enterobacteriaceae	Escherichia	0
NC_011602.1	6147	574521	Enterobacterales	Enterobacteriaceae	Escherichia	0
NC_011603.1	97978	574521	Enterobacterales	Enterobacteriaceae	Escherichia	0
NC_011147.1	4581797	554290	Enterobacterales	Enterobacteriaceae	Salmonella	0
NC_011770.1	6601757	557722	Pseudomonadales	Pseudomonadaceae	Pseudomonas	0
NC_016854.1	4879400	568708	Enterobacterales	Enterobacteriaceae	Salmonella	0
NC_013282.2	4384463	693216	Enterobacterales	Enterobacteriaceae	Cronobacter	0
NC_013283.1	138339	693216	Enterobacterales	Enterobacteriaceae	Cronobacter	0
NC_013284.1	22448	693216	Enterobacterales	Enterobacteriaceae	Cronobacter	0
NC_013285.1	53842	693216	Enterobacterales	Enterobacteriaceae	Cronobacter	0
NC_013716.1	5346659	637910	Enterobacterales	Enterobacteriaceae	Citrobacter	0
NC_013717.1	54449	637910	Enterobacterales	Enterobacteriaceae	Citrobacter	0
NC_013718.1	39265	637910	Enterobacterales	Enterobacteriaceae	Citrobacter	0
NC_013719.1	3910	637910	Enterobacterales	Enterobacteriaceae	Citrobacter	0
NC_017626.1	5241977	216592	Enterobacterales	Enterobacteriaceae	Escherichia	0
NC_017627.1	113346	216592	Enterobacterales	Enterobacteriaceae	Escherichia	0
NC_013971.1	3805874	716540	Enterobacterales	Erwiniaceae	Erwinia	0
NC_013972.1	28243	716540	Enterobacterales	Erwiniaceae	Erwinia	0
NC_013973.1	71487	716540	Enterobacterales	Erwiniaceae	Erwinia	0
NC_013892.1	4225498	406818	Enterobacterales	Morganellaceae	Xenorhabdus	0
NC_012214.1	4026322	634499	Enterobacterales	Erwiniaceae	Erwinia	0
NC_013264.1	3070	634499	Enterobacterales	Erwiniaceae	Erwinia	0
NC_013265.1	4955	634499	Enterobacterales	Erwiniaceae	Erwinia	0
NC_013954.1	2590	634499	Enterobacterales	Erwiniaceae	Erwinia	0
NC_013263.1	35909	634499	Enterobacterales	Erwiniaceae	Erwinia	0
NC_000907.1	1830138	71421	Pasteurellales	Pasteurellaceae	Haemophilus	0
NC_004459.3	3281866	216895	Vibrionales	Vibrionaceae	Vibrio	0
NC_004460.2	1844830	216895	Vibrionales	Vibrionaceae	Vibrio	0
NC_005061.1	705557	203907	Enterobacterales	Enterobacteriaceae	Enterobacteriaceae incertae sedis	0
NC_005966.1	3598621	62977	Moraxellales	Moraxellaceae	Acinetobacter	0
NC_006155.1	4744671	273123	Enterobacterales	Yersiniaceae	Yersinia	0
NC_006153.2	68525	273123	Enterobacterales	Yersiniaceae	Yersinia	0
NC_006154.1	27702	273123	Enterobacterales	Yersiniaceae	Yersinia	0
NC_006368.1	3503610	297246	Legionellales	Legionellaceae	Legionella	0
NC_006365.1	131885	297246	Legionellales	Legionellaceae	Legionella	0
NC_006369.1	3345687	297245	Legionellales	Legionellaceae	Legionella	0
NC_006366.1	59832	297245	Legionellales	Legionellaceae	Legionella	0
NC_007963.1	3696649	290398	Oceanospirillales	Halomonadaceae	Chromohalobacter	0
NC_010410.1	3936291	509173	Moraxellales	Moraxellaceae	Acinetobacter	0
NC_010401.1	5644	509173	Moraxellales	Moraxellaceae	Acinetobacter	0
NC_010402.1	9661	509173	Moraxellales	Moraxellaceae	Acinetobacter	0
NC_010404.1	94413	509173	Moraxellales	Moraxellaceae	Acinetobacter	0
NC_010403.1	2726	509173	Moraxellales	Moraxellaceae	Acinetobacter	0
NC_010554.1	4063606	529507	Enterobacterales	Morganellaceae	Proteus	0
NC_010555.1	36289	529507	Enterobacterales	Morganellaceae	Proteus	0
NC_010688.1	5079002	340	Xanthomonadales	Xanthomonadaceae	Xanthomonas	0
NC_010943.1	4851126	522373	Xanthomonadales	Xanthomonadaceae	Stenotrophomonas	0
NC_013722.1	3768695	380358	Xanthomonadales	Xanthomonadaceae	Xanthomonas	0
NC_017557.1	24837	29447	Xanthomonadales	Xanthomonadaceae	Xanthomonas	0
NC_017556.1	31555	29447	Xanthomonadales	Xanthomonadaceae	Xanthomonas	0
NC_017555.1	27212	29447	Xanthomonadales	Xanthomonadaceae	Xanthomonas	0
NC_008513.1	416380	372461	Enterobacterales	Erwiniaceae	Buchnera	0
NC_011878.1	6054	372461	Enterobacterales	Erwiniaceae	Buchnera	0
NC_013361.1	5697240	573235	Enterobacterales	Enterobacteriaceae	Escherichia	0
NC_013369.1	85167	573235	Enterobacterales	Enterobacteriaceae	Escherichia	0
NC_013362.1	63365	573235	Enterobacterales	Enterobacteriaceae	Escherichia	0
NC_013363.1	5686	573235	Enterobacterales	Enterobacteriaceae	Escherichia	0
NC_014543.1	4073	573235	Enterobacterales	Enterobacteriaceae	Escherichia	0
NC_014012.1	4962103	637905	Alteromonadales	Shewanellaceae	Shewanella	0
NC_011753.2	3299303	575788	Vibrionales	Vibrionaceae	Vibrio	0
NC_011744.2	1675515	575788	Vibrionales	Vibrionaceae	Vibrio	0
NC_013961.1	3805573	665029	Enterobacterales	Erwiniaceae	Erwinia	0
NC_013957.1	28259	665029	Enterobacterales	Erwiniaceae	Erwinia	0
NC_013861.1	4077332	661367	Legionellales	Legionellaceae	Legionella	0
NC_014544.1	71826	661367	Legionellales	Legionellaceae	Legionella	0
NC_014147.1	1863286	1236608	Moraxellales	Moraxellaceae	Moraxella	0
NC_009494.2	3576470	400673	Legionellales	Legionellaceae	Legionella	0
NC_014125.1	3516334	423212	Legionellales	Legionellaceae	Legionella	0
NC_014109.1	574390	515618	Enterobacterales	Enterobacteriaceae	Candidatus Riesia	0
NC_013962.1	7737	515618	Enterobacterales	Enterobacteriaceae	Candidatus Riesia	0
NC_014315.1	3328570	105559	Chromatiales	Chromatiaceae	Nitrosococcus	0
NC_014316.1	39105	105559	Chromatiales	Chromatiaceae	Nitrosococcus	0
NC_014317.1	5611	105559	Chromatiales	Chromatiaceae	Nitrosococcus	0
NZ_CP047260.1	6115755	629265	Pseudomonadales	Pseudomonadaceae	Pseudomonas	1
NZ_CP047262.1	46546	629265	Pseudomonadales	Pseudomonadaceae	Pseudomonas	0
NZ_CP047263.1	39848	629265	Pseudomonadales	Pseudomonadaceae	Pseudomonas	0
NZ_CP047264.1	4217	629265	Pseudomonadales	Pseudomonadaceae	Pseudomonas	0
NZ_CP047261.1	387260	629265	Pseudomonadales	Pseudomonadaceae	Pseudomonas	0
NZ_CP042804.1	6133558	573066	Pseudomonadales	Pseudomonadaceae	Pseudomonas	1
NZ_CP042805.1	68162	573066	Pseudomonadales	Pseudomonadaceae	Pseudomonas	0
NZ_CP031225.1	6075120	629260	Pseudomonadales	Pseudomonadaceae	Pseudomonas	0
NZ_CP031226.1	971889	629260	Pseudomonadales	Pseudomonadaceae	Pseudomonas	0
NZ_CP031227.1	62136	629260	Pseudomonadales	Pseudomonadaceae	Pseudomonas	0
NZ_CP031228.1	40720	629260	Pseudomonadales	Pseudomonadaceae	Pseudomonas	0
NC_004347.2	4969811	211586	Alteromonadales	Shewanellaceae	Shewanella	0
NC_004349.1	161613	211586	Alteromonadales	Shewanellaceae	Shewanella	0
NC_017309.1	3684607	718251	Enterobacterales	Hafniaceae	Edwardsiella	1
NC_017318.1	44194	718251	Enterobacterales	Hafniaceae	Edwardsiella	0
NC_014500.1	4922802	198628	Enterobacterales	Pectobacteriaceae	Dickeya	0
NC_017571.1	5066051	693974	Alteromonadales	Shewanellaceae	Shewanella	1
NC_017570.1	72392	693974	Alteromonadales	Shewanellaceae	Shewanella	0
NC_017572.1	60958	693974	Alteromonadales	Shewanellaceae	Shewanella	0
NC_016902.1	4920168	595495	Enterobacterales	Enterobacteriaceae	Escherichia	0
NC_016904.1	103795	595495	Enterobacterales	Enterobacteriaceae	Escherichia	0
NC_016903.1	5360	595495	Enterobacterales	Enterobacteriaceae	Escherichia	0
NC_017631.1	5131397	655817	Enterobacterales	Enterobacteriaceae	Escherichia	0
NC_017629.1	1564	655817	Enterobacterales	Enterobacteriaceae	Escherichia	0
NC_017562.1	2491203	788929	Xanthomonadales	Xanthomonadaceae	Xylella	0
NC_017561.1	26180	788929	Xanthomonadales	Xanthomonadaceae	Xylella	0
NC_017632.1	4993013	869729	Enterobacterales	Enterobacteriaceae	Escherichia	0
NC_017630.1	114550	869729	Enterobacterales	Enterobacteriaceae	Escherichia	0
NC_014541.1	4279159	550540	Alteromonadales	Ferrimonadaceae	Ferrimonas	0
NC_014562.1	4024986	712898	Enterobacterales	Erwiniaceae	Pantoea	1
NC_014561.1	167983	712898	Enterobacterales	Erwiniaceae	Pantoea	0
NC_014563.1	165693	712898	Enterobacterales	Erwiniaceae	Pantoea	0
NC_014258.1	529676	712898	Enterobacterales	Erwiniaceae	Pantoea	0
NC_020802.1	3052410	314282	Alteromonadales	Psychromonadaceae	Psychromonas	0
NZ_CP046035.1	5662937	563797	Pseudomonadales	Pseudomonadaceae	Pseudomonas	0
NZ_CP046036.1	51521	563797	Pseudomonadales	Pseudomonadaceae	Pseudomonas	0
NC_017846.2	2308962	694569	Pasteurellales	Pasteurellaceae	Aggregatibacter	0
NZ_CP008742.1	6016828	693985	Pseudomonadales	Pseudomonadaceae	Pseudomonas	1
NC_014618.1	4814049	701347	Enterobacterales	Enterobacteriaceae	Pluralibacter	0
NC_017451.1	1932306	262728	Pasteurellales	Pasteurellaceae	Haemophilus	0
NC_017452.1	1819370	262727	Pasteurellales	Pasteurellaceae	Haemophilus	1
NC_017445.1	3909168	215689	Enterobacterales	Erwiniaceae	Erwinia	0
NC_017442.1	30866	215689	Enterobacterales	Erwiniaceae	Erwinia	0
NC_017446.1	5296	215689	Enterobacterales	Erwiniaceae	Erwinia	0
NC_017443.1	6417	215689	Enterobacterales	Erwiniaceae	Erwinia	0
NC_017447.1	3237	215689	Enterobacterales	Erwiniaceae	Erwinia	0
NC_017444.1	2691	215689	Enterobacterales	Erwiniaceae	Erwinia	0
NC_017506.1	4421911	225937	Pseudomonadales	Marinobacteraceae	Marinobacter	0
NC_017507.1	187465	225937	Pseudomonadales	Marinobacteraceae	Marinobacter	0
NC_017508.1	42349	225937	Pseudomonadales	Marinobacteraceae	Marinobacter	0
NC_016445.1	3031375	914149	Vibrionales	Vibrionaceae	Vibrio	0
NC_016446.1	1046365	914149	Vibrionales	Vibrionaceae	Vibrio	0
NZ_CP035751.1	5249232	340186	Enterobacterales	Enterobacteriaceae	Escherichia	0
NZ_CP035754.1	33827	340186	Enterobacterales	Enterobacteriaceae	Escherichia	0
NZ_CP035756.1	5681	340186	Enterobacterales	Enterobacteriaceae	Escherichia	0
NZ_CP035753.1	65378	340186	Enterobacterales	Enterobacteriaceae	Escherichia	0
NZ_CP035752.1	66171	340186	Enterobacterales	Enterobacteriaceae	Escherichia	0
NZ_CP035755.1	25421	340186	Enterobacterales	Enterobacteriaceae	Escherichia	0
NC_017267.2	4831746	383407	Xanthomonadales	Xanthomonadaceae	Xanthomonas	0
NC_019551.1	1894157	351581	Thiotrichales	Francisellaceae	Francisella	0
NZ_CP018150.1	2063021	360116	Legionellales	Coxiellaceae	Coxiella	0
NC_010258.1	39281	360116	Legionellales	Coxiellaceae	Coxiella	0
NC_017566.1	4840251	399804	Alteromonadales	Shewanellaceae	Shewanella	0
NC_018632.1	4653851	529120	Alteromonadales	Alteromonadaceae	Alteromonas/Salinimonas group	0
NC_014837.1	4368708	592316	Enterobacterales	Erwiniaceae	Pantoea	0
NC_014838.1	793953	592316	Enterobacterales	Erwiniaceae	Pantoea	0
NC_014839.1	394054	592316	Enterobacterales	Erwiniaceae	Pantoea	0
NC_014840.1	321080	592316	Enterobacterales	Erwiniaceae	Pantoea	0
NC_014841.1	318111	592316	Enterobacterales	Erwiniaceae	Pantoea	0
NC_014842.1	116877	592316	Enterobacterales	Erwiniaceae	Pantoea	0
NC_021591.1	5328010	682634	Enterobacterales	Yersiniaceae	Serratia	0
NC_021594.1	75721	682634	Enterobacterales	Yersiniaceae	Serratia	0
NZ_CP029003.1	2318649	228399	Pasteurellales	Pasteurellaceae	Actinobacillus	0
NC_016901.1	5288069	693973	Alteromonadales	Shewanellaceae	Shewanella	1
NC_016905.1	80698	693973	Alteromonadales	Shewanellaceae	Shewanella	0
NC_022546.1	4035456	891974	Enterobacterales	Enterobacteriaceae	unclassified Enterobacteriaceae	0
NC_022533.1	19174	891974	Enterobacterales	Enterobacteriaceae	unclassified Enterobacteriaceae	0
NC_022534.1	38222	891974	Enterobacterales	Enterobacteriaceae	unclassified Enterobacteriaceae	0
NC_017253.1	641716	713601	Enterobacterales	Erwiniaceae	Buchnera	0
NC_017634.1	4747819	685038	Enterobacterales	Enterobacteriaceae	Escherichia	0
NC_017659.1	147060	685038	Enterobacterales	Enterobacteriaceae	Escherichia	0
NC_017530.1	5731541	931281	Pseudomonadales	Pseudomonadaceae	Pseudomonas	0
NC_014803.1	3332787	234831	Alteromonadales	Pseudoalteromonadaceae	Pseudoalteromonas	0
NC_014800.1	704884	234831	Alteromonadales	Pseudoalteromonadaceae	Pseudoalteromonas	0
NC_017635.1	4900968	566546	Enterobacterales	Enterobacteriaceae	Escherichia	0
NC_017637.1	102536	566546	Enterobacterales	Enterobacteriaceae	Escherichia	0
NC_017636.1	5360	566546	Enterobacterales	Enterobacteriaceae	Escherichia	0
NC_016602.1	3294546	903510	Vibrionales	Vibrionaceae	Vibrio	0
NC_016628.1	1621862	903510	Vibrionales	Vibrionaceae	Vibrio	0
NC_014924.1	3419049	743721	Xanthomonadales	Xanthomonadaceae	Pseudoxanthomonas	0
NC_014909.2	722585	859654	Enterobacterales	Enterobacteriaceae	Enterobacteriaceae incertae sedis	0
NC_014965.1	3194232	914127	Vibrionales	Vibrionaceae	Vibrio	0
NC_014966.1	1813536	914127	Vibrionales	Vibrionaceae	Vibrio	0
NC_020547.2	3704284	945556	Moraxellales	Moraxellaceae	Acinetobacter	0
NC_020525.1	7416	945556	Moraxellales	Moraxellaceae	Acinetobacter	0
NC_017265.1	4532063	547048	Enterobacterales	Yersiniaceae	Yersinia	0
NC_017263.1	68552	547048	Enterobacterales	Yersiniaceae	Yersinia	0
NC_017266.1	99286	547048	Enterobacterales	Yersiniaceae	Yersinia	0
NC_017264.1	9600	547048	Enterobacterales	Yersiniaceae	Yersinia	0
NC_017847.1	3964912	889738	Moraxellales	Moraxellaceae	Acinetobacter	0
NC_017848.1	77528	889738	Moraxellales	Moraxellaceae	Acinetobacter	0
NC_020524.1	110967	889738	Moraxellales	Moraxellaceae	Acinetobacter	0
NC_015061.1	4864217	741091	Enterobacterales	Yersiniaceae	Rahnella	0
NC_015062.1	616549	741091	Enterobacterales	Yersiniaceae	Rahnella	0
NC_015063.1	133486	741091	Enterobacterales	Yersiniaceae	Rahnella	0
NC_017162.1	3940614	696749	Moraxellales	Moraxellaceae	Acinetobacter	0
NC_017163.1	74451	696749	Moraxellales	Moraxellaceae	Acinetobacter	0
NC_017164.1	8041	696749	Moraxellales	Moraxellaceae	Acinetobacter	0
NC_016857.1	4878013	909946	Enterobacterales	Enterobacteriaceae	Salmonella	0
NC_016858.1	93842	909946	Enterobacterales	Enterobacteriaceae	Salmonella	0
NC_017675.1	86908	909946	Enterobacterales	Enterobacteriaceae	Salmonella	0
NC_016859.1	8688	909946	Enterobacterales	Enterobacteriaceae	Salmonella	0
NZ_CP007530.1	4694375	859199	Enterobacterales	Enterobacteriaceae	Salmonella	0
NC_016603.1	3862530	871585	Moraxellales	Moraxellaceae	Acinetobacter	0
NZ_CP019725.1	4898349	925776	Xanthomonadales	Xanthomonadaceae	Xanthomonas	0
NC_015224.1	4552107	994476	Enterobacterales	Yersiniaceae	Yersinia	0
NC_015475.1	69704	994476	Enterobacterales	Yersiniaceae	Yersinia	0
NC_015276.1	4684316	717774	Oceanospirillales	Oceanospirillaceae	Marinomonas	0
NC_015379.1	6843248	994484	Pseudomonadales	Pseudomonadaceae	Pseudomonas	0
NC_017270.1	2791729	935297	Vibrionales	Vibrionaceae	Vibrio	0
NC_017269.1	946986	935297	Vibrionales	Vibrionaceae	Vibrio	0
NC_017532.1	4689946	996285	Pseudomonadales	Pseudomonadaceae	Pseudomonas	1
NC_017450.1	1913619	984129	Thiotrichales	Francisellaceae	Francisella	0
NC_017449.1	1945310	622488	Thiotrichales	Francisellaceae	Francisella	0
NC_003198.1	4809037	220341	Enterobacterales	Enterobacteriaceae	Salmonella	0
NC_003384.1	218160	220341	Enterobacterales	Enterobacteriaceae	Salmonella	0
NC_003385.1	106516	220341	Enterobacterales	Enterobacteriaceae	Salmonella	0
NC_004603.1	3288558	223926	Vibrionales	Vibrionaceae	Vibrio	0
NC_004605.1	1877212	223926	Vibrionales	Vibrionaceae	Vibrio	0
NC_005126.1	5688987	243265	Enterobacterales	Morganellaceae	Photorhabdus	0
NC_006370.1	4085304	298386	Vibrionales	Vibrionaceae	Photobacterium	0
NC_006371.1	2237943	298386	Vibrionales	Vibrionaceae	Photobacterium	0
NC_005871.1	80033	298386	Vibrionales	Vibrionaceae	Photobacterium	0
NC_009348.1	4702402	382245	Aeromonadales	Aeromonadaceae	Aeromonas	0
NC_009349.1	166749	382245	Aeromonadales	Aeromonadaceae	Aeromonas	0
NC_009350.1	155098	382245	Aeromonadales	Aeromonadaceae	Aeromonas	0
NC_004923.1	5424	382245	Aeromonadales	Aeromonadaceae	Aeromonas	0
NC_004925.1	5247	382245	Aeromonadales	Aeromonadaceae	Aeromonas	0
NC_004924.1	5616	382245	Aeromonadales	Aeromonadaceae	Aeromonas	0
NC_012962.1	5064808	291112	Enterobacterales	Morganellaceae	Photorhabdus	0
NC_012961.1	29330	291112	Enterobacterales	Morganellaceae	Photorhabdus	0
NC_011312.1	3325165	316275	Vibrionales	Vibrionaceae	Aliivibrio	0
NC_011313.1	1206461	316275	Vibrionales	Vibrionaceae	Aliivibrio	0
NC_011314.1	30807	316275	Vibrionales	Vibrionaceae	Aliivibrio	0
NC_011316.1	4327	316275	Vibrionales	Vibrionaceae	Aliivibrio	0
NC_011315.1	5360	316275	Vibrionales	Vibrionaceae	Aliivibrio	0
NC_011311.1	83540	316275	Vibrionales	Vibrionaceae	Aliivibrio	0
NC_014306.1	5100167	634500	Enterobacterales	Erwiniaceae	Erwinia	0
NC_014304.1	102323	634500	Enterobacterales	Erwiniaceae	Erwinia	0
NC_014305.1	169778	634500	Enterobacterales	Erwiniaceae	Erwinia	0
NC_014259.1	4152543	436717	Moraxellales	Moraxellaceae	Acinetobacter	0
NC_014532.2	4061825	768066	Oceanospirillales	Halomonadaceae	Halomonas	0
NC_014920.1	1985832	866630	Pasteurellales	Pasteurellaceae	Haemophilus	0
NC_014366.1	4587455	83406	unclassified Gammaproteobacteria	gamma proteobacterium HdN1		1
NC_014922.1	2007018	935897	Pasteurellales	Pasteurellaceae	Haemophilus	0
NC_008577.1	4972204	94122	Alteromonadales	Shewanellaceae	Shewanella	1
NC_008573.1	278942	94122	Alteromonadales	Shewanellaceae	Shewanella	0
NC_015424.1	4551783	998088	Aeromonadales	Aeromonadaceae	Aeromonas	0
NC_015410.1	5434353	1001585	Pseudomonadales	Pseudomonadaceae	Pseudomonas	0
NC_015460.1	2687335	1005058	Pasteurellales	Pasteurellaceae	Gallibacterium	0
NC_015461.1	6804	1005058	Pasteurellales	Pasteurellaceae	Gallibacterium	0
NC_017633.1	5153435	316401	Enterobacterales	Enterobacteriaceae	Escherichia	1
NC_017721.1	5175	316401	Enterobacterales	Enterobacteriaceae	Escherichia	0
NC_017723.1	5800	316401	Enterobacterales	Enterobacteriaceae	Escherichia	0
NC_017722.1	66681	316401	Enterobacterales	Enterobacteriaceae	Escherichia	0
NC_017724.1	94797	316401	Enterobacterales	Enterobacteriaceae	Escherichia	0
NC_016810.1	4878012	216597	Enterobacterales	Enterobacteriaceae	Salmonella	0
NC_017718.1	86908	216597	Enterobacterales	Enterobacteriaceae	Salmonella	0
NC_017719.1	8688	216597	Enterobacterales	Enterobacteriaceae	Salmonella	0
NC_017720.1	93842	216597	Enterobacterales	Enterobacteriaceae	Salmonella	0
NC_016809.1	1981535	862964	Pasteurellales	Pasteurellaceae	Haemophilus	0
NC_015964.1	2086875	862965	Pasteurellales	Pasteurellaceae	Haemophilus	0
NC_015497.1	5052309	983545	Alteromonadales	Alteromonadaceae	Glaciecola	0
NC_015498.1	341282	983545	Alteromonadales	Alteromonadaceae	Glaciecola	0
NC_017641.1	5186416	696406	Enterobacterales	Enterobacteriaceae	Escherichia	0
NC_017645.1	160573	696406	Enterobacterales	Enterobacteriaceae	Escherichia	0
NC_017642.1	90868	696406	Enterobacterales	Enterobacteriaceae	Escherichia	0
NC_017640.1	81475	696406	Enterobacterales	Enterobacteriaceae	Escherichia	0
NC_017643.1	65549	696406	Enterobacterales	Enterobacteriaceae	Escherichia	0
NC_017639.1	81883	696406	Enterobacterales	Enterobacteriaceae	Escherichia	0
NZ_CP036251.1	4952202	347	Xanthomonadales	Xanthomonadaceae	Xanthomonas	0
NC_016863.1	4817868	990282	Enterobacterales	Enterobacteriaceae	Salmonella	0
NC_016864.1	93277	990282	Enterobacterales	Enterobacteriaceae	Salmonella	0
NC_015554.1	4972148	715451	Alteromonadales	Alteromonadaceae	Alteromonas/Salinimonas group	0
NC_015556.1	4920769	743720	Pseudomonadales	Pseudomonadaceae	Pseudomonas	0
NC_015566.1	5443009	768490	Enterobacterales	Yersiniaceae	Serratia	0
NC_015559.1	3899940	491952	Oceanospirillales	Oceanospirillaceae	Marinomonas	0
NC_015567.1	5442880	768492	Enterobacterales	Yersiniaceae	Serratia	0
NC_015572.1	5051681	857087	Methylococcales	Methylococcaceae	Methylomonas	0
NC_017573.1	5442549	768493	Enterobacterales	Yersiniaceae	Serratia	0
NC_015581.1	1932455	717773	Thiotrichales	Piscirickettsiaceae	Thiomicrospira	0
NC_015663.1	5280350	1028307	Enterobacterales	Enterobacteriaceae	Klebsiella/Raoultella group	0
NC_017579.1	5242964	693970	Alteromonadales	Shewanellaceae	Shewanella	0
NC_017577.1	120153	693970	Alteromonadales	Shewanellaceae	Shewanella	0
NC_017580.1	91728	693970	Alteromonadales	Shewanellaceae	Shewanella	0
NC_017578.1	71173	693970	Alteromonadales	Shewanellaceae	Shewanella	0
NC_015662.1	444925	261317	Enterobacterales	Erwiniaceae	Buchnera	0
NC_015633.1	3063912	882102	Vibrionales	Vibrionaceae	Vibrio	0
NC_015637.1	988135	882102	Vibrionales	Vibrionaceae	Vibrio	0
NC_015696.1	2035931	573569	Thiotrichales	Francisellaceae	Francisella	0
NC_015735.1	538294	903503	Enterobacterales	Enterobacteriaceae	Candidatus Moranella	0
NZ_CP006632.1	4987957	1001989	Enterobacterales	Enterobacteriaceae	Escherichia	1
NZ_CP006633.1	3319	1001989	Enterobacterales	Enterobacteriaceae	Escherichia	0
NZ_CP006634.1	4086	1001989	Enterobacterales	Enterobacteriaceae	Escherichia	0
NZ_CP006635.1	161511	1001989	Enterobacterales	Enterobacteriaceae	Escherichia	0
NC_015740.1	4547930	316	Pseudomonadales	Pseudomonadaceae	Pseudomonas	0
NC_015733.1	5984790	1042876	Pseudomonadales	Pseudomonadaceae	Pseudomonas	0
NC_017540.1	5259571	1049565	Enterobacterales	Enterobacteriaceae	Klebsiella/Raoultella group	0
NC_017541.1	202852	1049565	Enterobacterales	Enterobacteriaceae	Klebsiella/Raoultella group	0
NC_017271.1	4941214	990315	Xanthomonadales	Xanthomonadaceae	Xanthomonas	0
NC_017168.1	4553770	1035377	Enterobacterales	Yersiniaceae	Yersinia	0
NC_017169.1	96210	1035377	Enterobacterales	Yersiniaceae	Yersinia	0
NC_017170.1	8431	1035377	Enterobacterales	Yersiniaceae	Yersinia	0
NC_015947.1	4544477	868597	Xanthomonadales	Xanthomonadaceae	Stenotrophomonas	0
NZ_CP007031.1	3779112	765910	Chromatiales	Chromatiaceae	Marichromatium	0
NC_015968.1	4812833	885040	Enterobacterales	Enterobacteriaceae	Enterobacter	0
NC_015963.1	166725	885040	Enterobacterales	Enterobacteriaceae	Enterobacter	0
NC_015969.1	32574	885040	Enterobacterales	Enterobacteriaceae	Enterobacter	0
NC_017256.1	641794	1005090	Enterobacterales	Erwiniaceae	Buchnera	0
NC_017257.1	7784	1005090	Enterobacterales	Erwiniaceae	Buchnera	0
NC_017258.1	3645	1005090	Enterobacterales	Erwiniaceae	Buchnera	0
NC_017259.1	615380	1005057	Enterobacterales	Erwiniaceae	Buchnera	0
NC_017261.1	7689	1005057	Enterobacterales	Erwiniaceae	Buchnera	0
NC_017260.1	4884	1005057	Enterobacterales	Erwiniaceae	Buchnera	0
NC_016010.1	4967469	981368	Xanthomonadales	Xanthomonadaceae	Xanthomonas	0
NZ_CP015202.1	6377271	1081940	Pseudomonadales	Pseudomonadaceae	Pseudomonas	1
NC_017548.1	6327754	941193	Pseudomonadales	Pseudomonadaceae	Pseudomonas	1
NC_017171.2	4022275	497978	Moraxellales	Moraxellaceae	Acinetobacter	0
NC_016041.1	4134229	1085623	Alteromonadales	Alteromonadaceae	Glaciecola	0
NC_017646.1	5313531	1072459	Enterobacterales	Enterobacteriaceae	Escherichia	0
NC_017647.1	54289	1072459	Enterobacterales	Enterobacteriaceae	Escherichia	0
NC_017648.1	5163	1072459	Enterobacterales	Enterobacteriaceae	Escherichia	0
NC_017649.1	4197	1072459	Enterobacterales	Enterobacteriaceae	Escherichia	0
NC_017650.1	1549	1072459	Enterobacterales	Enterobacteriaceae	Escherichia	0
NZ_CP007030.1	2158359	717772	Thiotrichales	Piscirickettsiaceae	Thiomicrospira	0
NZ_CP007029.1	3756729	713585	Chromatiales	Ectothiorhodospiraceae	Thioalkalivibrio	0
NC_018012.1	5017071	765911	Chromatiales	Chromatiaceae	Thiocystis	0
NC_020541.1	4225490	666685	Xanthomonadales	Rhodanobacteraceae	Rhodanobacter	0
NC_017554.1	4586378	1095774	Enterobacterales	Erwiniaceae	Pantoea	0
NC_017553.1	280753	1095774	Enterobacterales	Erwiniaceae	Pantoea	0
NC_017651.1	5038386	885276	Enterobacterales	Enterobacteriaceae	Escherichia	0
NC_017652.1	5038386	885275	Enterobacterales	Enterobacteriaceae	Escherichia	0
NC_016147.2	3452554	1045855	Xanthomonadales	Xanthomonadaceae	Pseudoxanthomonas	0
NC_016808.1	2349518	1075089	Pasteurellales	Pasteurellaceae	Pasteurella	0
NC_016831.1	4637962	1081093	Enterobacterales	Enterobacteriaceae	Salmonella	0
NC_018079.1	4968248	1104326	Enterobacterales	Enterobacteriaceae	Enterobacter	0
NC_016830.1	6845832	1114970	Pseudomonadales	Pseudomonadaceae	Pseudomonas	0
NZ_CP011039.1	3154175	1117319	Alteromonadales	Pseudoalteromonadaceae	Pseudoalteromonas	0
NZ_CP011040.1	1598238	1117319	Alteromonadales	Pseudoalteromonadaceae	Pseudoalteromonas	0
NZ_CP011025.1	3840834	1117313	Alteromonadales	Pseudoalteromonadaceae	Pseudoalteromonas	0
NZ_CP011026.1	783876	1117313	Alteromonadales	Pseudoalteromonadaceae	Pseudoalteromonas	0
NZ_CP011027.1	97261	1117313	Alteromonadales	Pseudoalteromonadaceae	Pseudoalteromonas	0
NZ_CP037893.1	4768632	763921	Enterobacterales	Enterobacteriaceae	Salmonella	0
NC_016632.1	1762765	568817	Enterobacterales	Yersiniaceae	Serratia	0
NC_016811.1	3359001	933093	Legionellales	Legionellaceae	Legionella	0
NC_016514.1	4734438	299767	Enterobacterales	Enterobacteriaceae	Enterobacter	1
NC_016515.1	63653	299767	Enterobacterales	Enterobacteriaceae	Enterobacter	0
NC_016845.1	5333942	1125630	Enterobacterales	Enterobacteriaceae	Klebsiella/Raoultella group	0
NC_016838.1	122799	1125630	Enterobacterales	Enterobacteriaceae	Klebsiella/Raoultella group	0
NC_016846.1	111195	1125630	Enterobacterales	Enterobacteriaceae	Klebsiella/Raoultella group	0
NC_016839.1	105974	1125630	Enterobacterales	Enterobacteriaceae	Klebsiella/Raoultella group	0
NC_016840.1	3751	1125630	Enterobacterales	Enterobacteriaceae	Klebsiella/Raoultella group	0
NC_016847.1	3353	1125630	Enterobacterales	Enterobacteriaceae	Klebsiella/Raoultella group	0
NC_016841.1	1308	1125630	Enterobacterales	Enterobacteriaceae	Klebsiella/Raoultella group	0
NC_016612.1	5974109	1006551	Enterobacterales	Enterobacteriaceae	Klebsiella/Raoultella group	0
NZ_CP019186.1	4482117	941188	Enterobacterales	Enterobacteriaceae	Salmonella	0
NZ_CP019187.1	100629	941188	Enterobacterales	Enterobacteriaceae	Salmonella	0
NZ_CP019188.1	95279	941188	Enterobacterales	Enterobacteriaceae	Salmonella	0
NC_016613.1	3478307	1116375	Vibrionales	Vibrionaceae	Vibrio	0
NC_016614.1	1974339	1116375	Vibrionales	Vibrionaceae	Vibrio	0
NC_017033.1	3603458	767434	Xanthomonadales	Rhodanobacteraceae	Frateuria	0
NC_016745.1	3514537	511062	Aeromonadales	Aeromonadaceae	Oceanimonas	0
NC_016746.1	8462	511062	Aeromonadales	Aeromonadaceae	Oceanimonas	0
NC_016747.1	4245	511062	Aeromonadales	Aeromonadaceae	Oceanimonas	0
NC_017656.1	5263980	1048689	Enterobacterales	Enterobacteriaceae	Escherichia	1
NC_017653.1	94015	1048689	Enterobacterales	Enterobacteriaceae	Escherichia	0
NC_017657.1	66078	1048689	Enterobacterales	Enterobacteriaceae	Escherichia	0
NC_017654.1	12068	1048689	Enterobacterales	Enterobacteriaceae	Escherichia	0
NC_017658.1	6211	1048689	Enterobacterales	Enterobacteriaceae	Escherichia	0
NC_017655.1	5954	1048689	Enterobacterales	Enterobacteriaceae	Escherichia	0
NC_016832.1	4768352	1132507	Enterobacterales	Enterobacteriaceae	Salmonella	0
NC_016825.1	181431	1132507	Enterobacterales	Enterobacteriaceae	Salmonella	0
NC_016893.1	719535	1142511	Enterobacterales	Erwiniaceae	Wigglesworthia	0
NC_016933.2	1968610	1001542	Thiotrichales	Francisellaceae	Francisella	0
NC_016937.2	1892857	1001534	Thiotrichales	Francisellaceae	Francisella	0
NC_016944.1	3007450	1134456	Vibrionales	Vibrionaceae	Vibrio	0
NC_016945.1	1072136	1134456	Vibrionales	Vibrionaceae	Vibrio	0
NC_017046.1	4876219	1008297	Enterobacterales	Enterobacteriaceae	Salmonella	0
NC_017054.1	93877	1008297	Enterobacterales	Enterobacteriaceae	Salmonella	0
NC_015761.1	4460105	218493	Enterobacterales	Enterobacteriaceae	Salmonella	0
NC_017564.1	4553420	930944	Enterobacterales	Yersiniaceae	Yersinia	0
NC_017565.1	72460	930944	Enterobacterales	Yersiniaceae	Yersinia	0
NC_017047.1	4962173	1151116	Enterobacterales	Yersiniaceae	Rahnella	0
NC_017060.1	570951	1151116	Enterobacterales	Yersiniaceae	Rahnella	0
NC_017807.1	48515	1151116	Enterobacterales	Yersiniaceae	Rahnella	0
NC_017773.1	75160	1151116	Enterobacterales	Yersiniaceae	Rahnella	0
NC_017027.1	2402218	1132496	Pasteurellales	Pasteurellaceae	Pasteurella	0
NC_017035.1	5360	1132496	Pasteurellales	Pasteurellaceae	Pasteurella	0
NC_017663.1	4935294	910348	Enterobacterales	Enterobacteriaceae	Escherichia	1
NZ_CP005960.1	6778052	1147786	Pseudomonadales	Pseudomonadaceae	Pseudomonas	0
NZ_CP005961.1	410512	1147786	Pseudomonadales	Pseudomonadaceae	Pseudomonas	0
NC_017660.1	5021812	595495	Enterobacterales	Enterobacteriaceae	Escherichia	0
NC_017661.1	5360	595495	Enterobacterales	Enterobacteriaceae	Escherichia	0
NC_017664.1	4897452	566546	Enterobacterales	Enterobacteriaceae	Escherichia	0
NC_017665.1	102535	566546	Enterobacterales	Enterobacteriaceae	Escherichia	0
NC_017662.1	5360	566546	Enterobacterales	Enterobacteriaceae	Escherichia	0
NC_017623.1	4750465	1160717	Enterobacterales	Enterobacteriaceae	Salmonella	0
NC_017624.1	37581	1160717	Enterobacterales	Enterobacteriaceae	Salmonella	0
NC_017731.1	4402109	1157951	Enterobacterales	Morganellaceae	Providencia	0
NC_017764.1	2378127	584721	Pasteurellales	Pasteurellaceae	Pasteurella	0
NC_017845.1	5164411	1905730	Enterobacterales	Pectobacteriaceae	Pectobacterium	1
NC_017856.1	2697465	754477	Thiotrichales	Piscirickettsiaceae	Methylophaga	0
NC_017858.1	47825	754477	Thiotrichales	Piscirickettsiaceae	Methylophaga	0
NC_017857.3	3137100	754476	Thiotrichales	Piscirickettsiaceae	Methylophaga	0
NZ_CP015613.1	5474685	1154756	Enterobacterales	Yersiniaceae	Serratia	0
NC_017906.1	5386223	741093	Enterobacterales	Enterobacteriaceae	Escherichia	1
NC_017907.1	92728	741093	Enterobacterales	Enterobacteriaceae	Escherichia	0
NC_017903.1	37785	741093	Enterobacterales	Enterobacteriaceae	Escherichia	0
NC_017909.1	1847202	1163389	Thiotrichales	Francisellaceae	Francisella	0
NC_017910.1	4158725	630626	Enterobacterales	Enterobacteriaceae	Shimwellia	0
NC_017911.1	5962570	1037911	Pseudomonadales	Pseudomonadaceae	Pseudomonas	0
NC_021361.1	56977	1037911	Pseudomonadales	Pseudomonadaceae	Pseudomonas	0
NC_017933.1	4268675	1138308	Enterobacterales	Enterobacteriaceae	Cronobacter	0
NC_017986.1	6085449	231023	Pseudomonadales	Pseudomonadaceae	Pseudomonas	1
NZ_AY208917.1	101858	231023	Pseudomonadales	Pseudomonadaceae	Pseudomonas	0
NC_018746.1	117003	231023	Pseudomonadales	Pseudomonadaceae	Pseudomonas	0
NZ_CP006664.1	4200387	667120	Enterobacterales	Hafniaceae	Edwardsiella	0
NZ_CP006665.1	127046	667120	Enterobacterales	Hafniaceae	Edwardsiella	0
NZ_CP006666.1	2219	667120	Enterobacterales	Hafniaceae	Edwardsiella	0
NC_018028.1	4709064	1196835	Pseudomonadales	Pseudomonadaceae	Pseudomonas	1
NC_017638.1	4621430	536056	Enterobacterales	Enterobacteriaceae	Escherichia	0
NC_017531.2	4555535	932677	Enterobacterales	Erwiniaceae	Pantoea	0
NC_017533.1	321744	932677	Enterobacterales	Erwiniaceae	Pantoea	0
NC_018080.1	6402658	1093787	Pseudomonadales	Pseudomonadaceae	Pseudomonas	0
NZ_CP015923.1	4841916	930778	Enterobacterales	Enterobacteriaceae	Salmonella	1
NZ_CP015924.1	4883715	930779	Enterobacterales	Enterobacteriaceae	Salmonella	0
NZ_CP015876.1	6077201	1193499	Pseudomonadales	Pseudomonadaceae	Pseudomonas	1
NZ_CP015877.1	6243825	1193501	Pseudomonadales	Pseudomonadaceae	Pseudomonas	0
NZ_CP010283.1	4858179	796733	Enterobacterales	Enterobacteriaceae	Salmonella	0
NZ_CP009564.1	120340	796733	Enterobacterales	Enterobacteriaceae	Salmonella	0
NZ_CP010281.1	4830769	796732	Enterobacterales	Enterobacteriaceae	Salmonella	0
NZ_CP009562.1	120346	796732	Enterobacterales	Enterobacteriaceae	Salmonella	0
NZ_CP010282.1	4795842	796731	Enterobacterales	Enterobacteriaceae	Salmonella	0
NZ_CP009563.1	80098	796731	Enterobacterales	Enterobacteriaceae	Salmonella	0
NZ_CP010279.1	4832938	796730	Enterobacterales	Enterobacteriaceae	Salmonella	0
NZ_CP009560.1	158195	796730	Enterobacterales	Enterobacteriaceae	Salmonella	0
NZ_CP009561.1	4755838	858306	Enterobacterales	Enterobacteriaceae	Salmonella	0
NZ_CP010284.1	4827959	858307	Enterobacterales	Enterobacteriaceae	Salmonella	0
NZ_CP009570.1	118585	858307	Enterobacterales	Enterobacteriaceae	Salmonella	0
NZ_CP010280.1	4864348	858305	Enterobacterales	Enterobacteriaceae	Salmonella	0
NZ_CP009567.1	158521	858305	Enterobacterales	Enterobacteriaceae	Salmonella	0
NZ_CP009568.1	3605	858305	Enterobacterales	Enterobacteriaceae	Salmonella	0
NZ_CP009566.1	94725	858305	Enterobacterales	Enterobacteriaceae	Salmonella	0
NC_018106.1	6097032	1191061	Enterobacterales	Enterobacteriaceae	Klebsiella/Raoultella group	0
NC_021501.1	110781	1191061	Enterobacterales	Enterobacteriaceae	Klebsiella/Raoultella group	0
NC_018107.1	353865	1191061	Enterobacterales	Enterobacteriaceae	Klebsiella/Raoultella group	1
NZ_CP034655.1	4788142	1094184	Xanthomonadales	Xanthomonadaceae	Xanthomonas	0
NZ_CP034656.1	49434	1094184	Xanthomonadales	Xanthomonadaceae	Xanthomonas	0
NC_018177.1	4174118	1123519	Pseudomonadales	Pseudomonadaceae	Pseudomonas	0
NZ_CP007598.1	4679081	926034	Enterobacterales	Enterobacteriaceae	Salmonella	0
NZ_CP007599.1	39599	926034	Enterobacterales	Enterobacteriaceae	Salmonella	0
NZ_CP018016.1	5817639	1177180	Enterobacterales	Enterobacteriaceae	Kosakonia	0
NZ_CP018017.1	290108	1177180	Enterobacterales	Enterobacteriaceae	Kosakonia	0
NZ_CP018018.1	14706	1177180	Enterobacterales	Enterobacteriaceae	Kosakonia	0
NC_018220.1	6260702	1196325	Pseudomonadales	Pseudomonadaceae	Pseudomonas	1
NZ_CP007727.1	5395263	1094170	Enterobacterales	Enterobacteriaceae	Klebsiella/Raoultella group	0
NZ_CP007728.1	15096	1094170	Enterobacterales	Enterobacteriaceae	Klebsiella/Raoultella group	0
NZ_CP007729.1	243824	1094170	Enterobacterales	Enterobacteriaceae	Klebsiella/Raoultella group	0
NZ_CP007730.1	113639	1094170	Enterobacterales	Enterobacteriaceae	Klebsiella/Raoultella group	0
NZ_CP008827.1	5394056	1087440	Enterobacterales	Enterobacteriaceae	Klebsiella/Raoultella group	0
NZ_CP008828.1	15096	1087440	Enterobacterales	Enterobacteriaceae	Klebsiella/Raoultella group	0
NZ_CP008829.1	243824	1087440	Enterobacterales	Enterobacteriaceae	Klebsiella/Raoultella group	0
NZ_CP008830.1	113639	1087440	Enterobacterales	Enterobacteriaceae	Klebsiella/Raoultella group	0
NC_018268.1	4063864	490759	Pseudomonadales	Marinobacteraceae	Marinobacter	0
NC_016860.1	4954814	718274	Enterobacterales	Enterobacteriaceae	Salmonella	0
NC_016861.1	106510	718274	Enterobacterales	Enterobacteriaceae	Salmonella	0
NC_016862.1	8670	718274	Enterobacterales	Enterobacteriaceae	Salmonella	0
NC_016816.1	4605545	1123863	Enterobacterales	Erwiniaceae	Pantoea	1
NC_016817.1	302599	1123863	Enterobacterales	Erwiniaceae	Pantoea	0
NC_011993.1	4773108	591946	Enterobacterales	Enterobacteriaceae	Escherichia	0
NC_017549.1	6764661	1089456	Pseudomonadales	Pseudomonadaceae	Pseudomonas	0
NC_017671.1	4769156	1163399	Xanthomonadales	Xanthomonadaceae	Stenotrophomonas	0
NC_017067.1	3989480	1163748	Pseudomonadales	Marinobacteraceae	Marinobacter	0
NZ_HG941718.1	5109767	941322	Enterobacterales	Enterobacteriaceae	Escherichia	0
NZ_HG941719.1	135602	941322	Enterobacterales	Enterobacteriaceae	Escherichia	0
NZ_HG941720.1	4080	941322	Enterobacterales	Enterobacteriaceae	Escherichia	0
NC_018405.1	4726582	208224	Enterobacterales	Enterobacteriaceae	Enterobacter	0
NC_020418.1	3799539	1124991	Enterobacterales	Morganellaceae	Morganella	0
NZ_CP007567.1	4777154	1208104	Aeromonadales	Aeromonadaceae	Aeromonas	0
NZ_CP007568.1	11276	1208104	Aeromonadales	Aeromonadaceae	Aeromonas	0
NC_018414.1	162589	1202536	Oceanospirillales	Halomonadaceae	Zymobacter group	0
NC_018415.1	162504	1202537	Oceanospirillales	Halomonadaceae	Zymobacter group	0
NC_018417.1	157543	1202539	Oceanospirillales	Halomonadaceae	Zymobacter group	0
NC_018418.1	159923	1202540	Oceanospirillales	Halomonadaceae	Zymobacter group	0
NC_018419.1	1441139	1199245	Enterobacterales	Enterobacteriaceae	Enterobacteriaceae incertae sedis	0
NC_018420.1	1121596	134287	Enterobacterales	Enterobacteriaceae	Enterobacteriaceae incertae sedis	0
NC_018507.1	358242	1206109	Oceanospirillales	Halomonadaceae	Zymobacter group	0
NZ_CP010945.1	6998154	1221522	Pseudomonadales	Pseudomonadaceae	Pseudomonas	0
NC_018522.1	5386705	1193292	Enterobacterales	Enterobacteriaceae	Klebsiella/Raoultella group	0
NC_018525.1	4842771	1218933	Enterobacterales	Pectobacteriaceae	Pectobacterium	0
NZ_HG916826.1	4686340	1182590	Pseudomonadales	Pseudomonadaceae	Pseudomonas	0
NC_018618.1	357472	1239881	Oceanospirillales	Halomonadaceae	Zymobacter group	0
NC_018650.1	5253138	1134782	Enterobacterales	Enterobacteriaceae	Escherichia	0
NC_018651.1	109274	1134782	Enterobacterales	Enterobacteriaceae	Escherichia	0
NC_018654.1	74213	1134782	Enterobacterales	Enterobacteriaceae	Escherichia	0
NC_018652.1	1549	1134782	Enterobacterales	Enterobacteriaceae	Escherichia	0
NZ_CP004387.1	4168427	391936	Oceanospirillales	Alcanivoracaceae	Alcanivorax	0
NC_018658.1	5273097	1133852	Enterobacterales	Enterobacteriaceae	Escherichia	0
NC_018666.1	74217	1133852	Enterobacterales	Enterobacteriaceae	Escherichia	0
NC_018659.1	88544	1133852	Enterobacterales	Enterobacteriaceae	Escherichia	0
NC_018660.1	1549	1133852	Enterobacterales	Enterobacteriaceae	Escherichia	0
NC_018661.1	5312586	1133853	Enterobacterales	Enterobacteriaceae	Escherichia	0
NC_018662.1	75573	1133853	Enterobacterales	Enterobacteriaceae	Escherichia	0
NC_018663.1	1549	1133853	Enterobacterales	Enterobacteriaceae	Escherichia	0
NC_018678.1	4601785	1004788	Alteromonadales	Alteromonadaceae	Alteromonas/Salinimonas group	0
NC_018697.1	2363215	385025	Thiotrichales	Piscirickettsiaceae	Cycloclasticus	0
NC_018692.1	4480507	1004785	Alteromonadales	Alteromonadaceae	Alteromonas/Salinimonas group	0
NC_018691.1	4928223	930169	Oceanospirillales	Alcanivoracaceae	Alcanivorax	0
NC_018676.1	350928	1239881	Oceanospirillales	Halomonadaceae	Zymobacter group	0
NC_018677.1	351658	1206109	Oceanospirillales	Halomonadaceae	Zymobacter group	0
NC_018679.1	4629479	1004787	Alteromonadales	Alteromonadaceae	Alteromonas/Salinimonas group	0
NC_018680.1	45406	1004787	Alteromonadales	Alteromonadaceae	Alteromonas/Salinimonas group	0
NZ_CP011849.2	3184851	1227812	Thiotrichales	Piscirickettsiaceae	Piscirickettsia	0
NZ_CP011850.1	180124	1227812	Thiotrichales	Piscirickettsiaceae	Piscirickettsia	0
NZ_CP011851.1	33516	1227812	Thiotrichales	Piscirickettsiaceae	Piscirickettsia	0
NZ_CP011852.1	51573	1227812	Thiotrichales	Piscirickettsiaceae	Piscirickettsia	0
NZ_CP013669.1	57445	1227812	Thiotrichales	Piscirickettsiaceae	Piscirickettsia	0
NZ_CP007215.2	4902027	1235834	Enterobacterales	Enterobacteriaceae	Kosakonia	0
NC_018706.1	3957368	1100841	Moraxellales	Moraxellaceae	Acinetobacter	0
NC_018868.3	4300227	1117647	Cellvibrionales	Cellvibrionaceae	Simiduia	0
NC_018140.1	3492535	91891	Legionellales	Legionellaceae	Legionella	0
NC_018139.1	3467254	91891	Legionellales	Legionellaceae	Legionella	0
NC_018141.1	150432	91891	Legionellales	Legionellaceae	Legionella	0
NC_019393.1	4643844	1004786	Alteromonadales	Alteromonadaceae	Alteromonas/Salinimonas group	0
NC_019394.1	303282	1004786	Alteromonadales	Alteromonadaceae	Alteromonas/Salinimonas group	0
NZ_CP013138.1	3924123	283699	Alteromonadales	Pseudoalteromonadaceae	Pseudoalteromonas	0
NZ_CP013139.1	906103	283699	Alteromonadales	Pseudoalteromonadaceae	Pseudoalteromonas	0
NC_019537.1	1886888	1232394	Thiotrichales	Francisellaceae	Francisella	0
NC_019670.1	6183388	1207075	Pseudomonadales	Pseudomonadaceae	Pseudomonas	0
NC_021291.1	1739487	1260251	Chromatiales	Ectothiorhodospiraceae	Spiribacter	0
NC_019902.2	4002350	1255043	Chromatiales	Ectothiorhodospiraceae	Thioalkalivibrio	0
NC_019905.1	5875750	1215088	Pseudomonadales	Pseudomonadaceae	Pseudomonas	0
NC_019906.1	80360	1215088	Pseudomonadales	Pseudomonadaceae	Pseudomonas	0
NC_019940.1	4048921	765912	Chromatiales	Chromatiaceae	Thioflavicoccus	0
NC_019941.1	88600	765912	Chromatiales	Chromatiaceae	Thioflavicoccus	0
NC_019936.1	4575057	644801	Pseudomonadales	Pseudomonadaceae	Pseudomonas	1
NC_019937.1	12763	644801	Pseudomonadales	Pseudomonadaceae	Pseudomonas	0
NC_019938.1	9865	644801	Pseudomonadales	Pseudomonadaceae	Pseudomonas	0
NC_019939.1	2804	644801	Pseudomonadales	Pseudomonadaceae	Pseudomonas	0
NC_019955.1	3297305	1211705	Vibrionales	Vibrionaceae	Vibrio	0
NC_019971.1	1806219	1211705	Vibrionales	Vibrionaceae	Vibrio	0
NZ_CP007528.1	4679662	886715	Enterobacterales	Enterobacteriaceae	Salmonella	0
NZ_CP007529.1	59369	886715	Enterobacterales	Enterobacteriaceae	Salmonella	0
NZ_CP012347.1	4694842	1029979	Enterobacterales	Enterobacteriaceae	Salmonella	0
NZ_CP012348.1	86650	1029979	Enterobacterales	Enterobacteriaceae	Salmonella	0
NC_020063.1	4762179	693444	Enterobacterales	Enterobacteriaceae	unclassified Enterobacteriaceae	0
NC_020064.1	4858216	671990	Enterobacterales	Yersiniaceae	Serratia	0
NC_020075.1	791219	1240471	Enterobacterales	Enterobacteriaceae	Enterobacteriaceae incertae sedis	0
NC_020163.1	4798435	1274814	Enterobacterales	Enterobacteriaceae	Escherichia	0
NC_020181.1	5419609	935296	Enterobacterales	Enterobacteriaceae	Klebsiella/Raoultella group	0
NC_020182.1	9294	935296	Enterobacterales	Enterobacteriaceae	Klebsiella/Raoultella group	0
NC_020180.1	162202	935296	Enterobacterales	Enterobacteriaceae	Klebsiella/Raoultella group	0
NZ_CP011394.1	4685993	696867	Enterobacterales	Enterobacteriaceae	Salmonella	0
NZ_CP011395.1	59336	696867	Enterobacterales	Enterobacteriaceae	Salmonella	0
NZ_CP019035.1	4609911	685040	Enterobacterales	Enterobacteriaceae	Salmonella	0
NC_020211.1	5241455	435998	Enterobacterales	Yersiniaceae	Serratia	0
NC_020212.1	3248	435998	Enterobacterales	Yersiniaceae	Serratia	0
NC_020209.1	5512241	1282356	Pseudomonadales	Pseudomonadaceae	Pseudomonas	1
NC_020260.1	4344092	956149	Enterobacterales	Enterobacteriaceae	Cronobacter	0
NC_020263.1	118136	956149	Enterobacterales	Enterobacteriaceae	Cronobacter	0
NC_020261.1	52134	956149	Enterobacterales	Enterobacteriaceae	Cronobacter	0
NC_020262.1	4422	956149	Enterobacterales	Enterobacteriaceae	Cronobacter	0
NC_020307.1	4634161	1267753	Enterobacterales	Enterobacteriaceae	Salmonella	0
NC_020306.1	24012	1267753	Enterobacterales	Enterobacteriaceae	Salmonella	0
NC_020308.1	17094	1267753	Enterobacterales	Enterobacteriaceae	Salmonella	0
NZ_CP018202.1	6439609	1104678	Pseudomonadales	Pseudomonadaceae	Pseudomonas	1
NZ_CP018203.1	34963	1104678	Pseudomonadales	Pseudomonadaceae	Pseudomonas	0
NZ_CP018204.1	32947	1104678	Pseudomonadales	Pseudomonadaceae	Pseudomonas	0
NZ_CP012179.1	6555571	1104679	Pseudomonadales	Pseudomonadaceae	Pseudomonas	0
NZ_CP012180.1	74432	1104679	Pseudomonadales	Pseudomonadaceae	Pseudomonas	0
NZ_CP032631.1	6674594	1108972	Pseudomonadales	Pseudomonadaceae	Pseudomonas	0
NZ_CP032632.1	72748	1108972	Pseudomonadales	Pseudomonadaceae	Pseudomonas	0
NZ_CP017432.1	5018820	1206777	Pseudomonadales	Pseudomonadaceae	Pseudomonas	0
NC_020515.1	2407846	1171377	Pasteurellales	Pasteurellaceae	Bibersteinia	0
NC_020521.1	3434224	1312904	Legionellales	Legionellaceae	Legionella	0
NC_020522.1	73490	1312904	Legionellales	Legionellaceae	Legionella	0
NC_020514.1	5413691	1129794	Alteromonadales	Alteromonadaceae	Paraglaciecola	0
NC_020796.1	3857040	1288122	Enterobacterales	Hafniaceae	Edwardsiella	1
NC_020800.1	5153455	1304892	Xanthomonadales	Xanthomonadaceae	Xanthomonas	0
NC_020801.1	31801	1304892	Xanthomonadales	Xanthomonadaceae	Xanthomonas	0
NC_020798.1	47151	1304892	Xanthomonadales	Xanthomonadaceae	Xanthomonas	0
NC_020797.1	64118	1304892	Xanthomonadales	Xanthomonadaceae	Xanthomonas	0
NC_020815.1	5321499	1137651	Xanthomonadales	Xanthomonadaceae	Xanthomonas	0
NC_020816.1	18869	1137651	Xanthomonadales	Xanthomonadaceae	Xanthomonas	0
NC_020817.1	58317	1137651	Xanthomonadales	Xanthomonadaceae	Xanthomonas	0
NC_020833.2	2657957	1249531	Pasteurellales	Pasteurellaceae	Mannheimia	0
NC_020834.2	2544094	1249526	Pasteurellales	Pasteurellaceae	Mannheimia	0
NC_020829.1	5696307	1294143	Pseudomonadales	Pseudomonadaceae	Pseudomonas	1
NC_022349.1	3334467	1219076	Vibrionales	Vibrionaceae	Vibrio	0
NC_022359.1	1812170	1219076	Vibrionales	Vibrionaceae	Vibrio	0
NC_020888.1	3920328	1298593	Oceanospirillales	Oceanospirillaceae	Thalassolituus	0
NC_020912.1	6421010	1280938	Pseudomonadales	Pseudomonadaceae	Pseudomonas	0
NZ_CP006659.2	5435746	573	Enterobacterales	Enterobacteriaceae	Klebsiella/Raoultella group	1
NZ_CP006663.1	117755	573	Enterobacterales	Enterobacteriaceae	Klebsiella/Raoultella group	0
NZ_CP006662.2	85161	573	Enterobacterales	Enterobacteriaceae	Klebsiella/Raoultella group	0
NZ_CP006660.1	2014	573	Enterobacterales	Enterobacteriaceae	Klebsiella/Raoultella group	0
NZ_CP006661.1	140825	573	Enterobacterales	Enterobacteriaceae	Klebsiella/Raoultella group	0
NC_021057.1	538203	1234603	Enterobacterales	Enterobacteriaceae	Candidatus Moranella	0
NC_021066.1	5398151	1286170	Enterobacterales	Enterobacteriaceae	Klebsiella/Raoultella group	0
NZ_LK937696.1	1995457	1293501	Legionellales	Coxiellaceae	Coxiella	0
NC_021082.1	2731870	1316932	Pasteurellales	Pasteurellaceae	Mannheimia	0
NC_021151.1	4852606	1171376	Enterobacterales	Enterobacteriaceae	Salmonella	0
NC_021155.1	148711	1171376	Enterobacterales	Enterobacteriaceae	Salmonella	0
NC_021156.1	11067	1171376	Enterobacterales	Enterobacteriaceae	Salmonella	0
NC_021157.1	4675	1171376	Enterobacterales	Enterobacteriaceae	Salmonella	0
NC_021149.1	5366370	1283330	Pseudomonadales	Pseudomonadaceae	Azotobacter group	0
NC_021150.1	5323210	1283331	Pseudomonadales	Pseudomonadaceae	Azotobacter group	0
NC_021176.1	4791958	527001	Enterobacterales	Enterobacteriaceae	Salmonella	0
NC_021237.1	6867980	1124983	Pseudomonadales	Pseudomonadaceae	Pseudomonas	0
NC_021286.1	2839759	1321370	Alteromonadales	Idiomarinaceae	Idiomarina	0
NC_021290.1	5024500	1288394	Aeromonadales	Aeromonadaceae	Aeromonas	0
NZ_CP017317.1	5033560	1281282	Xanthomonadales	Xanthomonadaceae	Xanthomonas	0
NZ_CP017318.1	48995	1281282	Xanthomonadales	Xanthomonadaceae	Xanthomonas	0
NZ_CP017323.1	5030187	1281283	Xanthomonadales	Xanthomonadaceae	Xanthomonas	0
NZ_CP017325.1	61451	1281283	Xanthomonadales	Xanthomonadaceae	Xanthomonas	0
NZ_CP017324.1	23254	1281283	Xanthomonadales	Xanthomonadaceae	Xanthomonas	0
NC_021350.1	3455167	1199191	Legionellales	Legionellaceae	Legionella	0
NZ_CP011980.1	5308211	1304922	Enterobacterales	Enterobacteriaceae	Klebsiella/Raoultella group	0
NZ_CP011984.1	13838	1304922	Enterobacterales	Enterobacteriaceae	Klebsiella/Raoultella group	0
NZ_CP011981.1	130552	1304922	Enterobacterales	Enterobacteriaceae	Klebsiella/Raoultella group	0
NZ_CP011983.1	43380	1304922	Enterobacterales	Enterobacteriaceae	Klebsiella/Raoultella group	0
NZ_CP011982.1	51662	1304922	Enterobacterales	Enterobacteriaceae	Klebsiella/Raoultella group	0
NC_021500.1	5039027	1166130	Enterobacterales	Enterobacteriaceae	Enterobacter	0
NC_021492.1	116007	1166130	Enterobacterales	Enterobacteriaceae	Enterobacter	0
NC_021491.1	6870827	1331671	Pseudomonadales	Pseudomonadaceae	Pseudomonas	1
NC_021505.1	6156701	1211579	Pseudomonadales	Pseudomonadaceae	Pseudomonas	1
NC_021499.1	6285863	1245471	Pseudomonadales	Pseudomonadaceae	Pseudomonas	0
NC_021506.1	198965	1245471	Pseudomonadales	Pseudomonadaceae	Pseudomonas	0
NC_021577.1	6342034	1340851	Pseudomonadales	Pseudomonadaceae	Pseudomonas	0
NZ_CP011989.1	5329725	1284802	Enterobacterales	Enterobacteriaceae	Klebsiella/Raoultella group	0
NZ_CP011991.1	113638	1284802	Enterobacterales	Enterobacteriaceae	Klebsiella/Raoultella group	0
NZ_CP011993.1	13841	1284802	Enterobacterales	Enterobacteriaceae	Klebsiella/Raoultella group	0
NZ_CP011990.1	162533	1284802	Enterobacterales	Enterobacteriaceae	Klebsiella/Raoultella group	0
NZ_CP011992.1	43380	1284802	Enterobacterales	Enterobacteriaceae	Klebsiella/Raoultella group	0
NZ_CP011976.1	5393855	1284798	Enterobacterales	Enterobacteriaceae	Klebsiella/Raoultella group	0
NZ_CP011979.1	20222	1284798	Enterobacterales	Enterobacteriaceae	Klebsiella/Raoultella group	0
NZ_CP011977.1	218836	1284798	Enterobacterales	Enterobacteriaceae	Klebsiella/Raoultella group	0
NZ_CP011978.1	77775	1284798	Enterobacterales	Enterobacteriaceae	Klebsiella/Raoultella group	0
NZ_CP011985.1	5322270	1284804	Enterobacterales	Enterobacteriaceae	Klebsiella/Raoultella group	0
NZ_CP011986.1	113639	1284804	Enterobacterales	Enterobacteriaceae	Klebsiella/Raoultella group	0
NZ_CP011988.1	13841	1284804	Enterobacterales	Enterobacteriaceae	Klebsiella/Raoultella group	0
NZ_CP011987.1	74026	1284804	Enterobacterales	Enterobacteriaceae	Klebsiella/Raoultella group	0
NC_021661.1	3079438	571800	Moraxellales	Moraxellaceae	Psychrobacter	0
NC_021668.1	26087	571800	Moraxellales	Moraxellaceae	Psychrobacter	0
NC_021669.1	3956	571800	Moraxellales	Moraxellaceae	Psychrobacter	0
NC_021662.1	4518	571800	Moraxellales	Moraxellaceae	Psychrobacter	0
NC_021726.1	3951920	1096995	Moraxellales	Moraxellaceae	Acinetobacter	0
NC_021727.1	70170	1096995	Moraxellales	Moraxellaceae	Acinetobacter	0
NC_021728.1	20139	1096995	Moraxellales	Moraxellaceae	Acinetobacter	0
NC_021733.1	4001621	1096996	Moraxellales	Moraxellaceae	Acinetobacter	0
NC_021734.1	52268	1096996	Moraxellales	Moraxellaceae	Acinetobacter	0
NC_021729.1	3906795	1096997	Moraxellales	Moraxellaceae	Acinetobacter	0
NC_021730.1	8721	1096997	Moraxellales	Moraxellaceae	Acinetobacter	0
NC_021731.1	70167	1096997	Moraxellales	Moraxellaceae	Acinetobacter	0
NC_021732.1	20139	1096997	Moraxellales	Moraxellaceae	Acinetobacter	0
NC_021741.1	5238612	1346614	Enterobacterales	Yersiniaceae	Serratia	0
NC_021742.1	44107	1346614	Enterobacterales	Yersiniaceae	Serratia	0
NC_021739.1	2702201	1311760	Pasteurellales	Pasteurellaceae	Mannheimia	0
NC_021743.1	2681844	1261126	Pasteurellales	Pasteurellaceae	Mannheimia	0
NC_021738.1	2501382	1311759	Pasteurellales	Pasteurellaceae	Mannheimia	0
NC_021812.2	4783943	1271864	Enterobacterales	Enterobacteriaceae	Salmonella	0
NC_021813.2	110363	1271864	Enterobacterales	Enterobacteriaceae	Salmonella	0
NC_021842.2	37679	1271864	Enterobacterales	Enterobacteriaceae	Salmonella	0
NC_021810.1	4793479	1124936	Enterobacterales	Enterobacteriaceae	Salmonella	0
NC_021811.1	117929	1124936	Enterobacterales	Enterobacteriaceae	Salmonella	0
NC_021841.1	35297	1124936	Enterobacterales	Enterobacteriaceae	Salmonella	0
NC_021869.1	4773	1124936	Enterobacterales	Enterobacteriaceae	Salmonella	0
NC_021818.1	4977480	1271863	Enterobacterales	Enterobacteriaceae	Salmonella	0
NC_021845.1	166668	1271863	Enterobacterales	Enterobacteriaceae	Salmonella	0
NC_021819.1	122863	1271863	Enterobacterales	Enterobacteriaceae	Salmonella	0
NC_021814.1	4859931	1271862	Enterobacterales	Enterobacteriaceae	Salmonella	0
NC_021815.1	221009	1271862	Enterobacterales	Enterobacteriaceae	Salmonella	0
NC_021843.1	4675	1271862	Enterobacterales	Enterobacteriaceae	Salmonella	0
NC_021816.1	3609	1271862	Enterobacterales	Enterobacteriaceae	Salmonella	0
NC_021820.1	4822189	866913	Enterobacterales	Enterobacteriaceae	Salmonella	0
NC_021847.1	3362228	1338034	Vibrionales	Vibrionaceae	Vibrio	1
NC_021821.1	1861334	1338034	Vibrionales	Vibrionaceae	Vibrio	0
NC_021848.1	3331580	1338032	Vibrionales	Vibrionaceae	Vibrio	0
NC_021822.1	1806995	1338032	Vibrionales	Vibrionaceae	Vibrio	0
NC_021659.1	5467306	1348660	Enterobacterales	Yersiniaceae	Serratia	0
NC_021870.1	4683551	1197719	Enterobacterales	Enterobacteriaceae	Salmonella	0
NC_021871.1	89986	1197719	Enterobacterales	Enterobacteriaceae	Salmonella	0
NC_021844.1	4730612	1173427	Enterobacterales	Enterobacteriaceae	Salmonella	0
NC_021817.1	78193	1173427	Enterobacterales	Enterobacteriaceae	Salmonella	0
NC_021716.1	4381505	1300253	Alteromonadales	Alteromonadaceae	Alteromonas/Salinimonas group	0
NC_021709.1	200847	1300253	Alteromonadales	Alteromonadaceae	Alteromonas/Salinimonas group	0
NC_023045.1	4397537	1300254	Alteromonadales	Alteromonadaceae	Alteromonas/Salinimonas group	0
NC_021717.1	4442936	1300256	Alteromonadales	Alteromonadaceae	Alteromonas/Salinimonas group	0
NC_021713.1	4628378	1300258	Alteromonadales	Alteromonadaceae	Alteromonas/Salinimonas group	0
NC_021718.1	303282	1300258	Alteromonadales	Alteromonadaceae	Alteromonas/Salinimonas group	0
NC_021714.1	4438767	1300259	Alteromonadales	Alteromonadaceae	Alteromonas/Salinimonas group	0
NC_021883.1	2658507	1366053	Pasteurellales	Pasteurellaceae	Mannheimia	0
NC_021894.1	174014	667013	Oceanospirillales	Halomonadaceae	Zymobacter group	0
NC_021902.1	4915960	877468	Enterobacterales	Enterobacteriaceae	Salmonella	0
NC_021917.1	2613078	1198232	Thiotrichales	Piscirickettsiaceae	Cycloclasticus	0
NC_021918.1	42347	1198232	Thiotrichales	Piscirickettsiaceae	Cycloclasticus	0
NC_022000.1	3846754	1266738	Enterobacterales	Morganellaceae	Proteus	0
NC_022082.1	5273813	1380908	Enterobacterales	Enterobacteriaceae	Klebsiella/Raoultella group	0
NC_022078.1	317154	1380908	Enterobacterales	Enterobacteriaceae	Klebsiella/Raoultella group	0
NC_022083.1	12207	1380908	Enterobacterales	Enterobacteriaceae	Klebsiella/Raoultella group	0
NZ_CP034078.1	5883416	1357292	Pseudomonadales	Pseudomonadaceae	Pseudomonas	0
NZ_CP034079.1	62150	1357292	Pseudomonadales	Pseudomonadaceae	Pseudomonas	0
NZ_CP034080.1	54993	1357292	Pseudomonadales	Pseudomonadaceae	Pseudomonas	0
NZ_CP034081.1	39003	1357292	Pseudomonadales	Pseudomonadaceae	Pseudomonas	0
NZ_CP045799.1	6024796	1357289	Pseudomonadales	Pseudomonadaceae	Pseudomonas	0
NZ_CP045800.1	44089	1357289	Pseudomonadales	Pseudomonadaceae	Pseudomonas	0
NZ_CP045801.1	43372	1357289	Pseudomonadales	Pseudomonadaceae	Pseudomonas	0
NZ_CP047267.1	6141482	1357287	Pseudomonadales	Pseudomonadaceae	Pseudomonas	0
NZ_CP007014.1	5758024	1357279	Pseudomonadales	Pseudomonadaceae	Pseudomonas	0
NZ_CP007015.1	53629	1357279	Pseudomonadales	Pseudomonadaceae	Pseudomonas	0
NZ_CP047265.1	5803532	1190415	Pseudomonadales	Pseudomonadaceae	Pseudomonas	0
NZ_CP047266.1	108727	1190415	Pseudomonadales	Pseudomonadaceae	Pseudomonas	0
NC_022223.1	3063587	882944	Vibrionales	Vibrionaceae	Vibrio	0
NC_022224.1	988134	882944	Vibrionales	Vibrionaceae	Vibrio	0
NC_022225.1	66164	882944	Vibrionales	Vibrionaceae	Vibrio	0
NC_022221.1	4623089	1225522	Enterobacterales	Enterobacteriaceae	Salmonella	0
NZ_CP025084.1	4971757	104623	Enterobacterales	Yersiniaceae	Serratia	0
NC_022269.1	3746887	338187	Vibrionales	Vibrionaceae	Vibrio	0
NC_022270.1	2195939	338187	Vibrionales	Vibrionaceae	Vibrio	0
NC_022271.1	89003	338187	Vibrionales	Vibrionaceae	Vibrio	0
NZ_CP023541.1	4884467	1335303	Enterobacterales	Enterobacteriaceae	Escherichia	0
NZ_CP023542.1	161452	1335303	Enterobacterales	Enterobacteriaceae	Escherichia	0
NC_022356.1	1856176	1334187	Pasteurellales	Pasteurellaceae	Haemophilus	0
NZ_CP012883.1	5180925	1365186	Enterobacterales	Enterobacteriaceae	Klebsiella/Raoultella group	0
NZ_CP012884.1	194742	1365186	Enterobacterales	Enterobacteriaceae	Klebsiella/Raoultella group	0
NC_022364.1	4835601	1335916	Enterobacterales	Enterobacteriaceae	Escherichia	0
NC_022525.1	4707648	1064551	Enterobacterales	Enterobacteriaceae	Salmonella	1
NZ_CP008739.1	6818030	1400868	Pseudomonadales	Pseudomonadaceae	Pseudomonas	0
NC_022566.1	5166857	1244085	Enterobacterales	Enterobacteriaceae	Klebsiella/Raoultella group	0
NC_022547.1	1151074	1235990	Enterobacterales	Erwiniaceae	Pantoea	0
NZ_CP016357.1	4712541	997339	Enterobacterales	Enterobacteriaceae	Salmonella	0
NZ_CP011259.2	4797172	1124917	Enterobacterales	Enterobacteriaceae	Salmonella	0
NC_022664.1	1926631	1335757	Chromatiales	Ectothiorhodospiraceae	Spiribacter	0
NZ_CP019176.1	4751206	1029997	Enterobacterales	Enterobacteriaceae	Salmonella	0
NZ_CP017727.1	4686793	702982	Enterobacterales	Enterobacteriaceae	Salmonella	1
NZ_CP017728.1	4819807	1029978	Enterobacterales	Enterobacteriaceae	Salmonella	0
NZ_CP017729.1	93826	90371	Enterobacterales	Enterobacteriaceae	Salmonella	0
NZ_CP011396.1	4690430	935705	Enterobacterales	Enterobacteriaceae	Salmonella	1
NZ_CP007505.1	4864410	1003191	Enterobacterales	Enterobacteriaceae	Salmonella	0
NZ_CP012349.1	4817791	938141	Enterobacterales	Enterobacteriaceae	Salmonella	0
NZ_CP019192.1	4572929	938143	Enterobacterales	Enterobacteriaceae	Salmonella	0
NZ_CP019193.1	196866	938143	Enterobacterales	Enterobacteriaceae	Salmonella	0
NZ_CP019185.1	4580689	941189	Enterobacterales	Enterobacteriaceae	Salmonella	0
NZ_CP012346.1	4555576	1124961	Enterobacterales	Enterobacteriaceae	Salmonella	0
NZ_CP019197.1	4648879	997333	Enterobacterales	Enterobacteriaceae	Salmonella	0
NZ_CP019184.1	4592393	1124956	Enterobacterales	Enterobacteriaceae	Salmonella	0
NZ_CP019183.1	4905181	984237	Enterobacterales	Enterobacteriaceae	Salmonella	0
NZ_CP019201.1	4756014	1124959	Enterobacterales	Enterobacteriaceae	Salmonella	0
NZ_CP019198.1	4879583	1124958	Enterobacterales	Enterobacteriaceae	Salmonella	0
NZ_CP019200.1	34175	1124958	Enterobacterales	Enterobacteriaceae	Salmonella	0
NZ_CP019199.1	59062	1124958	Enterobacterales	Enterobacteriaceae	Salmonella	0
NZ_CP019181.1	4865682	941187	Enterobacterales	Enterobacteriaceae	Salmonella	0
NZ_CP019182.1	124201	941187	Enterobacterales	Enterobacteriaceae	Salmonella	0
NZ_CP019178.1	4660922	941190	Enterobacterales	Enterobacteriaceae	Salmonella	0
NZ_CP012344.2	4752095	938142	Enterobacterales	Enterobacteriaceae	Salmonella	0
NZ_CP012345.2	49584	938142	Enterobacterales	Enterobacteriaceae	Salmonella	0
NZ_CP019177.1	4805448	1173798	Enterobacterales	Enterobacteriaceae	Salmonella	0
NZ_CP007531.1	4706101	984211	Enterobacterales	Enterobacteriaceae	Salmonella	0
NZ_CP007534.1	4737447	1029983	Enterobacterales	Enterobacteriaceae	Salmonella	0
NZ_CP007533.1	4603849	1194154	Enterobacterales	Enterobacteriaceae	Salmonella	0
NZ_CP007532.1	4547600	1208611	Enterobacterales	Enterobacteriaceae	Salmonella	0
NZ_CP017723.1	4888463	1194159	Enterobacterales	Enterobacteriaceae	Salmonella	0
NZ_CP017724.1	106449	1194159	Enterobacterales	Enterobacteriaceae	Salmonella	0
NZ_CP017725.1	49762	1194159	Enterobacterales	Enterobacteriaceae	Salmonella	0
NZ_CP017726.1	58302	1194159	Enterobacterales	Enterobacteriaceae	Salmonella	0
NZ_CP019189.1	4876720	1124962	Enterobacterales	Enterobacteriaceae	Salmonella	0
NZ_CP019190.1	186451	1124962	Enterobacterales	Enterobacteriaceae	Salmonella	0
NZ_CP019191.1	28662	1124962	Enterobacterales	Enterobacteriaceae	Salmonella	0
NC_022544.1	4814801	568709	Enterobacterales	Enterobacteriaceae	Salmonella	0
NZ_LN999012.1	93844	568709	Enterobacterales	Enterobacteriaceae	Salmonella	0
NC_022569.1	4933631	85569	Enterobacterales	Enterobacteriaceae	Salmonella	0
NC_022570.1	94034	85569	Enterobacterales	Enterobacteriaceae	Salmonella	0
NC_022648.1	5129938	1355100	Enterobacterales	Enterobacteriaceae	Escherichia	0
NC_022661.1	1552	1355100	Enterobacterales	Enterobacteriaceae	Escherichia	0
NC_022649.1	5167	1355100	Enterobacterales	Enterobacteriaceae	Escherichia	0
NC_022662.1	5631	1355100	Enterobacterales	Enterobacteriaceae	Escherichia	0
NC_022650.1	55956	1355100	Enterobacterales	Enterobacteriaceae	Escherichia	0
NC_022651.1	110040	1355100	Enterobacterales	Enterobacteriaceae	Escherichia	0
NZ_CP015024.2	4798531	1072590	Enterobacterales	Enterobacteriaceae	Salmonella	0
NC_022738.1	5644569	69328	Pseudomonadales	Pseudomonadaceae	Pseudomonas	0
NC_022739.1	321653	69328	Pseudomonadales	Pseudomonadaceae	Pseudomonas	0
NZ_CP009974.1	5798534	1215087	Pseudomonadales	Pseudomonadaceae	Pseudomonas	0
NZ_CP009975.1	583900	1215087	Pseudomonadales	Pseudomonadaceae	Pseudomonas	0
NZ_CP013993.1	7055752	1411700	Pseudomonadales	Pseudomonadaceae	Pseudomonas	0
NC_022808.2	6498072	1279007	Pseudomonadales	Pseudomonadaceae	Pseudomonas	0
NC_022806.1	6309305	1279008	Pseudomonadales	Pseudomonadaceae	Pseudomonas	0
NC_022912.1	4302517	754093	Enterobacterales	Enterobacteriaceae	Shigella	0
NC_022899.1	177681	754093	Enterobacterales	Enterobacteriaceae	Shigella	0
NZ_CP017152.1	4178958	1370126	Moraxellales	Moraxellaceae	Acinetobacter	0
NZ_CP010979.1	6621848	1384061	Pseudomonadales	Pseudomonadaceae	Pseudomonas	0
NZ_CP009365.1	6247860	1306993	Pseudomonadales	Pseudomonadaceae	Pseudomonas	0
NZ_HG738867.1	4527247	1403831	Enterobacterales	Enterobacteriaceae	Escherichia	0
NC_022991.1	4762840	1406860	Enterobacterales	Enterobacteriaceae	Salmonella	0
NC_023019.1	6580038	1415629	Pseudomonadales	Pseudomonadaceae	Pseudomonas	0
NC_023032.1	4377544	413503	Enterobacterales	Enterobacteriaceae	Cronobacter	0
NC_023024.1	126488	413503	Enterobacterales	Enterobacteriaceae	Cronobacter	0
NC_023025.1	55913	413503	Enterobacterales	Enterobacteriaceae	Cronobacter	0
NZ_CP012833.1	4651400	1410916	Enterobacterales	Enterobacteriaceae	Salmonella	0
NZ_CP012834.1	53952	1410916	Enterobacterales	Enterobacteriaceae	Salmonella	0
NZ_CP012835.1	62884	1410916	Enterobacterales	Enterobacteriaceae	Salmonella	0
NC_023028.1	3763012	1400867	Moraxellales	Moraxellaceae	Acinetobacter	0
NC_023031.1	113866	1400867	Moraxellales	Moraxellaceae	Acinetobacter	0
NC_019985.2	48368	1400867	Moraxellales	Moraxellaceae	Acinetobacter	0
NZ_CP005995.1	4783867	1299044	Enterobacterales	Enterobacteriaceae	Salmonella	0
NZ_CP005994.1	37692	1299044	Enterobacterales	Enterobacteriaceae	Salmonella	0
NC_023029.1	1858987	1356861	Thiotrichales	Francisellaceae	Francisella	0
NC_023064.1	7012672	1415630	Pseudomonadales	Pseudomonadaceae	Pseudomonas	0
NC_023066.1	6550070	1408272	Pseudomonadales	Pseudomonadaceae	Pseudomonas	0
NC_023075.1	6000087	1435044	Pseudomonadales	Pseudomonadaceae	Pseudomonas	0
NC_023149.1	6725183	1427342	Pseudomonadales	Pseudomonadaceae	Pseudomonas	0
NC_023076.1	5945120	1435058	Pseudomonadales	Pseudomonadaceae	Pseudomonas	0
NZ_CP016928.1	4922468	1240086	Enterobacterales	Pectobacteriaceae	Dickeya	0
NZ_CP007012.1	5891312	1259844	Pseudomonadales	Pseudomonadaceae	Pseudomonas	0
NZ_CP007025.1	4701875	1440052	Enterobacterales	Enterobacteriaceae	Escherichia	0
NZ_CP003999.1	5307003	1123862	Enterobacterales	Enterobacteriaceae	Klebsiella/Raoultella group	0
NZ_CP003996.1	2459	1123862	Enterobacterales	Enterobacteriaceae	Klebsiella/Raoultella group	0
NZ_CP003994.1	3223	1123862	Enterobacterales	Enterobacteriaceae	Klebsiella/Raoultella group	0
NZ_CP003995.1	5065	1123862	Enterobacterales	Enterobacteriaceae	Klebsiella/Raoultella group	0
NZ_CP003997.1	45574	1123862	Enterobacterales	Enterobacteriaceae	Klebsiella/Raoultella group	0
NZ_CP003998.1	81071	1123862	Enterobacterales	Enterobacteriaceae	Klebsiella/Raoultella group	0
NZ_CP004000.1	295493	1123862	Enterobacterales	Enterobacteriaceae	Klebsiella/Raoultella group	0
NZ_CP006579.1	4527993	1354302	Aeromonadales	Aeromonadaceae	Aeromonas	0
NZ_CP004006.1	2722964	1268635	Legionellales	Legionellaceae	Legionella	0
NZ_CP004007.1	50245	1268635	Legionellales	Legionellaceae	Legionella	0
NZ_CP006580.1	5369929	299767	Enterobacterales	Enterobacteriaceae	Enterobacter	0
NZ_CP003328.1	2307684	1147130	Pasteurellales	Pasteurellaceae	Pasteurella	0
NZ_HG326223.1	5113802	273526	Enterobacterales	Yersiniaceae	Serratia	0
NZ_CP007039.1	5986012	1441629	Pseudomonadales	Pseudomonadaceae	Pseudomonas	0
NZ_CP006568.1	4513140	2342	Enterobacterales	Bruguierivoracaceae	Sodalis	0
NZ_CP006569.1	4709528	1239307	Enterobacterales	Bruguierivoracaceae	Sodalis	0
NZ_CP006570.1	449897	1239307	Enterobacterales	Bruguierivoracaceae	Sodalis	0
NZ_CP007044.2	5488183	1441930	Enterobacterales	Yersiniaceae	Chania	0
NZ_CP006027.1	5585613	1248902	Enterobacterales	Enterobacteriaceae	Escherichia	0
NZ_CP006028.1	87120	1248902	Enterobacterales	Enterobacteriaceae	Escherichia	0
NZ_CP006029.1	64561	1248902	Enterobacterales	Enterobacteriaceae	Escherichia	0
NZ_CP006262.1	5402276	1248915	Enterobacterales	Enterobacteriaceae	Escherichia	0
NZ_CP006263.1	98066	1248915	Enterobacterales	Enterobacteriaceae	Escherichia	0
NZ_CP006264.1	58666	1248915	Enterobacterales	Enterobacteriaceae	Escherichia	0
NZ_CP002697.1	643504	1009856	Enterobacterales	Erwiniaceae	Buchnera	0
NZ_CP002698.1	7802	1009856	Enterobacterales	Erwiniaceae	Buchnera	0
NZ_CP002699.1	643502	1009857	Enterobacterales	Erwiniaceae	Buchnera	0
NZ_CP002700.1	7802	1009857	Enterobacterales	Erwiniaceae	Buchnera	0
NZ_CP002701.1	643517	1009858	Enterobacterales	Erwiniaceae	Buchnera	0
NZ_CP002702.1	7799	1009858	Enterobacterales	Erwiniaceae	Buchnera	0
NZ_CP002703.1	643510	1009859	Enterobacterales	Erwiniaceae	Buchnera	0
NZ_CP002704.1	7800	1009859	Enterobacterales	Erwiniaceae	Buchnera	0
NZ_CP006942.1	2393449	1432056	Pasteurellales	Pasteurellaceae	Mannheimia	0
NZ_CP006943.1	2245238	1433287	Pasteurellales	Pasteurellaceae	Mannheimia	0
NZ_CP006953.1	2228291	1434215	Pasteurellales	Pasteurellaceae	Mannheimia	0
NZ_CP006944.1	2131927	1434214	Pasteurellales	Pasteurellaceae	Mannheimia	0
NZ_CP006954.1	2340975	1263829	Pasteurellales	Pasteurellaceae	Bibersteinia	0
NZ_CP006955.1	2454127	1263831	Pasteurellales	Pasteurellaceae	Bibersteinia	0
NZ_CP006956.1	2443169	1263832	Pasteurellales	Pasteurellaceae	Bibersteinia	0
NZ_CP007148.1	1881193	1432652	Thiotrichales	Francisellaceae	Francisella	0
NZ_CP007147.1	6433441	1448140	Pseudomonadales	Pseudomonadaceae	Pseudomonas	0
NZ_CP007004.1	3445790	1429044	Vibrionales	Vibrionaceae	Vibrio	0
NZ_CP007005.1	1698252	1429044	Vibrionales	Vibrionaceae	Vibrio	0
NZ_CP007006.1	88530	1429044	Vibrionales	Vibrionaceae	Vibrio	0
NZ_CP020659.1	6283316	1009714	Pseudomonadales	Pseudomonadaceae	Pseudomonas	0
NZ_CP007230.1	4903722	367190	Enterobacterales	Yersiniaceae	Yersinia	1
NZ_CP007231.1	60687	367190	Enterobacterales	Yersiniaceae	Yersinia	0
NZ_CP006829.1	3764053	1208320	Oceanospirillales	Oceanospirillaceae	Thalassolituus	0
NZ_CP007410.1	6652396	930166	Pseudomonadales	Pseudomonadaceae	Pseudomonas	0
NZ_CP007441.1	4731359	316	Pseudomonadales	Pseudomonadaceae	Pseudomonas	0
NZ_CP009706.1	4712721	1453496	Enterobacterales	Hafniaceae	Hafnia	0
NZ_CP007265.1	4758629	562	Enterobacterales	Enterobacteriaceae	Escherichia	0
NZ_CP006918.1	5293301	1420013	Enterobacterales	Enterobacteriaceae	Klebsiella/Raoultella group	0
NZ_CP006919.1	25284	1420013	Enterobacterales	Enterobacteriaceae	Klebsiella/Raoultella group	0
NZ_CP006922.1	86232	1420013	Enterobacterales	Enterobacteriaceae	Klebsiella/Raoultella group	0
NZ_CP006921.1	12399	1420013	Enterobacterales	Enterobacteriaceae	Klebsiella/Raoultella group	0
NZ_CP007448.1	4722762	1443113	Enterobacterales	Yersiniaceae	Yersinia	0
NZ_CP007449.1	78924	1443113	Enterobacterales	Yersiniaceae	Yersinia	0
NZ_CP007450.1	49188	1443113	Enterobacterales	Yersiniaceae	Yersinia	0
NZ_CP006923.1	5263229	1420012	Enterobacterales	Enterobacteriaceae	Klebsiella/Raoultella group	0
NZ_CP006927.1	142788	1420012	Enterobacterales	Enterobacteriaceae	Klebsiella/Raoultella group	0
NZ_CP006926.1	73636	1420012	Enterobacterales	Enterobacteriaceae	Klebsiella/Raoultella group	0
NZ_CP006925.1	36109	1420012	Enterobacterales	Enterobacteriaceae	Klebsiella/Raoultella group	0
NZ_CP006928.1	14249	1420012	Enterobacterales	Enterobacteriaceae	Klebsiella/Raoultella group	0
NZ_CP006924.1	10925	1420012	Enterobacterales	Enterobacteriaceae	Klebsiella/Raoultella group	0
NZ_CP007390.1	4807977	562	Enterobacterales	Enterobacteriaceae	Escherichia	0
NZ_CP007391.1	4875682	562	Enterobacterales	Enterobacteriaceae	Escherichia	0
NZ_CP007392.1	5054509	562	Enterobacterales	Enterobacteriaceae	Escherichia	0
NZ_CP007393.1	4998910	562	Enterobacterales	Enterobacteriaceae	Escherichia	0
NZ_CP007394.1	5090442	562	Enterobacterales	Enterobacteriaceae	Escherichia	0
NZ_CP007445.1	3139412	1196095	Orbales	Orbaceae	Gilliamella	0
NZ_CP007502.1	2105503	272556	Pasteurellales	Pasteurellaceae	Aggregatibacter	0
NZ_CP007518.2	4796281	1448139	Aeromonadales	Aeromonadaceae	Aeromonas	1
NZ_CP007507.1	4678926	149539	Enterobacterales	Enterobacteriaceae	Salmonella	0
NZ_CP007508.1	59372	149539	Enterobacterales	Enterobacteriaceae	Salmonella	0
NZ_CP007269.1	4679953	1412592	Enterobacterales	Enterobacteriaceae	Salmonella	0
NZ_CP007271.1	4685848	1412595	Enterobacterales	Enterobacteriaceae	Salmonella	0
NZ_CP007272.2	4685848	1412596	Enterobacterales	Enterobacteriaceae	Salmonella	0
NZ_CP007273.1	4685848	1412597	Enterobacterales	Enterobacteriaceae	Salmonella	0
NZ_CP007267.2	4679291	1412468	Enterobacterales	Enterobacteriaceae	Salmonella	0
NZ_CP007263.1	4682911	1244119	Enterobacterales	Enterobacteriaceae	Salmonella	0
NZ_CP007258.1	4678618	1244118	Enterobacterales	Enterobacteriaceae	Salmonella	0
NZ_CP007259.1	4711474	1244113	Enterobacterales	Enterobacteriaceae	Salmonella	0
NZ_CP007260.1	4678687	1244112	Enterobacterales	Enterobacteriaceae	Salmonella	0
NZ_CP007261.1	4678418	1244111	Enterobacterales	Enterobacteriaceae	Salmonella	0
NZ_CP007262.1	4682805	1243621	Enterobacterales	Enterobacteriaceae	Salmonella	0
NZ_CP007288.2	4685848	1412486	Enterobacterales	Enterobacteriaceae	Salmonella	0
NZ_CP007291.2	4685849	1412452	Enterobacterales	Enterobacteriaceae	Salmonella	0
NZ_CP007292.1	4685847	1412499	Enterobacterales	Enterobacteriaceae	Salmonella	0
NZ_CP007280.2	4685848	1412487	Enterobacterales	Enterobacteriaceae	Salmonella	0
NZ_CP007282.2	4685847	1412473	Enterobacterales	Enterobacteriaceae	Salmonella	0
NZ_CP007283.2	4685848	1412474	Enterobacterales	Enterobacteriaceae	Salmonella	0
NZ_CP007285.2	4685849	1412472	Enterobacterales	Enterobacteriaceae	Salmonella	0
NZ_CP007286.2	4685848	1412485	Enterobacterales	Enterobacteriaceae	Salmonella	0
NZ_CP007312.2	4685849	1412491	Enterobacterales	Enterobacteriaceae	Salmonella	0
NZ_CP007333.1	4685848	1412594	Enterobacterales	Enterobacteriaceae	Salmonella	0
NZ_CP007329.2	4679418	1412466	Enterobacterales	Enterobacteriaceae	Salmonella	0
NZ_CP007425.1	4685659	1412488	Enterobacterales	Enterobacteriaceae	Salmonella	0
NZ_CP007434.2	4685848	1412529	Enterobacterales	Enterobacteriaceae	Salmonella	0
NZ_CP007175.1	4711160	1243619	Enterobacterales	Enterobacteriaceae	Salmonella	0
NZ_CP007245.1	4711924	1412470	Enterobacterales	Enterobacteriaceae	Salmonella	0
NZ_CP007246.1	4654156	1412457	Enterobacterales	Enterobacteriaceae	Salmonella	0
NZ_CP007247.1	4709033	1412455	Enterobacterales	Enterobacteriaceae	Salmonella	0
NZ_CP007248.1	4680996	1412454	Enterobacterales	Enterobacteriaceae	Salmonella	0
NZ_CP007249.2	4712309	1412453	Enterobacterales	Enterobacteriaceae	Salmonella	0
NZ_CP007250.1	4681839	1243620	Enterobacterales	Enterobacteriaceae	Salmonella	0
NZ_CP007252.1	4679808	1244121	Enterobacterales	Enterobacteriaceae	Salmonella	0
NZ_CP007253.1	4683803	1244122	Enterobacterales	Enterobacteriaceae	Salmonella	0
NZ_CP007254.1	4679953	1244120	Enterobacterales	Enterobacteriaceae	Salmonella	0
NZ_CP007360.2	4685849	1412600	Enterobacterales	Enterobacteriaceae	Salmonella	0
NZ_CP007546.1	4561905	1421338	Enterobacterales	Enterobacteriaceae	Enterobacter	0
NZ_CP004887.1	5914407	1308980	Enterobacterales	Enterobacteriaceae	Klebsiella/Raoultella group	0
NZ_CP007566.1	5023861	1418110	Aeromonadales	Aeromonadaceae	Aeromonas	0
NZ_CP007576.1	5023829	1418107	Aeromonadales	Aeromonadaceae	Aeromonas	0
NZ_CP007581.1	4933618	90371	Enterobacterales	Enterobacteriaceae	Salmonella	0
NZ_CP007582.1	91739	90371	Enterobacterales	Enterobacteriaceae	Salmonella	0
NZ_CP007557.1	5099034	1333848	Enterobacterales	Enterobacteriaceae	Citrobacter	0
NZ_CP007558.1	272297	1333848	Enterobacterales	Enterobacteriaceae	Citrobacter	0
NZ_CP011972.2	6555569	1095103	Pseudomonadales	Pseudomonadaceae	Pseudomonas	0
NZ_CP011973.1	74423	1095103	Pseudomonadales	Pseudomonadaceae	Pseudomonas	0
NZ_CP007509.1	4725662	316	Pseudomonadales	Pseudomonadaceae	Pseudomonas	1
NZ_CP007510.1	107733	316	Pseudomonadales	Pseudomonadaceae	Pseudomonas	0
NZ_CP007133.1	5402281	1248903	Enterobacterales	Enterobacteriaceae	Escherichia	0
NZ_CP007135.1	98067	1248903	Enterobacterales	Enterobacteriaceae	Escherichia	0
NZ_CP007134.1	58666	1248903	Enterobacterales	Enterobacteriaceae	Escherichia	0
NZ_CP007136.1	5585611	1248823	Enterobacterales	Enterobacteriaceae	Escherichia	0
NZ_CP007138.1	87120	1248823	Enterobacterales	Enterobacteriaceae	Escherichia	0
NZ_CP007137.1	64562	1248823	Enterobacterales	Enterobacteriaceae	Escherichia	0
NZ_HG322950.1	6162905	1301098	Pseudomonadales	Pseudomonadaceae	Pseudomonas	0
NZ_CP007620.1	6484062	303	Pseudomonadales	Pseudomonadaceae	Pseudomonas	0
NZ_CP007535.2	3851648	470	Moraxellales	Moraxellaceae	Acinetobacter	0
NZ_CP008850.1	8737	470	Moraxellales	Moraxellaceae	Acinetobacter	0
NZ_CP008851.1	74749	470	Moraxellales	Moraxellaceae	Acinetobacter	0
NZ_CP007731.1	5241638	1328324	Enterobacterales	Enterobacteriaceae	Klebsiella/Raoultella group	0
NZ_CP007732.1	268334	1328324	Enterobacterales	Enterobacteriaceae	Klebsiella/Raoultella group	0
NZ_CP007733.1	80411	1328324	Enterobacterales	Enterobacteriaceae	Klebsiella/Raoultella group	0
NZ_CP007734.1	338850	1328324	Enterobacterales	Enterobacteriaceae	Klebsiella/Raoultella group	0
NZ_CP007735.1	89770	1328324	Enterobacterales	Enterobacteriaceae	Klebsiella/Raoultella group	0
NZ_CP007736.1	113440	1328324	Enterobacterales	Enterobacteriaceae	Klebsiella/Raoultella group	0
NZ_CP005927.1	5249875	1327989	Enterobacterales	Yersiniaceae	Serratia	0
NZ_CP007744.1	5004926	29471	Enterobacterales	Pectobacteriaceae	Pectobacterium	1
NZ_CP007757.1	4074048	213554	Oceanospirillales	Halomonadaceae	Halomonas	0
NZ_CP007805.1	1811802	1295140	Pasteurellales	Pasteurellaceae	Haemophilus	0
NZ_CP039496.1	4726555	1182172	Enterobacterales	Enterobacteriaceae	Salmonella	0
NZ_CP039497.1	81942	1182172	Enterobacterales	Enterobacteriaceae	Salmonella	0
NZ_CP039500.1	4727567	1173459	Enterobacterales	Enterobacteriaceae	Salmonella	0
NZ_CP006696.1	2750603	155920	Xanthomonadales	Xanthomonadaceae	Xylella	0
NZ_CP006697.1	30305	155920	Xanthomonadales	Xanthomonadaceae	Xylella	0
NZ_CP006740.1	2642186	1401256	Xanthomonadales	Xanthomonadaceae	Xylella	0
NZ_CP006739.1	24391	1401256	Xanthomonadales	Xanthomonadaceae	Xylella	0
NZ_CP008696.1	7122173	587753	Pseudomonadales	Pseudomonadaceae	Pseudomonas	0
NZ_CP033381.1	5233523	107637	Methylococcales	Methylococcaceae	Methylomonas	0
NZ_CP006692.1	4394500	1382510	Enterobacterales	Enterobacteriaceae	Salmonella	0
NZ_CP007799.1	5441200	316435	Enterobacterales	Enterobacteriaceae	Escherichia	0
NZ_CP008788.1	6152190	1333852	Enterobacterales	Enterobacteriaceae	Klebsiella/Raoultella group	1
NZ_CP008789.1	133397	1333852	Enterobacterales	Enterobacteriaceae	Klebsiella/Raoultella group	0
NZ_CP008790.1	193725	1333852	Enterobacterales	Enterobacteriaceae	Klebsiella/Raoultella group	0
NZ_CP008791.1	205586	1333852	Enterobacterales	Enterobacteriaceae	Klebsiella/Raoultella group	0
NZ_CP008797.1	5396164	1225181	Enterobacterales	Enterobacteriaceae	Klebsiella/Raoultella group	0
NZ_CP008798.1	85473	1225181	Enterobacterales	Enterobacteriaceae	Klebsiella/Raoultella group	0
NZ_CP008799.1	58050	1225181	Enterobacterales	Enterobacteriaceae	Klebsiella/Raoultella group	0
NZ_CP008800.1	194877	1225181	Enterobacterales	Enterobacteriaceae	Klebsiella/Raoultella group	0
NZ_CP007804.1	4763557	90371	Enterobacterales	Enterobacteriaceae	Salmonella	0
NZ_CP008745.1	93833	90371	Enterobacterales	Enterobacteriaceae	Salmonella	0
NZ_CP008831.1	5309305	1328325	Enterobacterales	Enterobacteriaceae	Klebsiella/Raoultella group	0
NZ_CP008832.1	13841	1328325	Enterobacterales	Enterobacteriaceae	Klebsiella/Raoultella group	0
NZ_CP008833.1	113639	1328325	Enterobacterales	Enterobacteriaceae	Klebsiella/Raoultella group	0
NZ_CP008823.1	4852980	1333850	Enterobacterales	Enterobacteriaceae	Enterobacter	1
NZ_CP008824.1	319976	1333850	Enterobacterales	Enterobacteriaceae	Enterobacter	0
NZ_CP008825.1	282439	1333850	Enterobacterales	Enterobacteriaceae	Enterobacter	0
NZ_CP008826.1	47290	1333850	Enterobacterales	Enterobacteriaceae	Enterobacter	0
NZ_CP008841.1	5865090	1134687	Enterobacterales	Enterobacteriaceae	Klebsiella/Raoultella group	0
NZ_CP008842.1	204468	1134687	Enterobacterales	Enterobacteriaceae	Klebsiella/Raoultella group	0
NZ_CP008843.1	183015	1134687	Enterobacterales	Enterobacteriaceae	Klebsiella/Raoultella group	0
NZ_CP008844.1	55298	1134687	Enterobacterales	Enterobacteriaceae	Klebsiella/Raoultella group	0
NZ_CP008845.1	3514	1134687	Enterobacterales	Enterobacteriaceae	Klebsiella/Raoultella group	0
NZ_CP005998.1	4944397	340184	Enterobacterales	Enterobacteriaceae	Escherichia	0
NZ_CP005999.1	89507	340184	Enterobacterales	Enterobacteriaceae	Escherichia	0
NZ_CP006000.1	52028	340184	Enterobacterales	Enterobacteriaceae	Escherichia	0
NZ_CP006001.1	66341	340184	Enterobacterales	Enterobacteriaceae	Escherichia	0
NZ_CP006002.1	78167	340184	Enterobacterales	Enterobacteriaceae	Escherichia	0
NZ_CP008801.1	4718545	1435461	Enterobacterales	Enterobacteriaceae	Escherichia	0
NZ_CP008884.1	4831185	1217721	Xanthomonadales	Rhodanobacteraceae	Dyella	0
NZ_CP008805.1	5523849	1328859	Enterobacterales	Enterobacteriaceae	Escherichia	1
NZ_CP008806.1	94645	1328859	Enterobacterales	Enterobacteriaceae	Escherichia	0
NZ_CP008807.1	37447	1328859	Enterobacterales	Enterobacteriaceae	Escherichia	0
NZ_CP008849.1	4308833	589873	Alteromonadales	Alteromonadaceae	Alteromonas/Salinimonas group	0
NZ_CP008896.1	6064456	294	Pseudomonadales	Pseudomonadaceae	Pseudomonas	1
NZ_CP008957.1	5547323	155864	Enterobacterales	Enterobacteriaceae	Escherichia	1
NZ_CP008958.1	92076	155864	Enterobacterales	Enterobacteriaceae	Escherichia	0
NZ_CP006798.1	5348284	1406314	Enterobacterales	Enterobacteriaceae	Klebsiella/Raoultella group	0
NZ_CP006799.1	283371	1406314	Enterobacterales	Enterobacteriaceae	Klebsiella/Raoultella group	0
NZ_CP006800.1	103694	1406314	Enterobacterales	Enterobacteriaceae	Klebsiella/Raoultella group	0
NZ_CP006801.1	70814	1406314	Enterobacterales	Enterobacteriaceae	Klebsiella/Raoultella group	0
NZ_CP006802.1	6141	1406314	Enterobacterales	Enterobacteriaceae	Klebsiella/Raoultella group	0
NZ_CP013124.1	5120146	1225174	Pseudomonadales	Pseudomonadaceae	Pseudomonas	0
NZ_CP013125.1	252328	1225174	Pseudomonadales	Pseudomonadaceae	Pseudomonas	0
NZ_CP011052.1	4649248	1504981	Oceanospirillales	Halomonadaceae	Halomonas	0
NZ_CP011053.1	313995	1504981	Oceanospirillales	Halomonadaceae	Halomonas	0
NZ_CP011054.1	205117	1504981	Oceanospirillales	Halomonadaceae	Halomonas	0
NZ_CP009159.1	2501598	743972	Pasteurellales	Pasteurellaceae	Actinobacillus	0
NZ_CP009114.1	5297511	573	Enterobacterales	Enterobacteriaceae	Klebsiella/Raoultella group	0
NZ_CP009116.1	94760	573	Enterobacterales	Enterobacteriaceae	Klebsiella/Raoultella group	0
NZ_CP009115.1	118061	573	Enterobacterales	Enterobacteriaceae	Klebsiella/Raoultella group	0
NZ_CP008804.1	1941566	480	Moraxellales	Moraxellaceae	Moraxella	0
NZ_CP009125.1	4991806	29471	Enterobacterales	Pectobacteriaceae	Pectobacterium	0
NZ_CP009126.1	32444	29471	Enterobacterales	Pectobacteriaceae	Pectobacterium	0
NZ_CP009158.1	2265927	738	Pasteurellales	Pasteurellaceae	Glaesserella	0
NZ_CP009208.1	5374834	72407	Enterobacterales	Enterobacteriaceae	Klebsiella/Raoultella group	1
NZ_CP009237.1	2280878	738	Pasteurellales	Pasteurellaceae	Glaesserella	0
NZ_CP007639.1	4751585	119912	Enterobacterales	Enterobacteriaceae	Salmonella	0
NZ_CP009102.1	4793299	90371	Enterobacterales	Enterobacteriaceae	Salmonella	0
NZ_CP009103.1	38457	90371	Enterobacterales	Enterobacteriaceae	Salmonella	0
NZ_CP009072.1	5130767	1322345	Enterobacterales	Enterobacteriaceae	Escherichia	0
NZ_CP009073.1	48488	1322345	Enterobacterales	Enterobacteriaceae	Escherichia	0
NZ_CP009074.1	24185	1322345	Enterobacterales	Enterobacteriaceae	Escherichia	0
NZ_CP004056.1	4595814	1282357	Enterobacterales	Enterobacteriaceae	Shigella	0
NZ_CP004057.1	4620903	1282358	Enterobacterales	Enterobacteriaceae	Shigella	0
NZ_CP009048.1	5764622	237609	Pseudomonadales	Pseudomonadaceae	Pseudomonas	0
NZ_CP009256.1	3803317	470	Moraxellales	Moraxellaceae	Acinetobacter	0
NZ_CP009257.1	4335793	470	Moraxellales	Moraxellaceae	Acinetobacter	0
NZ_CP009261.1	3315989	672	Vibrionales	Vibrionaceae	Vibrio	0
NZ_CP009262.1	1805637	672	Vibrionales	Vibrionaceae	Vibrio	0
NZ_CP009263.1	5719	672	Vibrionales	Vibrionaceae	Vibrio	0
NZ_CP003424.1	5034688	488142	Enterobacterales	Yersiniaceae	Serratia	0
NZ_CP003425.1	67208	488142	Enterobacterales	Yersiniaceae	Serratia	0
NZ_CP039499.1	4727570	1173461	Enterobacterales	Enterobacteriaceae	Salmonella	0
NZ_CP039498.1	4774876	1173456	Enterobacterales	Enterobacteriaceae	Salmonella	0
NZ_CP009089.1	4710936	149539	Enterobacterales	Enterobacteriaceae	Salmonella	0
NZ_CP008897.1	4633407	1333851	Enterobacterales	Enterobacteriaceae	Enterobacter	0
NZ_CP008898.1	62247	1333851	Enterobacterales	Enterobacteriaceae	Enterobacter	0
NZ_CP008899.1	255013	1333851	Enterobacterales	Enterobacteriaceae	Enterobacter	0
NZ_CP008900.1	60388	1333851	Enterobacterales	Enterobacteriaceae	Enterobacter	0
NZ_CP008901.1	50333	1333851	Enterobacterales	Enterobacteriaceae	Enterobacter	0
NZ_CP009090.1	4667283	149539	Enterobacterales	Enterobacteriaceae	Salmonella	0
NZ_CP008905.1	4621385	1333849	Enterobacterales	Enterobacteriaceae	Enterobacter	0
NZ_CP008906.1	176943	1333849	Enterobacterales	Enterobacteriaceae	Enterobacter	0
NZ_CP008907.1	111227	1333849	Enterobacterales	Enterobacteriaceae	Enterobacter	0
NZ_CP008908.1	50333	1333849	Enterobacterales	Enterobacteriaceae	Enterobacter	0
NZ_CP009091.1	4671261	149539	Enterobacterales	Enterobacteriaceae	Salmonella	0
NZ_CP008943.1	4806594	633	Enterobacterales	Yersiniaceae	Yersinia	0
NZ_CP009092.1	4709890	149539	Enterobacterales	Enterobacteriaceae	Salmonella	0
NZ_CP009093.1	4702741	149539	Enterobacterales	Enterobacteriaceae	Salmonella	0
NZ_CP009085.2	4679127	149539	Enterobacterales	Enterobacteriaceae	Salmonella	0
NZ_CP009084.2	4679126	149539	Enterobacterales	Enterobacteriaceae	Salmonella	0
NZ_CP009086.1	4678377	149539	Enterobacterales	Enterobacteriaceae	Salmonella	0
NZ_CP009087.1	4678571	149539	Enterobacterales	Enterobacteriaceae	Salmonella	0
NZ_CP009083.1	4678914	149539	Enterobacterales	Enterobacteriaceae	Salmonella	0
NZ_CP009088.1	4677619	149539	Enterobacterales	Enterobacteriaceae	Salmonella	0
NZ_CP009273.1	4631469	679895	Enterobacterales	Enterobacteriaceae	Escherichia	0
NZ_CP008985.1	759425	186490	Gammaproteobacteria incertae sedis	Candidatus Baumannia	Candidatus Baumannia cicadellinicola	0
NZ_CP008918.1	2271840	747	Pasteurellales	Pasteurellaceae	Pasteurella	0
NZ_CP008920.1	4285951	588	Enterobacterales	Morganellaceae	Providencia	0
NZ_CP008919.1	48866	588	Enterobacterales	Morganellaceae	Providencia	0
NZ_CP008928.1	4678927	149539	Enterobacterales	Enterobacteriaceae	Salmonella	0
NZ_CP008927.1	59372	149539	Enterobacterales	Enterobacteriaceae	Salmonella	0
NZ_CP012508.1	3186149	1238	Thiotrichales	Piscirickettsiaceae	Piscirickettsia	0
NZ_CP012509.1	57431	1238	Thiotrichales	Piscirickettsiaceae	Piscirickettsia	0
NZ_CP012510.1	51575	1238	Thiotrichales	Piscirickettsiaceae	Piscirickettsia	0
NZ_CP012511.1	181035	1238	Thiotrichales	Piscirickettsiaceae	Piscirickettsia	0
NZ_CP012512.1	33488	1238	Thiotrichales	Piscirickettsiaceae	Piscirickettsia	0
NZ_CP012413.1	3062470	1238	Thiotrichales	Piscirickettsiaceae	Piscirickettsia	0
NZ_CP012414.1	39335	1238	Thiotrichales	Piscirickettsiaceae	Piscirickettsia	0
NZ_CP012415.1	29784	1238	Thiotrichales	Piscirickettsiaceae	Piscirickettsia	0
NZ_CP012416.1	82130	1238	Thiotrichales	Piscirickettsiaceae	Piscirickettsia	0
NZ_CP012417.1	31951	1238	Thiotrichales	Piscirickettsiaceae	Piscirickettsia	0
NZ_CP006693.1	4574846	1386967	Enterobacterales	Enterobacteriaceae	Salmonella	0
NZ_CP009450.1	5489680	61647	Enterobacterales	Enterobacteriaceae	Pluralibacter	0
NZ_CP009451.1	4876443	158822	Enterobacterales	Enterobacteriaceae	Cedecea	0
NZ_CP009458.1	4965436	158822	Enterobacterales	Enterobacteriaceae	Cedecea	0
NZ_CP009459.1	4659311	158822	Enterobacterales	Enterobacteriaceae	Cedecea	0
NZ_CP009460.1	5052868	1778540	Enterobacterales	Pectobacteriaceae	Dickeya	0
NZ_CP009454.1	4327607	1076550	Enterobacterales	Erwiniaceae	Pantoea	1
NZ_CP009455.1	4780403	157783	Pseudomonadales	Pseudomonadaceae	Pseudomonas	0
NZ_CP009533.1	4688635	216142	Pseudomonadales	Pseudomonadaceae	Pseudomonas	0
NZ_CP009534.1	3875775	470	Moraxellales	Moraxellaceae	Acinetobacter	0
NZ_CP009290.1	6702062	86192	Pseudomonadales	Pseudomonadaceae	Pseudomonas	0
NZ_CP021380.2	6834257	287	Pseudomonadales	Pseudomonadaceae	Pseudomonas	0
NZ_CP009264.1	3463115	190893	Vibrionales	Vibrionaceae	Vibrio	0
NZ_CP009265.1	1888898	190893	Vibrionales	Vibrionaceae	Vibrio	0
NZ_CP009266.1	380781	190893	Vibrionales	Vibrionaceae	Vibrio	0
NZ_CP009574.1	2015987	1547445	Thiotrichales	Francisellaceae	Francisella	0
NZ_CP008929.1	5317001	573	Enterobacterales	Enterobacteriaceae	Klebsiella/Raoultella group	0
NZ_CP008930.1	187571	573	Enterobacterales	Enterobacteriaceae	Klebsiella/Raoultella group	0
NZ_CP008931.1	111693	573	Enterobacterales	Enterobacteriaceae	Klebsiella/Raoultella group	0
NZ_CP008932.1	69947	573	Enterobacterales	Enterobacteriaceae	Klebsiella/Raoultella group	0
NZ_CP008933.1	304526	573	Enterobacterales	Enterobacteriaceae	Klebsiella/Raoultella group	0
NZ_CP007634.1	3043139	666	Vibrionales	Vibrionaceae	Vibrio	0
NZ_CP007635.1	1047617	666	Vibrionales	Vibrionaceae	Vibrio	0
NZ_CP007636.1	167267	666	Vibrionales	Vibrionaceae	Vibrio	0
NZ_CP007669.1	1887974	480	Moraxellales	Moraxellaceae	Moraxella	0
NZ_CP009610.1	1850897	727	Pasteurellales	Pasteurellaceae	Haemophilus	0
NZ_CP009678.1	4933575	78398	Enterobacterales	Pectobacteriaceae	Pectobacterium	0
NZ_CP009467.1	3621606	669	Vibrionales	Vibrionaceae	Vibrio	0
NZ_CP009468.1	2259884	669	Vibrionales	Vibrionaceae	Vibrio	0
NZ_CP009756.1	4848754	550	Enterobacterales	Enterobacteriaceae	Enterobacter	0
NZ_CP034653.1	4931460	487849	Xanthomonadales	Xanthomonadaceae	Xanthomonas	0
NZ_CP034654.1	29215	487849	Xanthomonadales	Xanthomonadaceae	Xanthomonas	0
NZ_CP009617.1	3420228	190893	Vibrionales	Vibrionaceae	Vibrio	1
NZ_CP009618.1	1917482	190893	Vibrionales	Vibrionaceae	Vibrio	0
NZ_CP009620.1	319400	190893	Vibrionales	Vibrionaceae	Vibrio	0
NZ_CP009619.1	380714	190893	Vibrionales	Vibrionaceae	Vibrio	0
NZ_CP009354.1	3294490	1051646	Vibrionales	Vibrionaceae	Vibrio	0
NZ_CP009355.1	1766582	1051646	Vibrionales	Vibrionaceae	Vibrio	0
NZ_CP009357.1	122808	1051646	Vibrionales	Vibrionaceae	Vibrio	0
NZ_CP009356.1	251408	1051646	Vibrionales	Vibrionaceae	Vibrio	0
NZ_CP009359.1	47973	1051646	Vibrionales	Vibrionaceae	Vibrio	0
NZ_CP009358.1	57076	1051646	Vibrionales	Vibrionaceae	Vibrio	0
NZ_CP034649.1	4975046	56459	Xanthomonadales	Xanthomonadaceae	Xanthomonas	0
NZ_CP034652.1	14265	56459	Xanthomonadales	Xanthomonadaceae	Xanthomonas	0
NZ_CP034650.1	29258	56459	Xanthomonadales	Xanthomonadaceae	Xanthomonas	0
NZ_CP034651.1	45366	56459	Xanthomonadales	Xanthomonadaceae	Xanthomonas	0
NZ_CP034657.1	4916019	56459	Xanthomonadales	Xanthomonadaceae	Xanthomonas	0
NZ_CP025800.1	3799871	29486	Enterobacterales	Yersiniaceae	Yersinia	0
NZ_CP025802.1	57905	29486	Enterobacterales	Yersiniaceae	Yersinia	0
NZ_CP025801.1	73051	29486	Enterobacterales	Yersiniaceae	Yersinia	0
NZ_CP009771.1	5574202	72407	Enterobacterales	Enterobacteriaceae	Klebsiella/Raoultella group	0
NZ_CP009772.1	9294	72407	Enterobacterales	Enterobacteriaceae	Klebsiella/Raoultella group	0
NZ_CP009773.1	75618	72407	Enterobacterales	Enterobacteriaceae	Klebsiella/Raoultella group	0
NZ_CP009774.1	36109	72407	Enterobacterales	Enterobacteriaceae	Klebsiella/Raoultella group	0
NZ_CP009775.1	5515525	72407	Enterobacterales	Enterobacteriaceae	Klebsiella/Raoultella group	0
NZ_CP009776.1	115320	72407	Enterobacterales	Enterobacteriaceae	Klebsiella/Raoultella group	0
NZ_CP009777.1	212192	72407	Enterobacterales	Enterobacteriaceae	Klebsiella/Raoultella group	0
NZ_CP009778.1	15271	72407	Enterobacterales	Enterobacteriaceae	Klebsiella/Raoultella group	0
NZ_CP009461.1	5118878	573	Enterobacterales	Enterobacteriaceae	Klebsiella/Raoultella group	0
NZ_CP026062.1	4077315	584	Enterobacterales	Morganellaceae	Proteus	0
NZ_CP026059.1	3973559	584	Enterobacterales	Morganellaceae	Proteus	0
NZ_CP026060.1	34615	584	Enterobacterales	Morganellaceae	Proteus	0
NZ_CP026061.1	36059	584	Enterobacterales	Morganellaceae	Proteus	0
NZ_CP026975.1	4876999	2027919	Enterobacterales	Enterobacteriaceae	Enterobacter	1
NZ_CP026098.1	4576448	623	Enterobacterales	Enterobacteriaceae	Shigella	0
NZ_CP026099.1	229413	623	Enterobacterales	Enterobacteriaceae	Shigella	0
NZ_CP026056.1	5064681	546	Enterobacterales	Enterobacteriaceae	Citrobacter	0
NZ_CP026057.1	60032	546	Enterobacterales	Enterobacteriaceae	Citrobacter	0
NZ_CP026058.1	326508	546	Enterobacterales	Enterobacteriaceae	Citrobacter	0
NZ_CP026055.1	4518310	648	Aeromonadales	Aeromonadaceae	Aeromonas	0
NZ_CP026052.1	4679420	28901	Enterobacterales	Enterobacteriaceae	Salmonella	0
NZ_CP026053.1	47793	28901	Enterobacterales	Enterobacteriaceae	Salmonella	0
NZ_CP026054.1	59363	28901	Enterobacterales	Enterobacteriaceae	Salmonella	0
NZ_CP026051.1	3955473	584	Enterobacterales	Morganellaceae	Proteus	0
NZ_CP026050.1	5248423	615	Enterobacterales	Yersiniaceae	Serratia	0
NZ_CP026047.1	5489763	575	Enterobacterales	Enterobacteriaceae	Klebsiella/Raoultella group	0
NZ_CP026048.1	127313	575	Enterobacterales	Enterobacteriaceae	Klebsiella/Raoultella group	0
NZ_CP026049.1	206855	575	Enterobacterales	Enterobacteriaceae	Klebsiella/Raoultella group	0
NZ_CP026046.1	4000026	582	Enterobacterales	Morganellaceae	Morganella	0
NZ_CP026045.1	5258481	546	Enterobacterales	Enterobacteriaceae	Citrobacter	1
NZ_CP026044.1	4105573	584	Enterobacterales	Morganellaceae	Proteus	0
NZ_CP009850.1	4761385	550	Enterobacterales	Enterobacteriaceae	Enterobacter	0
NZ_CP009851.1	51254	550	Enterobacterales	Enterobacteriaceae	Enterobacter	0
NZ_CP009852.1	77248	550	Enterobacterales	Enterobacteriaceae	Enterobacter	0
NZ_CP009853.1	56557	550	Enterobacterales	Enterobacteriaceae	Enterobacter	0
NZ_CP009880.1	3488376	1484158	Enterobacterales	Erwiniaceae	Pantoea	0
NZ_CP009881.1	50272	1484158	Enterobacterales	Erwiniaceae	Pantoea	0
NZ_CP010325.1	107623	1484158	Enterobacterales	Erwiniaceae	Pantoea	0
NZ_CP009882.1	87166	1484158	Enterobacterales	Erwiniaceae	Pantoea	0
NZ_CP010326.1	329383	1484158	Enterobacterales	Erwiniaceae	Pantoea	0
NZ_CP009883.1	331227	1484158	Enterobacterales	Erwiniaceae	Pantoea	0
NZ_CP009884.1	16636	1484158	Enterobacterales	Erwiniaceae	Pantoea	0
NZ_CP009854.1	4626882	550	Enterobacterales	Enterobacteriaceae	Enterobacter	0
NZ_CP009855.1	111232	550	Enterobacterales	Enterobacteriaceae	Enterobacter	0
NZ_CP009856.1	61419	550	Enterobacterales	Enterobacteriaceae	Enterobacter	0
NZ_CP009857.1	77575	550	Enterobacterales	Enterobacteriaceae	Enterobacter	0
NZ_CP009858.1	50333	550	Enterobacterales	Enterobacteriaceae	Enterobacter	0
NZ_CP009859.1	5310511	562	Enterobacterales	Enterobacteriaceae	Escherichia	0
NZ_CP009860.1	121385	562	Enterobacterales	Enterobacteriaceae	Escherichia	0
NZ_CP009861.1	47560	562	Enterobacterales	Enterobacteriaceae	Escherichia	0
NZ_CP009862.1	80186	562	Enterobacterales	Enterobacteriaceae	Escherichia	0
NZ_CP009863.1	5298647	72407	Enterobacterales	Enterobacteriaceae	Klebsiella/Raoultella group	1
NZ_CP009864.1	62589	72407	Enterobacterales	Enterobacteriaceae	Klebsiella/Raoultella group	0
NZ_CP009865.1	159360	72407	Enterobacterales	Enterobacteriaceae	Klebsiella/Raoultella group	0
NZ_CP009872.1	5306618	72407	Enterobacterales	Enterobacteriaceae	Klebsiella/Raoultella group	0
NZ_CP009873.1	13841	72407	Enterobacterales	Enterobacteriaceae	Klebsiella/Raoultella group	0
NZ_CP009874.1	50051	72407	Enterobacterales	Enterobacteriaceae	Klebsiella/Raoultella group	0
NZ_CP009875.1	113639	72407	Enterobacterales	Enterobacteriaceae	Klebsiella/Raoultella group	0
NZ_CP009876.1	5228295	72407	Enterobacterales	Enterobacteriaceae	Klebsiella/Raoultella group	0
NZ_CP009877.1	15100	72407	Enterobacterales	Enterobacteriaceae	Klebsiella/Raoultella group	0
NZ_CP009878.1	51622	72407	Enterobacterales	Enterobacteriaceae	Klebsiella/Raoultella group	0
NZ_CP009879.1	178563	72407	Enterobacterales	Enterobacteriaceae	Klebsiella/Raoultella group	0
NZ_CP014476.1	5172098	1538553	Methylococcales	Methylococcaceae	Methylomonas	0
NZ_LK021130.1	3119695	55601	Vibrionales	Vibrionaceae	Vibrio	0
NZ_LK021129.1	1187342	55601	Vibrionales	Vibrionaceae	Vibrio	0
NZ_LK021128.1	66798	55601	Vibrionales	Vibrionaceae	Vibrio	0
NZ_CP007712.1	3954354	1455315	Moraxellales	Moraxellaceae	Acinetobacter	0
NZ_CP007713.1	8006	1455315	Moraxellales	Moraxellaceae	Acinetobacter	0
NZ_CP007714.1	6076	1455315	Moraxellales	Moraxellaceae	Acinetobacter	0
NZ_CP009888.1	3197498	1348114	Alteromonadales	Pseudoalteromonadaceae	Pseudoalteromonas	0
NZ_CP009889.1	1618489	1348114	Alteromonadales	Pseudoalteromonadaceae	Pseudoalteromonas	0
NZ_CP012997.1	1124711	666	Vibrionales	Vibrionaceae	Vibrio	0
NZ_CP012998.1	2937102	666	Vibrionales	Vibrionaceae	Vibrio	0
NZ_CP009644.1	4558663	1245474	Enterobacterales	Enterobacteriaceae	Escherichia	0
NZ_CP009747.1	5087619	157782	Pseudomonadales	Pseudomonadaceae	Pseudomonas	0
NZ_CP011364.1	3934167	1578828	Enterobacterales	Hafniaceae	Edwardsiella	0
NZ_CP009789.1	4558660	83333	Enterobacterales	Enterobacteriaceae	Escherichia	0
NZ_CP007149.1	5087638	439184	Enterobacterales	Enterobacteriaceae	Escherichia	0
NZ_CP007150.1	114231	439184	Enterobacterales	Enterobacteriaceae	Escherichia	0
NZ_CP007715.1	2431533	202947	Pasteurellales	Pasteurellaceae	Actinobacillus	0
NZ_CP009104.1	4827630	562	Enterobacterales	Enterobacteriaceae	Escherichia	0
NZ_CP009105.1	168318	562	Enterobacterales	Enterobacteriaceae	Escherichia	0
NZ_CP009106.2	4884464	562	Enterobacterales	Enterobacteriaceae	Escherichia	0
NZ_CP009107.1	161447	562	Enterobacterales	Enterobacteriaceae	Escherichia	0
NZ_CP009685.1	4636831	511145	Enterobacterales	Enterobacteriaceae	Escherichia	0
NC_022528.1	4109740	28173	Vibrionales	Vibrionaceae	Vibrio	1
NC_022543.1	2212415	28173	Vibrionales	Vibrionaceae	Vibrio	0
NZ_AP012978.1	2597759	1248727	unclassified Gammaproteobacteria	endosymbiont of unidentified scaly snail isolate Monju		0
NZ_CP012999.1	4763114	1560339	Enterobacterales	Enterobacteriaceae	Enterobacter	0
NZ_CP010304.1	5488700	1330457	Enterobacterales	Enterobacteriaceae	Escherichia	1
NZ_CP010305.1	94730	1330457	Enterobacterales	Enterobacteriaceae	Escherichia	0
NZ_CP009056.1	2692351	1267021	Orbales	Orbaceae	Frischella	0
NZ_CP010361.1	5344430	573	Enterobacterales	Enterobacteriaceae	Klebsiella/Raoultella group	0
NZ_CP010574.1	167664	573	Enterobacterales	Enterobacteriaceae	Klebsiella/Raoultella group	0
NZ_CP010575.1	72864	573	Enterobacterales	Enterobacteriaceae	Klebsiella/Raoultella group	0
NZ_CP010576.1	35843	573	Enterobacterales	Enterobacteriaceae	Klebsiella/Raoultella group	0
NZ_CP012165.1	4930963	301102	Enterobacterales	Enterobacteriaceae	Enterobacter	1
NZ_CP010366.2	6914	301102	Enterobacterales	Enterobacteriaceae	Enterobacter	0
NZ_CP010363.1	139941	301102	Enterobacterales	Enterobacteriaceae	Enterobacter	0
NZ_CP012166.1	2725	301102	Enterobacterales	Enterobacteriaceae	Enterobacter	0
NZ_CP010364.1	4938	301102	Enterobacterales	Enterobacteriaceae	Enterobacter	0
NZ_CP010367.1	5413	301102	Enterobacterales	Enterobacteriaceae	Enterobacter	0
NZ_CP010365.1	70092	301102	Enterobacterales	Enterobacteriaceae	Enterobacter	0
NZ_CP012162.1	5017289	1812935	Enterobacterales	Enterobacteriaceae	Enterobacter	1
NZ_CP012163.1	109753	1812935	Enterobacterales	Enterobacteriaceae	Enterobacter	0
NZ_CP010360.2	141402	1812935	Enterobacterales	Enterobacteriaceae	Enterobacter	0
NZ_CP012164.1	8452	1812935	Enterobacterales	Enterobacteriaceae	Enterobacter	0
NZ_CP012167.1	4688189	299766	Enterobacterales	Enterobacteriaceae	Enterobacter	0
NZ_CP010383.2	106410	299766	Enterobacterales	Enterobacteriaceae	Enterobacter	0
NZ_CP012169.1	210894	299766	Enterobacterales	Enterobacteriaceae	Enterobacter	0
NZ_CP012168.1	239973	299766	Enterobacterales	Enterobacteriaceae	Enterobacter	0
NZ_CP010381.1	4921	299766	Enterobacterales	Enterobacteriaceae	Enterobacter	0
NZ_CP010382.1	53129	299766	Enterobacterales	Enterobacteriaceae	Enterobacter	0
NZ_CP009274.2	5501013	244366	Enterobacterales	Enterobacteriaceae	Klebsiella/Raoultella group	1
NZ_CP009275.1	162706	244366	Enterobacterales	Enterobacteriaceae	Klebsiella/Raoultella group	0
NZ_CP009276.1	54715	244366	Enterobacterales	Enterobacteriaceae	Klebsiella/Raoultella group	0
NZ_CP005930.1	4929051	1329907	Enterobacterales	Enterobacteriaceae	Escherichia	0
NZ_CP005931.1	194170	1329907	Enterobacterales	Enterobacteriaceae	Escherichia	0
NZ_CP005932.1	2836	1329907	Enterobacterales	Enterobacteriaceae	Escherichia	0
NZ_CP006738.1	5329385	1392500	Enterobacterales	Enterobacteriaceae	Klebsiella/Raoultella group	0
NZ_CP010376.2	4897485	299766	Enterobacterales	Enterobacteriaceae	Enterobacter	0
NZ_CP012170.1	263138	299766	Enterobacterales	Enterobacteriaceae	Enterobacter	0
NZ_CP010374.1	43621	299766	Enterobacterales	Enterobacteriaceae	Enterobacter	0
NZ_CP010375.2	5007	299766	Enterobacterales	Enterobacteriaceae	Enterobacter	0
NZ_CP010371.1	4761012	562	Enterobacterales	Enterobacteriaceae	Escherichia	0
NZ_CP010372.1	151583	562	Enterobacterales	Enterobacteriaceae	Escherichia	0
NZ_CP010373.2	193908	562	Enterobacterales	Enterobacteriaceae	Escherichia	0
NZ_CP010368.1	3858956	106654	Moraxellales	Moraxellaceae	Acinetobacter	1
NZ_CP010903.1	66409	106654	Moraxellales	Moraxellaceae	Acinetobacter	0
NZ_CP010369.1	89111	106654	Moraxellales	Moraxellaceae	Acinetobacter	0
NZ_CP010370.2	47274	106654	Moraxellales	Moraxellaceae	Acinetobacter	0
NZ_CP010377.1	4632074	301105	Enterobacterales	Enterobacteriaceae	Enterobacter	1
NZ_CP010380.1	328905	301105	Enterobacterales	Enterobacteriaceae	Enterobacter	0
NZ_CP010379.1	43621	301105	Enterobacterales	Enterobacteriaceae	Enterobacter	0
NZ_CP010378.1	59134	301105	Enterobacterales	Enterobacteriaceae	Enterobacter	0
NZ_CP010384.1	4784288	1296536	Enterobacterales	Enterobacteriaceae	Enterobacter	0
NZ_CP010385.1	106698	1296536	Enterobacterales	Enterobacteriaceae	Enterobacter	0
NZ_CP010386.1	121660	1296536	Enterobacterales	Enterobacteriaceae	Enterobacter	0
NZ_CP010387.1	43500	1296536	Enterobacterales	Enterobacteriaceae	Enterobacter	0
NZ_CP010392.1	5313576	573	Enterobacterales	Enterobacteriaceae	Klebsiella/Raoultella group	0
NZ_CP010394.1	13841	573	Enterobacterales	Enterobacteriaceae	Klebsiella/Raoultella group	0
NZ_CP010393.1	207543	573	Enterobacterales	Enterobacteriaceae	Klebsiella/Raoultella group	0
NZ_CP010395.1	43380	573	Enterobacterales	Enterobacteriaceae	Klebsiella/Raoultella group	0
NZ_CP010396.1	71572	573	Enterobacterales	Enterobacteriaceae	Klebsiella/Raoultella group	0
NZ_CP010397.1	3902527	470	Moraxellales	Moraxellaceae	Acinetobacter	0
NZ_CP010398.1	114848	470	Moraxellales	Moraxellaceae	Acinetobacter	0
NZ_CP010399.1	47274	470	Moraxellales	Moraxellaceae	Acinetobacter	0
NZ_CP010400.1	9327	470	Moraxellales	Moraxellaceae	Acinetobacter	0
NZ_CP006722.1	5341039	1392499	Enterobacterales	Enterobacteriaceae	Klebsiella/Raoultella group	1
NZ_CP007541.1	656901	325775	Legionellales	Coxiellaceae	Coxiella	0
NZ_CP010409.1	4497453	56458	Xanthomonadales	Xanthomonadaceae	Xanthomonas	0
NZ_CP010410.1	508653	56458	Xanthomonadales	Xanthomonadaceae	Xanthomonas	0
NZ_CP010427.1	1658482	594679	Thiotrichales	Francisellaceae	Allofrancisella	0
NZ_CP010428.1	3045	594679	Thiotrichales	Francisellaceae	Allofrancisella	0
NZ_CP006929.1	4532364	1427366	Enterobacterales	Pectobacteriaceae	Dickeya	0
NZ_CP006857.1	5175545	1308541	Xanthomonadales	Xanthomonadaceae	Xanthomonas	1
NZ_CP006855.1	33703	1308541	Xanthomonadales	Xanthomonadaceae	Xanthomonas	0
NZ_CP006856.1	64920	1308541	Xanthomonadales	Xanthomonadaceae	Xanthomonas	0
NZ_CP007399.1	6603099	287	Pseudomonadales	Pseudomonadaceae	Pseudomonas	0
NZ_CP010415.1	4591803	1328314	Pseudomonadales	Pseudomonadaceae	Azotobacter group	0
NZ_CP010416.1	10435	1328314	Pseudomonadales	Pseudomonadaceae	Azotobacter group	0
NZ_CP010417.1	13852	1328314	Pseudomonadales	Pseudomonadaceae	Azotobacter group	0
NZ_CP010418.1	62783	1328314	Pseudomonadales	Pseudomonadaceae	Azotobacter group	0
NZ_CP010419.1	69317	1328314	Pseudomonadales	Pseudomonadaceae	Azotobacter group	0
NZ_CP010420.1	132372	1328314	Pseudomonadales	Pseudomonadaceae	Azotobacter group	0
NZ_CP010421.1	311724	1328314	Pseudomonadales	Pseudomonadaceae	Azotobacter group	0
NZ_CP007511.1	4383480	1123016	Pseudomonadales	Pseudomonadaceae	Pseudomonas	0
NZ_CP009049.1	4599018	54388	Enterobacterales	Enterobacteriaceae	Salmonella	0
NZ_CP009559.1	4612373	54388	Enterobacterales	Enterobacteriaceae	Salmonella	0
NZ_CP006883.1	5000814	1419584	Aeromonadales	Aeromonadaceae	Aeromonas	0
NZ_CP006957.2	2524779	1222034	Pasteurellales	Pasteurellaceae	Mannheimia	1
NZ_CP010315.1	5017219	562	Enterobacterales	Enterobacteriaceae	Escherichia	0
NZ_CP010317.1	106397	562	Enterobacterales	Enterobacteriaceae	Escherichia	0
NZ_CP010318.1	4599	562	Enterobacterales	Enterobacteriaceae	Escherichia	0
NZ_CP010316.1	144859	562	Enterobacterales	Enterobacteriaceae	Escherichia	0
NZ_CP007592.1	5104557	930406	Enterobacterales	Enterobacteriaceae	Escherichia	0
NZ_CP007563.1	357461	1163752	Oceanospirillales	Halomonadaceae	Zymobacter group	0
NZ_CP010523.2	5521203	244366	Enterobacterales	Enterobacteriaceae	Klebsiella/Raoultella group	0
NZ_AP010872.1	745590	476281	Enterobacterales	Enterobacteriaceae	Candidatus Ishikawaella	0
NZ_AP010873.1	9139	476281	Enterobacterales	Enterobacteriaceae	Candidatus Ishikawaella	0
NZ_AP014565.1	5051841	996633	Enterobacterales	Enterobacteriaceae	Salmonella	0
NZ_AP014566.1	132611	996633	Enterobacterales	Enterobacteriaceae	Salmonella	0
NZ_AP012273.1	3129662	1076588	Gammaproteobacteria incertae sedis	Thiolapillus	Thiolapillus brandeum	0
NZ_AP012274.1	10497	1076588	Gammaproteobacteria incertae sedis	Thiolapillus	Thiolapillus brandeum	0
NZ_AP012275.1	13478	1076588	Gammaproteobacteria incertae sedis	Thiolapillus	Thiolapillus brandeum	0
NZ_AP014522.1	6827892	1420599	Pseudomonadales	Pseudomonadaceae	Pseudomonas	0
NZ_AP013063.1	5225577	1334564	Enterobacterales	Yersiniaceae	Serratia	0
NZ_AP013064.1	41517	1334564	Enterobacterales	Yersiniaceae	Serratia	0
NZ_AP013065.1	58929	1334564	Enterobacterales	Yersiniaceae	Serratia	0
NZ_AP013357.1	4021920	1401639	Moraxellales	Moraxellaceae	Acinetobacter	0
NZ_AP014521.1	708439	1410383	Enterobacterales	Enterobacteriaceae	Enterobacteriaceae incertae sedis	0
NZ_AP014633.1	4810005	40754	Thiotrichales	Thiotrichaceae	Thioploca	0
NZ_AP014649.1	4000970	470	Moraxellales	Moraxellaceae	Acinetobacter	0
NZ_AP014650.1	189354	470	Moraxellales	Moraxellaceae	Acinetobacter	0
NZ_AP014524.1	2936971	1420885	Vibrionales	Vibrionaceae	Vibrio	0
NZ_AP014525.1	1093973	1420885	Vibrionales	Vibrionaceae	Vibrio	0
NZ_AP014646.1	6850954	287	Pseudomonadales	Pseudomonadaceae	Pseudomonas	0
NZ_AP014622.1	6814936	287	Pseudomonadales	Pseudomonadaceae	Pseudomonas	0
NZ_AP014637.1	6332373	1028989	Pseudomonadales	Pseudomonadaceae	Pseudomonas	0
NZ_CP010555.1	6712339	287	Pseudomonadales	Pseudomonadaceae	Pseudomonas	0
NZ_CP010557.1	5522044	54291	Enterobacterales	Enterobacteriaceae	Klebsiella/Raoultella group	0
NZ_CP009166.1	4948797	745156	Enterobacterales	Enterobacteriaceae	Escherichia	0
NZ_CP009167.1	108501	745156	Enterobacterales	Enterobacteriaceae	Escherichia	0
NZ_CP009169.1	4671	745156	Enterobacterales	Enterobacteriaceae	Escherichia	0
NZ_CP009168.1	94959	745156	Enterobacterales	Enterobacteriaceae	Escherichia	0
NZ_CP010585.1	4557511	562	Enterobacterales	Enterobacteriaceae	Escherichia	0
NZ_CP010781.1	3909008	470	Moraxellales	Moraxellaceae	Acinetobacter	0
NZ_CP010782.1	8731	470	Moraxellales	Moraxellaceae	Acinetobacter	0
NZ_CP007151.1	3975896	1420916	Pseudomonadales	Marinobacteraceae	Marinobacter	0
NZ_CP007152.1	4616532	1420917	Pseudomonadales	Marinobacteraceae	Marinobacter	0
NZ_CP010344.1	4803751	758831	Enterobacterales	Enterobacteriaceae	Escherichia	0
NZ_CP010345.1	100061	758831	Enterobacterales	Enterobacteriaceae	Escherichia	0
NZ_CP010359.1	6233254	70775	Pseudomonadales	Pseudomonadaceae	Pseudomonas	0
NZ_CP024711.1	4932920	1089444	Enterobacterales	Pectobacteriaceae	Dickeya	0
NZ_CP010816.1	4528118	562	Enterobacterales	Enterobacteriaceae	Escherichia	0
NZ_CP009353.1	1923262	1452728	Thiotrichales	Francisellaceae	Francisella	0
NZ_CP009352.1	3978	1452728	Thiotrichales	Francisellaceae	Francisella	0
NZ_CP009343.1	2040998	28110	Thiotrichales	Francisellaceae	Francisella	0
NZ_CP009342.1	3936	28110	Thiotrichales	Francisellaceae	Francisella	0
NZ_CP009436.1	2045775	28110	Thiotrichales	Francisellaceae	Francisella	0
NZ_CP009437.1	3936	28110	Thiotrichales	Francisellaceae	Francisella	0
NZ_CP009693.1	1892782	119857	Thiotrichales	Francisellaceae	Francisella	0
NZ_CP009440.1	2148038	28110	Thiotrichales	Francisellaceae	Francisella	0
NZ_CP009441.1	4016	28110	Thiotrichales	Francisellaceae	Francisella	0
NZ_CP009442.1	1919185	28110	Thiotrichales	Francisellaceae	Francisella	0
NZ_CP009443.1	4876	28110	Thiotrichales	Francisellaceae	Francisella	0
NZ_CP009444.1	2022507	28110	Thiotrichales	Francisellaceae	Francisella	0
NZ_CP009446.1	8805	28110	Thiotrichales	Francisellaceae	Francisella	0
NZ_CP009445.1	2402	28110	Thiotrichales	Francisellaceae	Francisella	0
NZ_CP009694.1	1892177	376619	Thiotrichales	Francisellaceae	Francisella	0
NZ_CP009607.1	1870206	1450527	Thiotrichales	Francisellaceae	Francisella	0
NZ_CP009633.1	1910592	401614	Thiotrichales	Francisellaceae	Francisella	0
NZ_CP010019.1	2017400	539329	Thiotrichales	Francisellaceae	Francisella	0
NZ_CP010115.1	1862444	119856	Thiotrichales	Francisellaceae	Francisella	0
NZ_CP010288.1	1893733	119857	Thiotrichales	Francisellaceae	Francisella	0
NZ_CP010289.1	1894186	119857	Thiotrichales	Francisellaceae	Francisella	0
NZ_CP010290.1	1892789	177416	Thiotrichales	Francisellaceae	Francisella	0
NZ_CP011124.1	4502758	562	Enterobacterales	Enterobacteriaceae	Escherichia	0
NZ_CP009367.1	4548749	630	Enterobacterales	Yersiniaceae	Yersinia	0
NZ_CP009366.1	66663	630	Enterobacterales	Yersiniaceae	Yersinia	0
NZ_CP009364.1	4495532	1454377	Enterobacterales	Yersiniaceae	Yersinia	0
NZ_CP009363.1	55362	1454377	Enterobacterales	Yersiniaceae	Yersinia	0
NZ_CP009492.1	4685423	632	Enterobacterales	Yersiniaceae	Yersinia	0
NZ_CP009491.1	70288	632	Enterobacterales	Yersiniaceae	Yersinia	0
NZ_CP009490.1	96196	632	Enterobacterales	Yersiniaceae	Yersinia	0
NZ_CP009489.1	9610	632	Enterobacterales	Yersiniaceae	Yersinia	0
NZ_CP009539.1	3605216	29486	Enterobacterales	Yersiniaceae	Yersinia	0
NZ_CP009704.1	4531804	632	Enterobacterales	Yersiniaceae	Yersinia	0
NZ_CP009702.1	99285	632	Enterobacterales	Yersiniaceae	Yersinia	0
NZ_CP009703.1	68549	632	Enterobacterales	Yersiniaceae	Yersinia	0
NZ_CP009701.1	9608	632	Enterobacterales	Yersiniaceae	Yersinia	0
NZ_CP009712.1	4743972	273123	Enterobacterales	Yersiniaceae	Yersinia	0
NZ_CP009711.1	68525	273123	Enterobacterales	Yersiniaceae	Yersinia	0
NZ_CP009710.1	26933	273123	Enterobacterales	Yersiniaceae	Yersinia	0
NZ_CP009715.1	4519828	386656	Enterobacterales	Yersiniaceae	Yersinia	0
NZ_CP009713.1	71507	386656	Enterobacterales	Yersiniaceae	Yersinia	0
NZ_CP009714.1	136983	386656	Enterobacterales	Yersiniaceae	Yersinia	0
NZ_CP009723.1	4659530	632	Enterobacterales	Yersiniaceae	Yersinia	0
NZ_CP009721.1	70305	632	Enterobacterales	Yersiniaceae	Yersinia	0
NZ_CP009722.1	96210	632	Enterobacterales	Yersiniaceae	Yersinia	0
NZ_CP009724.1	9364	632	Enterobacterales	Yersiniaceae	Yersinia	0
NZ_CP009757.1	4729753	633	Enterobacterales	Yersiniaceae	Yersinia	0
NZ_CP009792.1	4689436	502800	Enterobacterales	Yersiniaceae	Yersinia	0
NZ_CP009781.1	4471090	1453495	Enterobacterales	Yersiniaceae	Yersinia	0
NZ_CP009759.1	4706165	633	Enterobacterales	Yersiniaceae	Yersinia	0
NZ_CP009758.1	68394	633	Enterobacterales	Yersiniaceae	Yersinia	0
NZ_CP009786.1	4728337	633	Enterobacterales	Yersiniaceae	Yersinia	0
NZ_CP009787.1	4372253	29485	Enterobacterales	Yersiniaceae	Yersinia	0
NZ_CP009780.1	4695575	502801	Enterobacterales	Yersiniaceae	Yersinia	0
NZ_CP009779.1	69812	502801	Enterobacterales	Yersiniaceae	Yersinia	0
NZ_CP009785.1	4662886	632	Enterobacterales	Yersiniaceae	Yersinia	0
NZ_CP009783.1	70305	632	Enterobacterales	Yersiniaceae	Yersinia	0
NZ_CP009784.1	96921	632	Enterobacterales	Yersiniaceae	Yersinia	0
NZ_CP009782.1	8150	632	Enterobacterales	Yersiniaceae	Yersinia	0
NZ_CP009801.1	4859749	631	Enterobacterales	Yersiniaceae	Yersinia	0
NZ_CP009838.1	4534244	630	Enterobacterales	Yersiniaceae	Yersinia	0
NZ_CP009837.1	69701	630	Enterobacterales	Yersiniaceae	Yersinia	0
NZ_CP009840.1	4569625	1035377	Enterobacterales	Yersiniaceae	Yersinia	0
NZ_CP009841.1	95328	1035377	Enterobacterales	Yersiniaceae	Yersinia	0
NZ_CP009839.1	9612	1035377	Enterobacterales	Yersiniaceae	Yersinia	0
NZ_CP009844.1	4654228	632	Enterobacterales	Yersiniaceae	Yersinia	0
NZ_CP009842.1	70305	632	Enterobacterales	Yersiniaceae	Yersinia	0
NZ_CP009843.1	53435	632	Enterobacterales	Yersiniaceae	Yersinia	0
NZ_CP009906.1	4708024	360102	Enterobacterales	Yersiniaceae	Yersinia	0
NZ_CP009905.1	70290	360102	Enterobacterales	Yersiniaceae	Yersinia	0
NZ_CP009904.1	96473	360102	Enterobacterales	Yersiniaceae	Yersinia	0
NZ_CP009903.1	9609	360102	Enterobacterales	Yersiniaceae	Yersinia	0
NZ_CP009935.1	4501786	349746	Enterobacterales	Yersiniaceae	Yersinia	0
NZ_CP009937.1	68190	349746	Enterobacterales	Yersiniaceae	Yersinia	0
NZ_CP009934.1	95352	349746	Enterobacterales	Yersiniaceae	Yersinia	0
NZ_CP009936.1	9282	349746	Enterobacterales	Yersiniaceae	Yersinia	0
NZ_CP009997.1	4496569	28152	Enterobacterales	Yersiniaceae	Yersinia	0
NZ_CP009991.1	4523033	632	Enterobacterales	Yersiniaceae	Yersinia	0
NZ_CP009989.1	99286	632	Enterobacterales	Yersiniaceae	Yersinia	0
NZ_CP009990.1	68552	632	Enterobacterales	Yersiniaceae	Yersinia	0
NZ_CP009988.1	9610	632	Enterobacterales	Yersiniaceae	Yersinia	0
NZ_CP010023.1	4607660	748678	Enterobacterales	Yersiniaceae	Yersinia	0
NZ_CP010022.1	70169	748678	Enterobacterales	Yersiniaceae	Yersinia	0
NZ_CP010021.1	106992	748678	Enterobacterales	Yersiniaceae	Yersinia	0
NZ_CP010020.1	9606	748678	Enterobacterales	Yersiniaceae	Yersinia	0
NZ_CP010067.1	4742580	748672	Enterobacterales	Yersiniaceae	Yersinia	0
NZ_CP010069.1	74956	748672	Enterobacterales	Yersiniaceae	Yersinia	0
NZ_CP010068.1	12763	748672	Enterobacterales	Yersiniaceae	Yersinia	0
NZ_CP010103.1	2005074	264	Thiotrichales	Francisellaceae	Francisella	0
NZ_CP010104.1	41959	264	Thiotrichales	Francisellaceae	Francisella	0
NZ_CP010247.1	4529728	649716	Enterobacterales	Yersiniaceae	Yersinia	0
NZ_CP010246.1	71525	649716	Enterobacterales	Yersiniaceae	Yersinia	0
NZ_CP010248.1	136889	649716	Enterobacterales	Yersiniaceae	Yersinia	0
NZ_CP010892.1	6929263	1611770	Pseudomonadales	Pseudomonadaceae	Pseudomonas	0
NZ_CP010893.1	36379	1611770	Pseudomonadales	Pseudomonadaceae	Pseudomonas	0
NZ_CP010894.1	21121	1611770	Pseudomonadales	Pseudomonadaceae	Pseudomonas	0
NZ_CP010876.1	5010884	562	Enterobacterales	Enterobacteriaceae	Escherichia	0
NZ_CP010877.1	1506	562	Enterobacterales	Enterobacteriaceae	Escherichia	0
NZ_CP010878.1	4088	562	Enterobacterales	Enterobacteriaceae	Escherichia	0
NZ_CP010879.1	5167	562	Enterobacterales	Enterobacteriaceae	Escherichia	0
NZ_CP010880.1	30855	562	Enterobacterales	Enterobacteriaceae	Escherichia	0
NZ_CP010881.1	116803	562	Enterobacterales	Enterobacteriaceae	Escherichia	0
NZ_CP010882.1	122966	562	Enterobacterales	Enterobacteriaceae	Escherichia	0
NZ_CP007470.1	1846259	727	Pasteurellales	Pasteurellaceae	Haemophilus	0
NZ_CP007471.1	1846503	727	Pasteurellales	Pasteurellaceae	Haemophilus	0
NZ_CP007472.1	1887620	727	Pasteurellales	Pasteurellaceae	Haemophilus	0
NZ_CP010912.1	4457472	589873	Alteromonadales	Alteromonadaceae	Alteromonas/Salinimonas group	1
NZ_CP010896.1	6143950	321846	Pseudomonadales	Pseudomonadaceae	Pseudomonas	1
NZ_CP015483.1	3971435	470	Moraxellales	Moraxellaceae	Acinetobacter	0
NZ_CP015484.1	110965	470	Moraxellales	Moraxellaceae	Acinetobacter	0
NZ_CP015485.1	24022	470	Moraxellales	Moraxellaceae	Acinetobacter	0
NZ_CP015486.1	15198	470	Moraxellales	Moraxellaceae	Acinetobacter	0
NZ_CP007142.1	6475959	1445510	Oceanospirillales	Saccharospirillaceae	Gynuella	0
NZ_CP007221.1	5080102	129394	Xanthomonadales	Xanthomonadaceae	Xanthomonas	0
NZ_CP007211.2	4667713	1454592	Enterobacterales	Enterobacteriaceae	Salmonella	0
NZ_CP010947.1	4884823	644	Aeromonadales	Aeromonadaceae	Aeromonas	0
NZ_CP010948.1	2838	644	Aeromonadales	Aeromonadaceae	Aeromonas	0
NZ_CP010949.1	5958	644	Aeromonadales	Aeromonadaceae	Aeromonas	0
NZ_CP010950.1	7770	644	Aeromonadales	Aeromonadaceae	Aeromonas	0
NZ_CP007216.2	4695514	1454620	Enterobacterales	Enterobacteriaceae	Salmonella	0
NZ_CP007222.1	4565462	1454603	Enterobacterales	Enterobacteriaceae	Salmonella	0
NZ_CP005973.1	2052529	658445	Vibrionales	Vibrionaceae	Photobacterium	0
NZ_CP005974.1	3856884	658445	Vibrionales	Vibrionaceae	Photobacterium	0
NZ_CP007235.2	4856438	1454639	Enterobacterales	Enterobacteriaceae	Salmonella	0
NZ_CP007166.1	5016623	1458476	Xanthomonadales	Xanthomonadaceae	Xanthomonas	0
NZ_LM995446.1	4585620	562	Enterobacterales	Enterobacteriaceae	Escherichia	0
NZ_LM651928.1	4526576	623	Enterobacterales	Enterobacteriaceae	Shigella	0
NZ_LN614827.1	4181563	1212491	Legionellales	Legionellaceae	Legionella	0
NZ_LN614828.1	238761	1212491	Legionellales	Legionellaceae	Legionella	0
NZ_LN614829.1	14566	1212491	Legionellales	Legionellaceae	Legionella	0
NZ_LN681227.1	4432103	1437823	Enterobacterales	Morganellaceae	Xenorhabdus	0
NZ_LN681228.1	154559	1437823	Enterobacterales	Morganellaceae	Xenorhabdus	0
NZ_LM655252.1	357498	1495769	Oceanospirillales	Halomonadaceae	Zymobacter group	0
NZ_LK391695.1	4696984	301	Pseudomonadales	Pseudomonadaceae	Pseudomonas	0
NZ_LN649235.1	4710675	595	Enterobacterales	Enterobacteriaceae	Salmonella	0
NZ_LM993812.1	4584860	562	Enterobacterales	Enterobacteriaceae	Escherichia	0
NZ_LN614830.1	3310028	451	Legionellales	Legionellaceae	Tatlockia	0
NZ_LN681225.1	3440975	449	Legionellales	Legionellaceae	Legionella	0
NZ_LN681226.1	129882	449	Legionellales	Legionellaceae	Legionella	0
NZ_LN554846.1	3003353	80852	Vibrionales	Vibrionaceae	Aliivibrio	0
NZ_LN554847.1	1515310	80852	Vibrionales	Vibrionaceae	Aliivibrio	0
NZ_LN554849.1	15266	80852	Vibrionales	Vibrionaceae	Aliivibrio	0
NZ_LN554851.1	2069	80852	Vibrionales	Vibrionaceae	Aliivibrio	0
NZ_LN554850.1	7177	80852	Vibrionales	Vibrionaceae	Aliivibrio	0
NZ_LN554848.1	91951	80852	Vibrionales	Vibrionaceae	Aliivibrio	0
NZ_LN554852.1	5086074	80854	Alteromonadales	Moritellaceae	Moritella	0
NZ_LN554854.1	3856	80854	Alteromonadales	Moritellaceae	Moritella	0
NZ_LN554853.1	4059	80854	Alteromonadales	Moritellaceae	Moritella	0
NZ_CP008989.1	5123664	611301	Xanthomonadales	Xanthomonadaceae	Xanthomonas	0
NZ_CP008987.1	33703	611301	Xanthomonadales	Xanthomonadaceae	Xanthomonas	0
NZ_CP008988.1	64920	611301	Xanthomonadales	Xanthomonadaceae	Xanthomonas	0
NZ_CP008992.1	5123810	1308548	Xanthomonadales	Xanthomonadaceae	Xanthomonas	0
NZ_CP008990.1	33703	1308548	Xanthomonadales	Xanthomonadaceae	Xanthomonas	0
NZ_CP008991.1	64920	1308548	Xanthomonadales	Xanthomonadaceae	Xanthomonas	0
NZ_CP008995.1	5175558	611301	Xanthomonadales	Xanthomonadaceae	Xanthomonas	1
NZ_CP008993.1	28776	611301	Xanthomonadales	Xanthomonadaceae	Xanthomonas	0
NZ_CP008994.1	64920	611301	Xanthomonadales	Xanthomonadaceae	Xanthomonas	0
NZ_CP008998.1	5124831	611301	Xanthomonadales	Xanthomonadaceae	Xanthomonas	0
NZ_CP008996.1	33703	611301	Xanthomonadales	Xanthomonadaceae	Xanthomonas	0
NZ_CP008997.1	63721	611301	Xanthomonadales	Xanthomonadaceae	Xanthomonas	0
NZ_CP009001.1	5123512	611301	Xanthomonadales	Xanthomonadaceae	Xanthomonas	0
NZ_CP008999.1	33703	611301	Xanthomonadales	Xanthomonadaceae	Xanthomonas	0
NZ_CP009000.1	63721	611301	Xanthomonadales	Xanthomonadaceae	Xanthomonas	0
NZ_CP009004.1	5124846	611301	Xanthomonadales	Xanthomonadaceae	Xanthomonas	0
NZ_CP009002.1	33702	611301	Xanthomonadales	Xanthomonadaceae	Xanthomonas	0
NZ_CP009003.1	63721	611301	Xanthomonadales	Xanthomonadaceae	Xanthomonas	0
NZ_CP009007.1	5175551	611301	Xanthomonadales	Xanthomonadaceae	Xanthomonas	1
NZ_CP009005.1	26933	611301	Xanthomonadales	Xanthomonadaceae	Xanthomonas	0
NZ_CP009006.1	64920	611301	Xanthomonadales	Xanthomonadaceae	Xanthomonas	0
NZ_CP009010.1	5124810	611301	Xanthomonadales	Xanthomonadaceae	Xanthomonas	0
NZ_CP009008.1	33695	611301	Xanthomonadales	Xanthomonadaceae	Xanthomonas	0
NZ_CP009009.1	64912	611301	Xanthomonadales	Xanthomonadaceae	Xanthomonas	0
NZ_CP009013.1	5124790	611301	Xanthomonadales	Xanthomonadaceae	Xanthomonas	0
NZ_CP009011.1	33695	611301	Xanthomonadales	Xanthomonadaceae	Xanthomonas	0
NZ_CP009012.1	64912	611301	Xanthomonadales	Xanthomonadaceae	Xanthomonas	0
NZ_CP009016.1	5125126	611301	Xanthomonadales	Xanthomonadaceae	Xanthomonas	0
NZ_CP009014.1	33703	611301	Xanthomonadales	Xanthomonadaceae	Xanthomonas	0
NZ_CP009015.1	64919	611301	Xanthomonadales	Xanthomonadaceae	Xanthomonas	0
NZ_CP009019.1	5125124	611301	Xanthomonadales	Xanthomonadaceae	Xanthomonas	0
NZ_CP009017.1	33703	611301	Xanthomonadales	Xanthomonadaceae	Xanthomonas	0
NZ_CP009018.1	64920	611301	Xanthomonadales	Xanthomonadaceae	Xanthomonas	0
NZ_CP009022.1	5175486	611301	Xanthomonadales	Xanthomonadaceae	Xanthomonas	1
NZ_CP009020.1	26933	611301	Xanthomonadales	Xanthomonadaceae	Xanthomonas	0
NZ_CP009021.1	64920	611301	Xanthomonadales	Xanthomonadaceae	Xanthomonas	0
NZ_CP009025.1	5175550	611301	Xanthomonadales	Xanthomonadaceae	Xanthomonas	1
NZ_CP009023.1	26933	611301	Xanthomonadales	Xanthomonadaceae	Xanthomonas	0
NZ_CP009024.1	64920	611301	Xanthomonadales	Xanthomonadaceae	Xanthomonas	0
NZ_CP009028.1	5175552	611301	Xanthomonadales	Xanthomonadaceae	Xanthomonas	1
NZ_CP009026.1	28753	611301	Xanthomonadales	Xanthomonadaceae	Xanthomonas	0
NZ_CP009027.1	64920	611301	Xanthomonadales	Xanthomonadaceae	Xanthomonas	0
NZ_CP009031.1	5321148	611301	Xanthomonadales	Xanthomonadaceae	Xanthomonas	0
NZ_CP009029.1	18869	611301	Xanthomonadales	Xanthomonadaceae	Xanthomonas	0
NZ_CP009030.1	58317	611301	Xanthomonadales	Xanthomonadaceae	Xanthomonas	0
NZ_CP009034.1	5321148	611301	Xanthomonadales	Xanthomonadaceae	Xanthomonas	0
NZ_CP009032.1	18869	611301	Xanthomonadales	Xanthomonadaceae	Xanthomonas	0
NZ_CP009033.1	58317	611301	Xanthomonadales	Xanthomonadaceae	Xanthomonas	0
NZ_CP009037.1	5321141	611301	Xanthomonadales	Xanthomonadaceae	Xanthomonas	0
NZ_CP009035.1	18869	611301	Xanthomonadales	Xanthomonadaceae	Xanthomonas	0
NZ_CP009036.1	58317	611301	Xanthomonadales	Xanthomonadaceae	Xanthomonas	0
NZ_CP009040.1	5321071	611301	Xanthomonadales	Xanthomonadaceae	Xanthomonas	0
NZ_CP009038.1	18869	611301	Xanthomonadales	Xanthomonadaceae	Xanthomonas	0
NZ_CP009039.1	58317	611301	Xanthomonadales	Xanthomonadaceae	Xanthomonas	0
NZ_CP005975.1	6136735	321846	Pseudomonadales	Pseudomonadaceae	Pseudomonas	0
NZ_CP007483.2	4731596	1454590	Enterobacterales	Enterobacteriaceae	Salmonella	0
NZ_CP009042.1	3045476	686	Vibrionales	Vibrionaceae	Vibrio	0
NZ_CP009041.1	1046459	686	Vibrionales	Vibrionaceae	Vibrio	0
NZ_CP011077.1	5107633	1134687	Enterobacterales	Enterobacteriaceae	Klebsiella/Raoultella group	0
NZ_CP011098.1	2705355	75985	Pasteurellales	Pasteurellaceae	Mannheimia	0
NZ_CP011100.1	4908265	644	Aeromonadales	Aeromonadaceae	Aeromonas	1
NZ_CP011099.1	2704219	75985	Pasteurellales	Pasteurellaceae	Mannheimia	0
NZ_CP008706.1	3972672	470	Moraxellales	Moraxellaceae	Acinetobacter	0
NZ_CP008707.1	83610	470	Moraxellales	Moraxellaceae	Acinetobacter	0
NZ_CP008708.1	8731	470	Moraxellales	Moraxellaceae	Acinetobacter	0
NZ_CP008709.1	1967	470	Moraxellales	Moraxellaceae	Acinetobacter	0
NZ_CP011110.1	6646309	587753	Pseudomonadales	Pseudomonadaceae	Pseudomonas	0
NZ_CP011111.1	16587	587753	Pseudomonadales	Pseudomonadaceae	Pseudomonas	0
NZ_CP011078.1	3699725	29486	Enterobacterales	Yersiniaceae	Yersinia	0
NZ_HF572917.1	5277676	562	Enterobacterales	Enterobacteriaceae	Escherichia	0
NC_022742.1	88546	562	Enterobacterales	Enterobacteriaceae	Escherichia	0
NC_022743.1	75569	562	Enterobacterales	Enterobacteriaceae	Escherichia	0
NC_022741.1	1549	562	Enterobacterales	Enterobacteriaceae	Escherichia	0
NZ_FO203512.1	4406383	698738	Oceanospirillales	Oceanospirillaceae	Oleispira	0
NZ_HF571988.1	4940199	1262462	Enterobacterales	Yersiniaceae	Yersinia	0
NZ_FO834906.1	5438894	573	Enterobacterales	Enterobacteriaceae	Klebsiella/Raoultella group	0
NZ_FO834904.1	95087	573	Enterobacterales	Enterobacteriaceae	Klebsiella/Raoultella group	0
NZ_FO834905.1	121703	573	Enterobacterales	Enterobacteriaceae	Klebsiella/Raoultella group	0
NZ_FO704551.1	3659523	1354304	Enterobacterales	Morganellaceae	Xenorhabdus	0
NZ_FO704550.1	4195202	351671	Enterobacterales	Morganellaceae	Xenorhabdus	0
NZ_FO704549.1	8449	351671	Enterobacterales	Morganellaceae	Xenorhabdus	0
NZ_CP008740.1	1969659	1232659	Pasteurellales	Pasteurellaceae	Haemophilus	0
NZ_CP011117.2	6690033	47883	Pseudomonadales	Pseudomonadaceae	Pseudomonas	1
NZ_CP011134.1	5000386	941323	Enterobacterales	Enterobacteriaceae	Escherichia	0
NZ_CP011135.1	70533	941323	Enterobacterales	Enterobacteriaceae	Escherichia	0
NZ_CP011136.1	97864	941323	Enterobacterales	Enterobacteriaceae	Escherichia	0
NZ_CP011137.1	6989	941323	Enterobacterales	Enterobacteriaceae	Escherichia	0
NZ_CP011138.1	5631	941323	Enterobacterales	Enterobacteriaceae	Escherichia	0
NZ_CP011139.1	5164	941323	Enterobacterales	Enterobacteriaceae	Escherichia	0
NZ_CP011140.1	4075	941323	Enterobacterales	Enterobacteriaceae	Escherichia	0
NZ_CP011141.1	2089	941323	Enterobacterales	Enterobacteriaceae	Escherichia	0
NZ_CP011142.1	1783	941323	Enterobacterales	Enterobacteriaceae	Escherichia	0
NZ_CP011143.1	1552	941323	Enterobacterales	Enterobacteriaceae	Escherichia	0
NC_016112.1	4668296	1091494	Methylococcales	Methylococcaceae	Methylotuvimicrobium	0
NC_016108.1	128415	1091494	Methylococcales	Methylococcaceae	Methylotuvimicrobium	0
NZ_CP022134.1	3666044	1609967	Oceanospirillales	Halomonadaceae	Halomonas	0
NZ_CP010811.1	3928357	666	Vibrionales	Vibrionaceae	Vibrio	0
NZ_CP010812.1	4077462	666	Vibrionales	Vibrionaceae	Vibrio	0
NC_022541.1	4981995	366649	Xanthomonadales	Xanthomonadaceae	Xanthomonas	0
NC_022539.1	45224	366649	Xanthomonadales	Xanthomonadaceae	Xanthomonas	0
NC_022540.1	19514	366649	Xanthomonadales	Xanthomonadaceae	Xanthomonas	0
NC_022542.1	41950	366649	Xanthomonadales	Xanthomonadaceae	Xanthomonas	0
NZ_CP011018.1	4885378	562	Enterobacterales	Enterobacteriaceae	Escherichia	0
NZ_CP011019.1	207265	562	Enterobacterales	Enterobacteriaceae	Escherichia	0
NZ_CP010907.1	1150626	1235990	Enterobacterales	Erwiniaceae	Pantoea	0
NZ_CP010908.1	14562	1235990	Enterobacterales	Erwiniaceae	Pantoea	0
NZ_CP010909.1	6287	1235990	Enterobacterales	Erwiniaceae	Pantoea	0
NZ_CP010910.1	17880	1235990	Enterobacterales	Erwiniaceae	Pantoea	0
NZ_CP010911.1	7593	1235990	Enterobacterales	Erwiniaceae	Pantoea	0
NZ_CP011256.1	5254865	56448	Xanthomonadales	Xanthomonadaceae	Xanthomonas	0
NZ_CP011144.1	3891720	314722	Xanthomonadales	Xanthomonadaceae	Pseudoxanthomonas	0
NZ_FO818637.1	4635301	40576	Enterobacterales	Morganellaceae	Xenorhabdus	0
NZ_FO818639.1	8117	40576	Enterobacterales	Morganellaceae	Xenorhabdus	0
NZ_FO818638.1	177250	40576	Enterobacterales	Morganellaceae	Xenorhabdus	0
NZ_CP010048.1	749321	1505596	Enterobacterales	Enterobacteriaceae	Enterobacteriaceae incertae sedis	0
NZ_CP004391.1	2079121	1304873	Pasteurellales	Pasteurellaceae	Pasteurella	0
NZ_CP010049.1	773940	1505597	Enterobacterales	Enterobacteriaceae	Enterobacteriaceae incertae sedis	0
NZ_CP004392.1	2271688	1304890	Pasteurellales	Pasteurellaceae	Pasteurella	1
NZ_CP007523.1	4769471	1454642	Enterobacterales	Enterobacteriaceae	Salmonella	0
NZ_CP007540.2	4488371	1454606	Enterobacterales	Enterobacteriaceae	Salmonella	0
NZ_CP007559.2	4790388	1454627	Enterobacterales	Enterobacteriaceae	Salmonella	0
NZ_CP010438.1	4619729	83333	Enterobacterales	Enterobacteriaceae	Escherichia	0
NZ_CP010439.1	4604543	83333	Enterobacterales	Enterobacteriaceae	Escherichia	0
NZ_CP010440.1	4621164	83333	Enterobacterales	Enterobacteriaceae	Escherichia	0
NZ_CP010441.1	4607634	83333	Enterobacterales	Enterobacteriaceae	Escherichia	0
NZ_CP010442.1	4660432	83333	Enterobacterales	Enterobacteriaceae	Escherichia	0
[truncated: 13,359 more rows]
