# Supplementary material for: Host range of strand-biased circularizing integrative elements: a new class of mobile DNA elements nesting in Gammaproteobacteria
Source: Mob DNA. 2023 May 26;14:7. doi: 10.1186/s13100-023-00295-5 (PMC10214605; doi:10.1186/s13100-023-00295-5)
Supplement: Supplementary file 8 — Additional file 8. Coordinates, length, and GC percentage information of 37 SEs with identifiable termini. The number in the ID column corresponds to the panel number in the Additional file 6. The values in the region_start, region_end, and direction columns indicate the information used to generate the figure panels in Fig. 7 and Additional file 6. RefSeq IDs used for chromosomal GC percentage are shown in Sheet 2. [file 13100_2023_295_MOESM8_ESM.xlsx]

## Sheet: Sheet1
ID	SE_or_GInt	SE_name_in_text	CDS4_protein_id	CDS2_protein_id	Strain_name	host_genus	RefSeq ID	region_start	region_end	direction	SE_start	SE_end	Length (C-C')	SE_GC_percent	Chromosome_GC_percent	Cargo genes and descriptions	SE_sequence_file_name
1	SE	SE-6283	WP_176703597.1	WP_176703595.1	Vibrio alfacsensis 04Ya108	Vibrio	NZ_AP024165.1	2268157	2291395	1	2272467	2286291	13825	40.4051	44.373	bcp; Transposition was reported by Nonaka et al 2018; locus_tag VYA_19790	SE_WP_176703597.1.fasta
1					Vibrio alfacsensis CAIM1831	Vibrio	NZ_CP032093.1	857289	863456	-1
2	SE	SE-6945	WP_176703886.1	WP_176703888.1	Vibrio alfacsensis 04Ya108	Vibrio	NZ_AP024165.1	484554	497164	1	488328	495498	7171	41.6957	44.373	blaVHH; Transposition was reported by Nonaka et al 2021; locus_tag VYA_04430	SE_WP_176703886.1.fasta
2					Vibrio alfacsensis CAIM1831	Vibrio	NZ_CP032093.1	2631053	2636292	-1
3	GInt	GInt-PstDS4166	WP_043942113.1	WP_014595881.1	Pseudomonas stutzeri DSM 4166	Pseudomonas	NC_017532.1	956121	987631	1	960529	984372	23844	NA	NA	Restriction-modification system; Circularization was reported by Bardaji et al 2017	NA
3					Pseudomonas stutzeri F2a	Pseudomonas	NZ_AP024722.1	907365	916306	1
4	SE	SE-LadG426	WP_164529700.1	WP_164529702.1	Leclercia adecarboxylata strain G426	Leclercia	NZ_CP043398.1	1348832	1384397	-1	1350568	1383322	32755	47.3271	55.5819		SE_WP_164529700.1.fasta
4					Leclercia adecarboxylata strain USDA-ARS-USMARC-60222	Leclercia	NZ_CP013990.1	3409536	3413080	1
5	SE	SE-KspCC18092	WP_124968515.1	WP_124968517.1	Kosakonia sp. CCTCC M2018092	Kosakonia	NZ_CP034225.1	2720896	2740162	-1	2722598	2737610	15013	37.5741	56.0765		SE_WP_124968515.1.fasta
5					Kosakonia sp. SMBL-WEM22	Kosakonia	NZ_CP051488.1	2124492	2129843	1
6	SE	SE-EclNIH5	WP_001060535.1	WP_000737140.1	Enterobacter cloacae strain ECNIH5	Enterobacter	NZ_CP009854.1	4006441	4022723	1	4006870	4022173	15304	43.4984	55.19		SE_WP_001060535.1.fasta
6					Enterobacter cloacae strain GGT036	Enterobacter	NZ_CP009756.1	4205795	4206664	1
7	SE	SE-EasCA1043	WP_023309561.1	WP_023309559.1	Enterobacter asburiae CAV1043	Enterobacter	NZ_CP034336.1	2984803	3017149	-1	2990132	3010419	20288	42.0248	55.4797		SE_WP_023309561.1.fasta
7					Enterobacter asburiae RHBSTW-00542	Enterobacter	NZ_CP056711.1	4597786	4605603	1
8	SE	SE-AspNIH7	WP_103261658.1	WP_103261656.1	Aeromonas sp. ASNIH7	Aeromonas	NZ_CP026226.1	2366575	2388463	1	2373492	2380772	7281	43.1259	60.8372		SE_WP_103261658.1.fasta
8					Aeromonas sp. ASNIH1	Aeromonas	NZ_CP026228.1	1722295	1732828	1
9	SE	SE-AveTH0426	WP_064335083.1	WP_064335085.1	Aeromonas veronii TH0426	Aeromonas	NZ_CP012504.1	216682	259327	-1	226199	254395	28197	41.3626	58.2629		SE_WP_064335083.1.fasta
9					Aeromonas veronii X12	Aeromonas	NZ_CP024933.1	4637147	4650258	1
10	SE	SE-Ahylhw49	WP_134984313.1	WP_134984311.1	Aeromonas hydrophila lhw49	Aeromonas	NZ_CP050012.1	1735552	1773395	-1	1737666	1771748	34083	42.7075	60.7969		SE_WP_134984313.1.fasta
10					Aeromonas hydrophila Onp3.1	Aeromonas	NZ_CP050851.1	3168034	3173442	1
11	SE	SE-AveB565	WP_041915432.1	WP_013724208.1	Aeromonas veronii B565	Aeromonas	NC_015424.1	4391654	4418477	1	4394543	4416382	21840	41.8773	58.719		SE_WP_041915432.1.fasta
11					Aeromonas veronii X12	Aeromonas	NZ_CP024933.1	4640504	4646698	1
12	SE	SE-PmiBC1123	WP_124743874.1	WP_124743876.1	Proteus mirabilis PmBC1123	Proteus	NZ_CP034091.1	3664793	3685989	-1	3667053	3683316	16264	42.0561	39.0932		SE_WP_124743874.1.fasta
12					Proteus mirabilis BB2200	Proteus	NC_022000.1	3103627	3108471	-1
13	SE	SE-SenBL10	WP_099949652.1	WP_099949651.1	Salmonella enterica BL10	Salmonella	NZ_CP024619.1	1981400	1993809	1	1982483	1992641	10159	38.1927	52.1141		SE_WP_099949652.1.fasta
13					Salmonella enterica LT10	Salmonella	NC_003197.2	2079190	2082249	-1
14	SE	SE-AmaTe101	WP_101564313.1	WP_101564299.1	Alteromonas macleodii Te101	Alteromonas	NZ_CP018321.1	1888294	1898311	1	1889990	1896342	6353	36.833	44.6767	no cargo gene	SE_WP_101564313.1.fasta
14					Alteromonas macleodii D7	Alteromonas	NZ_CP014323.1	1957280	1962026	1
15	SE	SE-AspMB76	WP_100970988.1	WP_100970983.1	Alteromonas sp. MB-3u-76	Alteromonas	NZ_CP025115.1	871272	893690	1	878496	888473	9978	39.6472	43.8875		SE_WP_100970988.1.fasta
15					Alteromonas sp. RW2A1	Alteromonas	NZ_CP018031.1	877076	890000	1
16	SE	SE-PspDL6	WP_131690392.1	WP_131690390.1	Pseudoalteromonas sp. DL-6	Pseudoalteromonas	NZ_CP019770.1	360424	386286	1	361721	385408	23688	37.0061	40.5375		SE_WP_131690392.1.fasta
16					Pseudoalteromonas sp. 13-15	Pseudoalteromonas	NZ_CP019162.1	2855816	2859035	1
17	SE	SE-PagHa2018A	WP_121637677.1	WP_121638221.1	Pseudoalteromonas agarivorans Hao 2018	Pseudoalteromona	NZ_CP033065.1	2230376	2277300	1	2231734	2275855	44122	37.1062	41.0394		SE_WP_121637677.1.fasta
17					Pseudoalteromonas agarivorans DSM 14585	Pseudoalteromona	NZ_CP011011.1	1357597	1361198	-1
18	SE	SE-PagHa2018B	WP_121636907.1	WP_121636909.1	Pseudoalteromonas agarivorans Hao 2018	Pseudoalteromonas	NZ_CP033065.1	415000	443000	-1	425744	434720	8977	40.1359	41.0394		SE_WP_121636907.1.fasta
18					Pseudoalteromonas agarivorans DSM 14585	Pseudoalteromonas	NZ_CP011011.1	430103	449875	-1
19	SE	SE-VnaCC16371	WP_065302746.1	WP_065302744.1	Vibrio natriegens strain CCUG 16371	Vibrio	NZ_CP016347.1	2417325	2443092	1	2420112	2440657	20546	39.4724	45.1133		SE_WP_065302746.1.fasta
19					Vibrio natriegens NBRC 15636 = ATCC 14048 = DSM 759 strain ATCC 14048	Vibrio	NZ_CP009977.1	527764	533874	-1
20	SE	SE-Vvu072444	WP_158123957.1	WP_158123955.1	Vibrio vulnificus strain 07-2444 chr.1	Vibrio	NZ_CP046835。１	2789821	2809775	1	2792621	2809087	16467	38.2098	46.2638		SE_WP_158123957.1.fasta
20					Vibrio vulnificus strain FORC_037 chr.1	Vibrio	NZ_CP016321.1	3124312	3128121	1
21	SE	SE-VpaR14	WP_108745038.1	WP_108745040.1	Vibrio parahaemolyticus strain R14 chr.1	Vibrio	NZ_CP028141.1	2719205	2736285	-1	2722019	2733881	11863	39.7791	45.1785		SE_WP_108745038.1.fasta
21					Vibrio parahaemolyticus strain ATCC 17802 chr.1	Vibrio	NZ_CP014046.2	311353	315354	-1
22	SE	SE-Vme950200	WP_158144488.1	WP_158144486.1	Vibrio metschnikovii strain 9502-00 chr.1	Vibrio	NZ_CP046793.1	1743352	1763629	1	1745774	1762506	16733	39.2279	44.5184		SE_WP_158144488.1.fasta
22					Vibrio metschnikovii strain 07-2421 chr.1	Vibrio	NZ_CP046822.1	307100	313416	-1
23	SE	SE-VcaCA519	WP_012128582.1	WP_012128585.1	Vibrio campbellii CAIM 519 = NBRC 15631 = ATCC BAA-1116 chr.I	Vibrio	NC_022269.1	3370952	3397738	1	3375815	3389547	13733	44.5642	45.5507		SE_WP_012128582.1.fasta
23					Vibrio campbellii strain BoB-53 chr.I	Vibrio	NZ_CP026321.1	991482	1006427	1
24	SE	SE-VchRF05	WP_149560916.1	WP_149560914.1	Vibrio cholerae RFB05 chr.I	Vibrio	NZ_CP043557.1	1683398	1696755	1	1684632	1695464	10833	41.392	47.2839		SE_WP_149560916.1.fasta
24					Vibrio cholerae 10432-62 chr.I	Vibrio	NZ_CP010812.1	3240625	3243812	-1
25	SE	SE-VmiSC01	WP_070381472.1	WP_070381474.1	Vibrio mimicus strain SCCF01	Vibrio	NZ_CP016383.1	830264	847170	-1	832171	845214	13044	36.1239	46.6096		SE_WP_070381472.1.fasta
25					Vibrio mimicus strain FDAARGOS_112 chromosome 2	Vibrio	NZ_CP014043.2	3003105	3006979	1
26	SE	SE-SbaOS223	WP_012588914.1	WP_012588912.1	Shewanella baltica OS223	Shewanella	NC_011663.1	5015550	5035626	1	5017831	5033057	15227	40.4479	46.3142		SE_WP_012588914.1.fasta
26					Shewanella baltica strain NCTC10737	Shewanella	NZ_LR134321.1	4853888	4858339	1
27	SE	SE-SacZAC14D2	WP_082393913.1	WP_162486387.1	Stenotrophomonas acidaminiphila strain ZAC14D2_NAIMI4_2	Stenotrophomonas	NZ_CP012900.1	1463606	1482511	1	1466930	1480297	13368	59.2684	68.4844	small CDS between intB and cds4	SE_WP_082393913.1.fasta
27					Stenotrophomonas acidaminiphila strain SUNEO	Stenotrophomonas	NZ_CP019797.1	1285185	1291367	1
28	SE	SE-PamAT11528	WP_005779519.1	WP_005779523.1	Pseudomonas amygdali ATCC 11528	Pseudomonas	NZ_CP042804.1	4465887	4530050	1	4469608	4528136	58529	50.1529	58.0481		SE_WP_005779519.1.fasta
28					Pseudomonas amygdali 35-1	Pseudomonas	NZ_CP084212.1	4678525	4683418	1
29	SE	SE-PsiPICF7	WP_045791676.1	WP_045791678.1	Pseudomonas simiae strain PICF7	Pseudomonas	NZ_CP005975.1	3000249	3033068	-1	3002586	3030247	27662	55.2744	60.4021		SE_WP_045791676.1.fasta
29					Pseudomonas simiae strain PCL1751	Pseudomonas	NZ_CP010896.1	4917667	4922054	1
30	SE	SE-XciT4	WP_011052615.1	WP_131828629.1	Xanthomonas citri strain T4	Xanthomonas	NZ_CP059992.1	4645196	4673164	1	4645939	4672068	26130	56.0773	64.7613		SE_WP_011052615.1.fasta
30					Xanthomonas citri strain UnB-XtecTG02-2	Xanthomonas	NZ_CP048712.1	4630640	4631899	1
31	SE	SE-XcaCN17	WP_157769424.1	WP_157769422.1	Xanthomonas campestris pv. campestris str. CN17	Xanthomonas	NZ_CP017307.1	14552	50797	1	17193	48863	31671	55.8176	65.1258	direction cds4 is different with intA-cds2-intB	SE_WP_157769424.1.fasta
31					Xanthomonas campestris strain M28	Xanthomonas	NZ_CP062066.1	16342	20667	1
32	SE	SE-MspCP1	WP_053113462.1	WP_053113464.1	Marinobacter sp. CP1 chr	Marinobacter	NZ_CP011929.1	2030442	2068274	-1	2033792	2064427	30636	51.557	56.9244		SE_WP_053113462.1.fasta
32					Marinobacter adhaerens strain HP15-B	Marinobacter	NZ_CP076686.1	482253	491942	-1
33	SE	SE-YinFD358	WP_080608041.1	WP_080608039.1	Yersinia intermedia FDAARGOS 358	multi_genus	NZ_CP027397.1	3195545	3233031	1	3203283	3221758	18476	45.8649	47.5125	ImmA/IrrE metalloprotease	SE_WP_080608041.1.fasta
33					Yersinia intermedia T228	multi_genus	NZ_CP009801.1	1802695	1834300	1
34	SE	SE-PaeBT2436	WP_023443007.1	WP_034039553.1	Pseudomonas aeruginosa T2436 plasmid pBT2436	multi_genus	NZ_CP039989.1	349710	375642	-1	354557	370244	15688	60.7279	56.8755	tmexCD-toprJ	SE_WP_023443007.1.fasta
34					Pseudomonas aeruginosa AR_0356 unnamed plasmid	multi_genus	NZ_CP027170.1	227604	238536	-1
35	SE	SE-Pda04Ya311	WP_014386726.1	WP_014386728.1	Photobacterium damselae subsp. damselae plasmid pAQU1	Photobacterium	NC_016983.1	75884	88163	-1	75878	88169	12292	41.5473	43.1861	blaVHH	SE_WP_014386726.1.fasta
35					Vibrio parahaemolyticus strain 20160303005-1 plasmid pVPSD2016-2	Photobacterium	NZ_CP034301.1	137722	147806	1
36	SE	SE-VanAT68554	WP_013855470.1	WP_013855472.1	Vibrio anguillarum ATCC 68554	Vibrio	NZ_CP023208.1	2919100	2950820	-1	2925682	2943754	18073	40.1594	44.6662		SE_WP_013855470.1.fasta
36					Vibrio anguillarum JLL237	Vibrio	NZ_CP022101.1	117353	135876	1
37	SE	SE-ValAT17749	WP_017821121.1	WP_017821119.1	Vibrio alginolyticus ATCC 17749	Vibrio	NC_022349.1	2429500	2451601	-1	2437157	2445409	8253	41.597	44.691		SE_WP_017821121.1.fasta
37					Vibrio alginolyticus ATCC 33787	Vibrio	NZ_CP013484.1	2461140	2473570	-1
38	SE	SE-PpuAT51753	WP_014611808.1	WP_014611806.1	Shewanella putrefaciens	Shewanella	NC_017566.1	4647612	4672689	1	4652885	4666242	13358	39.4071	44.4962		SE_WP_014611808.1.fasta
38					Shewanella putrefaciens	Shewanella	NC_009438.1	88097	99809	-1
39
39
40
40
41
41

## Sheet: Sheet2
ID	SE_name_in_text	CDS4_protein_id	CDS2_protein_id	host_genus	start	end	RefSeq_file_chr_with_SE	chr_RefSeq_file	fasta_prefix	SE_GC_percent	Chromosome_GC_percent	length
1	SE-6283	WP_176703597.1	WP_176703595.1	Vibrio	2272467	2286291	NZ_AP024165.1.gb	NZ_AP024165.1.gb	SE_WP_176703597.1	40.4051	44.373	13825
2	SE-6945	WP_176703886.1	WP_176703888.1	Vibrio	488328	495498	NZ_AP024165.1.gb	NZ_AP024165.1.gb	SE_WP_176703886.1	41.6957	44.373	7171
3	GInt-PstDS4166	WP_043942113.1	WP_014595881.1	Pseudomonas	960529	984372	NC_017532.1.gb	NC_017532.1.gb	GInt_WP_043942113.1	NA	NA	23844
4	SE-LadG426	WP_164529700.1	WP_164529702.1	Leclercia	1350568	1383322	NZ_CP043398.1.gb	NZ_CP043398.1.gb	SE_WP_164529700.1	47.3271	55.5819	32755
5	SE-KspCC18092	WP_124968515.1	WP_124968517.1	Kosakonia	2722598	2737610	NZ_CP034225.1.gb	NZ_CP034225.1.gb	SE_WP_124968515.1	37.5741	56.0765	15013
6	SE-EclNIH5	WP_001060535.1	WP_000737140.1	Enterobacter	4006870	4022173	NZ_CP009854.1.gb	NZ_CP009854.1.gb	SE_WP_001060535.1	43.4984	55.19	15304
7	SE-EasCA1043	WP_023309561.1	WP_023309559.1	Enterobacter	2990132	3010419	NZ_CP034336.1.gb	NZ_CP034336.1.gb	SE_WP_023309561.1	42.0248	55.4797	20288
8	SE-AspNIH7	WP_103261658.1	WP_103261656.1	Aeromonas	2373492	2380772	NZ_CP026226.1.gb	NZ_CP026226.1.gb	SE_WP_103261658.1	43.1259	60.8372	7281
9	SE-AveTH0426	WP_064335083.1	WP_064335085.1	Aeromonas	226199	254395	NZ_CP012504.1.gb	NZ_CP012504.1.gb	SE_WP_064335083.1	41.3626	58.2629	28197
10	SE-Ahylhw49	WP_134984313.1	WP_134984311.1	Aeromonas	1737666	1771748	NZ_CP050012.1.gb	NZ_CP050012.1.gb	SE_WP_134984313.1	42.7075	60.7969	34083
11	SE-AveB565	WP_041915432.1	WP_013724208.1	Aeromonas	4394543	4416382	NC_015424.1.gb	NC_015424.1.gb	SE_WP_041915432.1	41.8773	58.719	21840
12	SE-PmiBC1123	WP_124743874.1	WP_124743876.1	Proteus	3667053	3683316	NZ_CP034091.1.gb	NZ_CP034091.1.gb	SE_WP_124743874.1	42.0561	39.0932	16264
13	SE-SenBL10	WP_099949652.1	WP_099949651.1	Salmonella	1982483	1992641	NZ_CP024619.1.gb	NZ_CP024619.1.gb	SE_WP_099949652.1	38.1927	52.1141	10159
14	SE-AmaTe101	WP_101564313.1	WP_101564299.1	Alteromonas	1889990	1896342	NZ_CP018321.1.gb	NZ_CP018321.1.gb	SE_WP_101564313.1	36.833	44.6767	6353
15	SE-AspMB76	WP_100970988.1	WP_100970983.1	Alteromonas	878496	888473	NZ_CP025115.1.gb	NZ_CP025115.1.gb	SE_WP_100970988.1	39.6472	43.8875	9978
16	SE-PspDL6	WP_131690392.1	WP_131690390.1	Pseudoalteromonas	361721	385408	NZ_CP019770.1.gb	NZ_CP019770.1.gb	SE_WP_131690392.1	37.0061	40.5375	23688
17	SE-PagHa2018A	WP_121637677.1	WP_121638221.1	Pseudoalteromonas	2231734	2275855	NZ_CP033065.1.gb	NZ_CP033065.1.gb	SE_WP_121637677.1	37.1062	41.0394	44122
18	SE-PagHa2018B	WP_121636907.1	WP_121636909.1	Pseudoalteromonas	425744	434720	NZ_CP033065.1.gb	NZ_CP033065.1.gb	SE_WP_121636907.1	40.1359	41.0394	8977
19	SE-VnaCC16371	WP_065302746.1	WP_065302744.1	Vibrio	2420112	2440657	NZ_CP016347.1.gb	NZ_CP016347.1.gb	SE_WP_065302746.1	39.4724	45.1133	20546
20	SE-Vvu072444	WP_158123957.1	WP_158123955.1	Vibrio	2792621	2809087	NZ_CP046835.1.gb	NZ_CP046835.1.gb	SE_WP_158123957.1	38.2098	46.2638	16467
21	SE-VpaR14	WP_108745038.1	WP_108745040.1	Vibrio	2722019	2733881	NZ_CP028141.1.gb	NZ_CP028141.1.gb	SE_WP_108745038.1	39.7791	45.1785	11863
22	SE-Vme950200	WP_158144488.1	WP_158144486.1	Vibrio	1745774	1762506	NZ_CP046793.1.gb	NZ_CP046793.1.gb	SE_WP_158144488.1	39.2279	44.5184	16733
23	SE-VcaCA519	WP_012128582.1	WP_012128585.1	Vibrio	3375815	3389547	NC_022269.1.gb	NC_022269.1.gb	SE_WP_012128582.1	44.5642	45.5507	13733
24	SE-VchRF05	WP_149560916.1	WP_149560914.1	Vibrio	1684632	1695464	NZ_CP043557.1.gb	NZ_CP043557.1.gb	SE_WP_149560916.1	41.392	47.2839	10833
25	SE-VmiSC01	WP_070381472.1	WP_070381474.1	Vibrio	832171	845214	NZ_CP016383.1.gb	NZ_CP016383.1.gb	SE_WP_070381472.1	36.1239	46.6096	13044
26	SE-SbaOS223	WP_012588914.1	WP_012588912.1	Shewanella	5017831	5033057	NC_011663.1.gb	NC_011663.1.gb	SE_WP_012588914.1	40.4479	46.3142	15227
27	SE-SacZAC14D2	WP_082393913.1	WP_162486387.1	Stenotrophomonas	1466930	1480297	NZ_CP012900.1.gb	NZ_CP012900.1.gb	SE_WP_082393913.1	59.2684	68.4844	13368
28	SE-PamAT11528	WP_005779519.1	WP_005779523.1	Pseudomonas	4469608	4528136	NZ_CP042804.1.gb	NZ_CP042804.1.gb	SE_WP_005779519.1	50.1529	58.0481	58529
29	SE-PsiPICF7	WP_045791676.1	WP_045791678.1	Pseudomonas	3002586	3030247	NZ_CP005975.1.gb	NZ_CP005975.1.gb	SE_WP_045791676.1	55.2744	60.4021	27662
30	SE-XciT4	WP_011052615.1	WP_131828629.1	Xanthomonas	4645939	4672068	NZ_CP059992.1.gb	NZ_CP059992.1.gb	SE_WP_011052615.1	56.0773	64.7613	26130
31	SE-XcaCN17	WP_157769424.1	WP_157769422.1	Xanthomonas	17192	48862	NZ_CP017307.1.gb	NZ_CP017307.1.gb	SE_WP_157769424.1	55.8176	65.1258	31671
32	SE-MspCP1	WP_053113462.1	WP_053113464.1	Marinobacter	2033792	2064427	NZ_CP011929.1.gb	NZ_CP011929.1.gb	SE_WP_053113462.1	51.557	56.9244	30636
33	SE-YinFD358	WP_080608041.1	WP_080608039.1	Yersinia	3203283	3221758	NZ_CP027397.1.gb	NZ_CP027397.1.gb	SE_WP_080608041.1	45.8649	47.5125	18476
34	SE-PaeBT2436	WP_023443007.1	WP_034039553.1	Pseudomonas	354557	370244	NZ_CP039989.1.gb	NC_002516.2.gb	SE_WP_023443007.1	60.7279	56.8755	15688
35	SE-Pda04Ya311	WP_014386726.1	WP_014386728.1	Photobacterium	75878	88169	NC_016983.1.gb	NZ_CP021151.1.gb	SE_WP_014386726.1	41.5473	43.1861	12292
36	SE-VanAT68554	WP_013855470.1	WP_013855472.1	Vibrio	2925682	2943754	NZ_CP023208.1.gb	NZ_CP023208.1.gb	SE_WP_013855470.1	40.1594	44.6662	18073
37	SE-ValAT17749	WP_017821121.1	WP_017821119.1	Vibrio	2437157	2445409	NC_022349.1.gb	NC_022349.1.gb	SE_WP_017821121.1	41.597	44.691	8253
38	SE-PpuAT51753	WP_014611808.1	WP_014611806.1	Shewanella	4652885	4666242	NC_017566.1.gb	NC_017566.1.gb	SE_WP_014611808.1	39.4071	44.4962	13358
