# Supplementary material for: Host range of strand-biased circularizing integrative elements: a new class of mobile DNA elements nesting in Gammaproteobacteria
Source: Mob DNA. 2023 May 26;14:7. doi: 10.1186/s13100-023-00295-5 (PMC10214605; doi:10.1186/s13100-023-00295-5)
Supplement: Supplementary file 9 — Additional file 9. Summary of amplicon sequencing of attS. [file 13100_2023_295_MOESM9_ESM.xlsx]

## Sheet: Sheet1
	Strain	total read		Top strain	Bottom strain
		before filter	after filter
	E.coli pAQU1	471496	232451	212486	76
	V. anguilarum_ATCC 68554	740496	739628	332821
	V. alginolyticus_ATCC 17749	975882	484168	422125	149
	V. alfacsensis_Tn6283	592240	290986	222346

## Sheet: Table S1
Strain	E.coli W3110Rif (pAQU1)	V. anguilarum ATCC 68554	V. alginolyticus ATCC 17749	V. alfacsensis BHY606 (pSEA1 free 04Ya108)
SE name	SE-Pda04Ya311	SE-VanAT68554	SE-ValAT17749	SE-6283/Tn6283 (Nonaka et al., 2018 PLoS ONE)
# read pairs from MiSeq output	236270	370248	488664	296697
# read pairs merged	232451	368536	484168	293008
# merged reads after seqkit filtering	222399	349638	453145	271881
# top strand exchange product (A)	212486	332784	422125	231526
# bottom strand exchange product (B)	76	0	42*	0
# strand bias (A/B)	2795.87	> 332784	10050.6	> 231526
# top strand exchange product (the secondary nicking site)	NA	NA	NA	2892
# top bottom strand exchange product (the secondary nicking site)	NA	NA	NA	0
# top strand exchange product sequence	>unique-read-0000000 (212486 copies) TGTGAAAATAGTGAGAAAAGCATTGTTAAGTTGGCTCTCTCATACTAATTTGAAGAATTAAATCGTAAGGGTGGATGCCCACCCCTACGATTCTGAAGAGGGTGACGAACCCTACGACTC	>unique-read-0000000 (332784 copies) GGCATCTAACTTAACAACTTGCGACGTCAAACAAGATTCCCAATCTTAGTTCTGTACAGTTGGGAAAGAAAACGTAAAAAAACTAGACAAGTGAGAATAAAAGGC	>unique-read-0000000 (422125 copies) CCAGAATTATTTACGTGTGTAAGATGCTTTTCCTACACTAACCCCTCATGGTAACGAACTACCAACACGGGTTGTTTCTGAAATAAATCTGGAAAGGTGCATAGGAAGAGGCTTTTG	>unique-read-0000000 (231526 copies) CCCTCGATATGTTAGCCACATATCAAAGATAGTTTTGTCATAAAAAAAATCCAAGGTTTTATGTCATAAAAAATTTCTAAGGGTGAACTTCTACCCTTGGAAATTCTTTAAGACTAAATTTATGACAATTTGCAGAAAAATCTATCTCTAACAGTATTTTAGGGTAATAGTTTCTCATTTTGAATCTCAAGCA
# bottom strand exchange product sequence	>unique-read-0000046 (76 copies) TGTGAAAATAGTGAGAAAAGCATTGTTAAGTTGGCTCTCTCATACTAATTTGAAGAATTAAATCGTAAGGGTGTATGAGCACCCCTACGATTCTGAAGAGGGTGACGAACCCTACGACTC	GGCATCTAACTTAACAACTTGCGACGTCAAACAAGATTCCCAATCTTATAACCATACAGTTGGGAAAGAAAACGTAAAAAAACTAGACAAGTGAGAATAAAAGGC (undetected)	>unique-read-0000113 (42 copies) CCAGAATTATTTACGTGTGTAAGATGCTTTTCCTACACTAACCCCTCATGGTAACGAACTACCAACACGGGTTGTTTCTGAAATAAATCTGGAAAGGTGCATAGGAAGAGGCTTTTGA	CCCTCGATATGTTAGCCACATATCAAAGATAGTTTTGTCATAAAAAAAATCCAAGGTTTTATGTCATAAAAAATTTCTAAGGGTGCCCTCTTACCCTTGGAAATTCTTTAAGACTAAATTTATGACAATTTGCAGAAAAATCTATCTCTAACAGTATTTTAGGGTAATAGTTTCTCATTTTGAATCTCAAGCA (undetected)
# top strand exchange product sequence (the secondary nicking site)	NA	NA	NA	>unique-read-0000003 (2892 copies) CCCTCGATATGTTAGCCACATATCAAAGATAGTTTTGTCATAAAAAAAATCCAAGGTTTTATGTCTACCCTTGGAAATTCTTTAAGACTAAATTTATGACAATTTGCAGAAAAATCTATCTCTAACAGTATTTTAGGGTAATAGTTTCTCATTTTGAATCTCAAGCA
# bottom strand exchange product sequence (the secondary nicking site)	NA	NA	NA	ataaaaaaaatccaaggtttAACTTCtacccttggaaattctttaa (undetected)
*Bottom strand exchange prodcut differ by only one base from top strand exchange product, thus it might be error occurred during PCR
