# Supplementary material for: Host range of strand-biased circularizing integrative elements: a new class of mobile DNA elements nesting in Gammaproteobacteria
Source: Mob DNA. 2023 May 26;14:7. doi: 10.1186/s13100-023-00295-5 (PMC10214605; doi:10.1186/s13100-023-00295-5)
Supplement: Supplementary file 10 — Additional file 10. Full list of genomic locations of ginC and ginD orthologs in the RefSeq files. [file 13100_2023_295_MOESM10_ESM.xlsx]

## Sheet: GInt_gammaproteobacteria
seqid	source	type	start	end	score	strand	phase	ID	Parent	Name	Dbxref	locus_tag	product	protein_id	inference	seqid	source	type	start	end	score	strand	phase	ID	Parent	Name	Dbxref	locus_tag	product	protein_id	inference	seqid	source	type	start	end	score	strand	phase	ID	Parent	Name	Dbxref	locus_tag	product	protein_id	inference	seqid	source
NC_002663.1	Protein Homology	CDS	2181346	2181756	.	-	0	ID	cds-WP_010907416.1	Parent	gene-PM_RS10120	Name	WP_010907416.1	Dbxref	Genbank:WP_010907416.1	locus_tag	PM_RS10120	product	hypothetical protein	protein_id	WP_010907416.1	inference	COORDINATES: similar to AA sequence:RefSeq:WP_003756631.1
NC_002663.1	Protein Homology	CDS	2181758	2183794	.	-	0	ID	cds-WP_010907417.1	Parent	gene-PM_RS10125	Name	WP_010907417.1	Dbxref	Genbank:WP_010907417.1	locus_tag	PM_RS10125	product	integrase	protein_id	WP_010907417.1	inference	COORDINATES: similar to AA sequence:RefSeq:WP_010907417.1
NC_003919.1	Protein Homology	CDS	3406101	3406553	.	-	0	ID	cds-WP_011051910.1	Parent	gene-XAC_RS14725	Name	WP_011051910.1	Dbxref	Genbank:WP_011051910.1	locus_tag	XAC_RS14725	product	hypothetical protein	protein_id	WP_011051910.1	inference	COORDINATES: similar to AA sequence:RefSeq:WP_008115070.1
NC_003919.1	Protein Homology	CDS	3406559	3408193	.	-	0	ID	cds-WP_102047528.1	Parent	gene-XAC_RS14730	Name	WP_102047528.1	Dbxref	Genbank:WP_102047528.1	locus_tag	XAC_RS14730	product	hypothetical protein	protein_id	WP_102047528.1	inference	COORDINATES: similar to AA sequence:RefSeq:WP_019185705.1
NC_004578.1	Protein Homology	CDS	5198455	5200692	.	+	0	ID	cds-WP_011105078.1	Parent	gene-PSPTO_RS23820	Name	WP_011105078.1	Dbxref	Genbank:WP_011105078.1,GeneID:1186288	locus_tag	PSPTO_RS23820	product	hypothetical protein	protein_id	WP_011105078.1	inference	COORDINATES: similar to AA sequence:RefSeq:WP_003379738.1
NC_004578.1	Protein Homology	CDS	5200695	5201093	.	+	0	ID	cds-WP_011105079.1	Parent	gene-PSPTO_RS23825	Name	WP_011105079.1	Dbxref	Genbank:WP_011105079.1,GeneID:1186289	locus_tag	PSPTO_RS23825	product	hypothetical protein	protein_id	WP_011105079.1	inference	COORDINATES: similar to AA sequence:RefSeq:WP_007155105.1
NC_002695.2	RefSeq	CDS	3493997	3494395	.	-	0	ID	cds-NP_311536.1	Parent	gene-ECs_3509	Name	NP_311536.1	Dbxref	Genbank:NP_311536.1	locus_tag	ECs_3509	product	hypothetical protein	protein_id	NP_311536.1
NC_002695.2	RefSeq	CDS	3494396	3496027	.	-	0	ID	cds-NP_311537.1	Parent	gene-ECs_3510	Name	NP_311537.1	Dbxref	Genbank:NP_311537.1	locus_tag	ECs_3510	product	DNA-binding protein	protein_id	NP_311537.1
NC_008800.1	Protein Homology	CDS	1101870	1103729	.	+	0	ID	cds-WP_011815730.1	Parent	gene-YE_RS04975	Name	WP_011815730.1	Dbxref	Genbank:WP_011815730.1	locus_tag	YE_RS04975	product	DNA-binding protein	protein_id	WP_011815730.1	inference	COORDINATES: similar to AA sequence:RefSeq:WP_001059595.1
NC_008800.1	Protein Homology	CDS	1103765	1104169	.	+	0	ID	cds-WP_011815731.1	Parent	gene-YE_RS04980	Name	WP_011815731.1	Dbxref	Genbank:WP_011815731.1	locus_tag	YE_RS04980	product	hypothetical protein	protein_id	WP_011815731.1	inference	COORDINATES: similar to AA sequence:RefSeq:WP_015839863.1
NC_004547.2	GeneMarkS-2+	CDS	1189894	1191858	.	+	0	ID	cds-WP_011092659.1	Parent	gene-ECA_RS05265	Name	WP_011092659.1	Dbxref	Genbank:WP_011092659.1	locus_tag	ECA_RS05265	product	integrase	protein_id	WP_011092659.1	inference	COORDINATES: ab initio prediction:GeneMarkS-2+
NC_004547.2	Protein Homology	CDS	1191839	1192258	.	+	0	ID	cds-WP_011092660.1	Parent	gene-ECA_RS05270	Name	WP_011092660.1	Dbxref	Genbank:WP_011092660.1	locus_tag	ECA_RS05270	product	hypothetical protein	protein_id	WP_011092660.1	inference	COORDINATES: similar to AA sequence:RefSeq:WP_000038766.1
NC_005773.3	Protein Homology	CDS	4904499	4906733	.	+	0	ID	cds-WP_003379738.1	Parent	gene-PSPPH_RS21725	Name	WP_003379738.1	Dbxref	Genbank:WP_003379738.1	locus_tag	PSPPH_RS21725	product	hypothetical protein	protein_id	WP_003379738.1	inference	COORDINATES: similar to AA sequence:RefSeq:WP_003379738.1
NC_005773.3	Protein Homology	CDS	4906736	4907134	.	+	0	ID	cds-WP_003379740.1	Parent	gene-PSPPH_RS21730	Name	WP_003379740.1	Dbxref	Genbank:WP_003379740.1	locus_tag	PSPPH_RS21730	product	hypothetical protein	protein_id	WP_003379740.1	inference	COORDINATES: similar to AA sequence:RefSeq:WP_007155105.1
NC_007520.2	GeneMarkS-2+	CDS	110457	110885	.	-	0	ID	cds-WP_011369507.1	Parent	gene-TCR_RS00445	Name	WP_011369507.1	Dbxref	Genbank:WP_011369507.1	locus_tag	TCR_RS00445	product	hypothetical protein	protein_id	WP_011369507.1	inference	COORDINATES: ab initio prediction:GeneMarkS-2+
NC_007520.2	GeneMarkS-2+	CDS	110878	113217	.	-	0	ID	cds-WP_011369508.1	Parent	gene-TCR_RS00450	Name	WP_011369508.1	Dbxref	Genbank:WP_011369508.1	locus_tag	TCR_RS00450	product	hypothetical protein	protein_id	WP_011369508.1	inference	COORDINATES: ab initio prediction:GeneMarkS-2+
NC_007520.2	Protein Homology	CDS	371068	373098	.	+	0	ID	cds-WP_011369751.1	Parent	gene-TCR_RS01690	Name	WP_011369751.1	Dbxref	Genbank:WP_011369751.1	locus_tag	TCR_RS01690	product	integrase	protein_id	WP_011369751.1	inference	COORDINATES: similar to AA sequence:RefSeq:WP_017047113.1
NC_007520.2	Protein Homology	CDS	373091	373501	.	+	0	ID	cds-WP_011369752.1	Parent	gene-TCR_RS01695	Name	WP_011369752.1	Dbxref	Genbank:WP_011369752.1	locus_tag	TCR_RS01695	product	hypothetical protein	protein_id	WP_011369752.1	inference	COORDINATES: similar to AA sequence:RefSeq:WP_001062124.1
NC_008740.1	GeneMarkS-2+	CDS	2577149	2577565	.	-	0	ID	cds-WP_011785770.1	Parent	gene-MAQU_RS11800	Name	WP_011785770.1	Dbxref	Genbank:WP_011785770.1	locus_tag	MAQU_RS11800	product	hypothetical protein	protein_id	WP_011785770.1	inference	COORDINATES: ab initio prediction:GeneMarkS-2+
NC_008740.1	GeneMarkS-2+	CDS	2577558	2579705	.	-	0	ID	cds-WP_011785771.1	Parent	gene-MAQU_RS11805	Name	WP_011785771.1	Dbxref	Genbank:WP_011785771.1	locus_tag	MAQU_RS11805	product	hypothetical protein	protein_id	WP_011785771.1	inference	COORDINATES: ab initio prediction:GeneMarkS-2+
NC_009436.1	Protein Homology	CDS	3140762	3141148	.	-	0	ID	cds-WP_015959897.1	Parent	gene-ENT638_RS14950	Name	WP_015959897.1	Dbxref	Genbank:WP_015959897.1	locus_tag	ENT638_RS14950	product	hypothetical protein	protein_id	WP_015959897.1	inference	COORDINATES: similar to AA sequence:RefSeq:WP_001549556.1
NC_009436.1	Protein Homology	CDS	3141163	3143037	.	-	0	ID	cds-WP_015959898.1	Parent	gene-ENT638_RS14955	Name	WP_015959898.1	Dbxref	Genbank:WP_015959898.1	locus_tag	ENT638_RS14955	product	DNA-binding protein	protein_id	WP_015959898.1	inference	COORDINATES: similar to AA sequence:RefSeq:WP_001059595.1
NC_009567.1	Protein Homology	CDS	742384	744412	.	+	0	ID	cds-CGSHIGG_RS03550	Parent	gene-CGSHIGG_RS03550	locus_tag	CGSHIGG_RS03550	product	integrase	inference	COORDINATES: similar to AA sequence:RefSeq:WP_010907417.1
NC_009567.1	Protein Homology	CDS	744414	744824	.	+	0	ID	cds-WP_012054900.1	Parent	gene-CGSHIGG_RS03555	Name	WP_012054900.1	Dbxref	Genbank:WP_012054900.1	locus_tag	CGSHIGG_RS03555	product	hypothetical protein	protein_id	WP_012054900.1	inference	COORDINATES: similar to AA sequence:RefSeq:WP_003756631.1
NC_009524.1	Protein Homology	CDS	1377399	1377815	.	-	0	ID	cds-WP_011960379.1	Parent	gene-PSYCPRWF_RS05730	Name	WP_011960379.1	Dbxref	Genbank:WP_011960379.1	locus_tag	PSYCPRWF_RS05730	product	hypothetical protein	protein_id	WP_011960379.1	inference	COORDINATES: similar to AA sequence:RefSeq:WP_003293109.1
NC_009524.1	GeneMarkS-2+	CDS	1377817	1379784	.	-	0	ID	cds-WP_011960380.1	Parent	gene-PSYCPRWF_RS05735	Name	WP_011960380.1	Dbxref	Genbank:WP_011960380.1	locus_tag	PSYCPRWF_RS05735	product	hypothetical protein	protein_id	WP_011960380.1	inference	COORDINATES: ab initio prediction:GeneMarkS-2+
NC_009665.1	Protein Homology	CDS	645123	647204	.	+	0	ID	cds-WP_006083189.1	Parent	gene-SHEW185_RS02880	Name	WP_006083189.1	Dbxref	Genbank:WP_006083189.1	locus_tag	SHEW185_RS02880	product	hypothetical protein	protein_id	WP_006083189.1	inference	COORDINATES: similar to AA sequence:RefSeq:WP_006083189.1
NC_009665.1	Protein Homology	CDS	647204	647731	.	+	0	ID	cds-WP_006083188.1	Parent	gene-SHEW185_RS02885	Name	WP_006083188.1	Dbxref	Genbank:WP_006083188.1	locus_tag	SHEW185_RS02885	product	hypothetical protein	protein_id	WP_006083188.1	inference	COORDINATES: similar to AA sequence:RefSeq:WP_006083188.1
NC_009792.1	Protein Homology	CDS	3283130	3283528	.	-	0	ID	cds-WP_001052044.1	Parent	gene-CKO_RS15080	Name	WP_001052044.1	Dbxref	Genbank:WP_001052044.1,GeneID:45137254	locus_tag	CKO_RS15080	product	hypothetical protein	protein_id	WP_001052044.1	inference	COORDINATES: similar to AA sequence:RefSeq:NP_311536.1
NC_009792.1	Protein Homology	CDS	3283529	3285160	.	-	0	ID	cds-WP_012134305.1	Parent	gene-CKO_RS15085	Name	WP_012134305.1	Dbxref	Genbank:WP_012134305.1,GeneID:45137255	locus_tag	CKO_RS15085	product	DNA-binding protein	protein_id	WP_012134305.1	inference	COORDINATES: similar to AA sequence:RefSeq:NP_311537.1
NC_009792.1	Protein Homology	CDS	3685538	3685936	.	-	0	ID	cds-WP_012134725.1	Parent	gene-CKO_RS16925	Name	WP_012134725.1	Dbxref	Genbank:WP_012134725.1,GeneID:45137614	locus_tag	CKO_RS16925	product	hypothetical protein	protein_id	WP_012134725.1	inference	COORDINATES: similar to AA sequence:RefSeq:WP_002953967.1
NC_009792.1	Protein Homology	CDS	3685946	3687574	.	-	0	ID	cds-WP_024130862.1	Parent	gene-CKO_RS16930	Name	WP_024130862.1	Dbxref	Genbank:WP_024130862.1,GeneID:45137615	locus_tag	CKO_RS16930	product	hypothetical protein	protein_id	WP_024130862.1	inference	COORDINATES: similar to AA sequence:RefSeq:WP_001399631.1
NC_010067.1	Protein Homology	CDS	202904	204778	.	+	0	ID	cds-WP_001059594.1	Parent	gene-SARI_RS01010	Name	WP_001059594.1	Dbxref	Genbank:WP_001059594.1	locus_tag	SARI_RS01010	product	hypothetical protein	protein_id	WP_001059594.1	inference	COORDINATES: similar to AA sequence:RefSeq:WP_001059595.1
NC_010067.1	Protein Homology	CDS	204793	205179	.	+	0	ID	cds-WP_001062153.1	Parent	gene-SARI_RS01015	Name	WP_001062153.1	Dbxref	Genbank:WP_001062153.1	locus_tag	SARI_RS01015	product	hypothetical protein	protein_id	WP_001062153.1	inference	COORDINATES: similar to AA sequence:RefSeq:WP_001549556.1
NC_009997.1	Protein Homology	CDS	679411	681492	.	+	0	ID	cds-WP_006083189.1	Parent	gene-SBAL195_RS03060	Name	WP_006083189.1	Dbxref	Genbank:WP_006083189.1	locus_tag	SBAL195_RS03060	product	hypothetical protein	protein_id	WP_006083189.1	inference	COORDINATES: similar to AA sequence:RefSeq:WP_006083189.1
NC_009997.1	Protein Homology	CDS	681492	682019	.	+	0	ID	cds-WP_006083188.1	Parent	gene-SBAL195_RS03065	Name	WP_006083188.1	Dbxref	Genbank:WP_006083188.1	locus_tag	SBAL195_RS03065	product	hypothetical protein	protein_id	WP_006083188.1	inference	COORDINATES: similar to AA sequence:RefSeq:WP_006083188.1
NC_010322.1	Protein Homology	CDS	592259	594328	.	+	0	ID	cds-WP_012270244.1	Parent	gene-PPUTGB1_RS02650	Name	WP_012270244.1	Dbxref	Genbank:WP_012270244.1	locus_tag	PPUTGB1_RS02650	product	integrase	protein_id	WP_012270244.1	inference	COORDINATES: similar to AA sequence:RefSeq:WP_016484659.1
NC_010322.1	Protein Homology	CDS	594321	594785	.	+	0	ID	cds-WP_012270245.1	Parent	gene-PPUTGB1_RS02655	Name	WP_012270245.1	Dbxref	Genbank:WP_012270245.1	locus_tag	PPUTGB1_RS02655	product	hypothetical protein	protein_id	WP_012270245.1	inference	COORDINATES: similar to AA sequence:RefSeq:WP_017845560.1
NC_010506.1	Protein Homology	CDS	4883679	4885934	.	+	0	ID	cds-WP_012326598.1	Parent	gene-SWOO_RS20590	Name	WP_012326598.1	Dbxref	Genbank:WP_012326598.1	locus_tag	SWOO_RS20590	product	hypothetical protein	protein_id	WP_012326598.1	inference	EXISTENCE: similar to AA sequence:RefSeq:WP_011717130.1
NC_010506.1	Protein Homology	CDS	4885938	4886345	.	+	0	ID	cds-WP_012326599.1	Parent	gene-SWOO_RS20595	Name	WP_012326599.1	Dbxref	Genbank:WP_012326599.1	locus_tag	SWOO_RS20595	product	hypothetical protein	protein_id	WP_012326599.1	inference	EXISTENCE: similar to AA sequence:RefSeq:WP_011717131.1
NC_011283.1	Protein Homology	CDS	4459205	4459609	.	-	0	ID	cds-WP_012542759.1	Parent	gene-KPK_RS21000	Name	WP_012542759.1	Dbxref	Genbank:WP_012542759.1	locus_tag	KPK_RS21000	product	hypothetical protein	protein_id	WP_012542759.1	inference	COORDINATES: similar to AA sequence:RefSeq:WP_001052054.1
NC_011283.1	Protein Homology	CDS	4459610	4461241	.	-	0	ID	cds-WP_012542760.1	Parent	gene-KPK_RS21005	Name	WP_012542760.1	Dbxref	Genbank:WP_012542760.1	locus_tag	KPK_RS21005	product	DNA-binding protein	protein_id	WP_012542760.1	inference	COORDINATES: similar to AA sequence:RefSeq:WP_000181754.1
NC_011353.1	Protein Homology	CDS	3598106	3598504	.	-	0	ID	cds-WP_001052051.1	Parent	gene-ECH74115_RS19500	Name	WP_001052051.1	Dbxref	Genbank:WP_001052051.1	locus_tag	ECH74115_RS19500	product	hypothetical protein	protein_id	WP_001052051.1	inference	COORDINATES: similar to AA sequence:RefSeq:NP_311536.1
NC_011353.1	Protein Homology	CDS	3598505	3600136	.	-	0	ID	cds-WP_001059531.1	Parent	gene-ECH74115_RS19505	Name	WP_001059531.1	Dbxref	Genbank:WP_001059531.1	locus_tag	ECH74115_RS19505	product	DNA-binding protein	protein_id	WP_001059531.1	inference	COORDINATES: similar to AA sequence:RefSeq:NP_311537.1
NC_011663.1	Protein Homology	CDS	679284	681365	.	+	0	ID	cds-WP_006083189.1	Parent	gene-SBAL223_RS03025	Name	WP_006083189.1	Dbxref	Genbank:WP_006083189.1	locus_tag	SBAL223_RS03025	product	hypothetical protein	protein_id	WP_006083189.1	inference	COORDINATES: similar to AA sequence:RefSeq:WP_006083189.1
NC_011663.1	Protein Homology	CDS	681365	681892	.	+	0	ID	cds-WP_006083188.1	Parent	gene-SBAL223_RS03030	Name	WP_006083188.1	Dbxref	Genbank:WP_006083188.1	locus_tag	SBAL223_RS03030	product	hypothetical protein	protein_id	WP_006083188.1	inference	COORDINATES: similar to AA sequence:RefSeq:WP_006083188.1
NC_013008.1	Protein Homology	CDS	3552831	3553229	.	-	0	ID	cds-WP_001052051.1	Parent	gene-ECSP_RS18675	Name	WP_001052051.1	Dbxref	Genbank:WP_001052051.1	locus_tag	ECSP_RS18675	product	hypothetical protein	protein_id	WP_001052051.1	inference	COORDINATES: similar to AA sequence:RefSeq:NP_311536.1
NC_013008.1	Protein Homology	CDS	3553230	3554861	.	-	0	ID	cds-WP_001059531.1	Parent	gene-ECSP_RS18680	Name	WP_001059531.1	Dbxref	Genbank:WP_001059531.1	locus_tag	ECSP_RS18680	product	DNA-binding protein	protein_id	WP_001059531.1	inference	COORDINATES: similar to AA sequence:RefSeq:NP_311537.1
NC_012880.1	Protein Homology	CDS	3434931	3435314	.	-	0	ID	cds-WP_015854624.1	Parent	gene-DD703_RS14685	Name	WP_015854624.1	Dbxref	Genbank:WP_015854624.1	locus_tag	DD703_RS14685	product	hypothetical protein	protein_id	WP_015854624.1	inference	COORDINATES: similar to AA sequence:RefSeq:WP_015854624.1
NC_012880.1	Protein Homology	CDS	3435298	3436956	.	-	0	ID	cds-WP_015854625.1	Parent	gene-DD703_RS14690	Name	WP_015854625.1	Dbxref	Genbank:WP_015854625.1	locus_tag	DD703_RS14690	product	hypothetical protein	protein_id	WP_015854625.1	inference	COORDINATES: similar to AA sequence:RefSeq:WP_015854625.1
NC_012917.1	Protein Homology	CDS	1853169	1854854	.	+	0	ID	cds-WP_015839862.1	Parent	gene-PC1_RS07990	Name	WP_015839862.1	Dbxref	Genbank:WP_015839862.1,GeneID:29704829	locus_tag	PC1_RS07990	product	DNA-binding protein	protein_id	WP_015839862.1	inference	COORDINATES: similar to AA sequence:RefSeq:YP_001005313.1
NC_012917.1	Protein Homology	CDS	1854899	1855315	.	+	0	ID	cds-WP_015839863.1	Parent	gene-PC1_RS07995	Name	WP_015839863.1	Dbxref	Genbank:WP_015839863.1,GeneID:29706197	locus_tag	PC1_RS07995	product	hypothetical protein	protein_id	WP_015839863.1	inference	COORDINATES: similar to AA sequence:RefSeq:YP_001005314.1
NC_013421.1	Protein Homology	CDS	1852002	1853621	.	+	0	ID	cds-WP_015730149.1	Parent	gene-PECWA_RS08375	Name	WP_015730149.1	Dbxref	Genbank:WP_015730149.1	locus_tag	PECWA_RS08375	product	DNA-binding protein	protein_id	WP_015730149.1	inference	COORDINATES: similar to AA sequence:RefSeq:NP_311537.1
NC_013421.1	Protein Homology	CDS	1853622	1854020	.	+	0	ID	cds-WP_015730150.1	Parent	gene-PECWA_RS08380	Name	WP_015730150.1	Dbxref	Genbank:WP_015730150.1	locus_tag	PECWA_RS08380	product	hypothetical protein	protein_id	WP_015730150.1	inference	COORDINATES: similar to AA sequence:RefSeq:NP_311536.1
NC_013941.1	Protein Homology	CDS	3331602	3332000	.	-	0	ID	cds-WP_001052051.1	Parent	gene-G2583_RS16960	Name	WP_001052051.1	Dbxref	Genbank:WP_001052051.1	locus_tag	G2583_RS16960	product	hypothetical protein	protein_id	WP_001052051.1	inference	COORDINATES: similar to AA sequence:RefSeq:NP_311536.1
NC_013941.1	Protein Homology	CDS	3332001	3333632	.	-	0	ID	cds-WP_001059526.1	Parent	gene-G2583_RS16965	Name	WP_001059526.1	Dbxref	Genbank:WP_001059526.1	locus_tag	G2583_RS16965	product	hypothetical protein	protein_id	WP_001059526.1	inference	COORDINATES: similar to AA sequence:RefSeq:NP_311537.1
NC_011741.1	Protein Homology	CDS	4583846	4585720	.	+	0	ID	cds-WP_001059590.1	Parent	gene-ECIAI1_RS22410	Name	WP_001059590.1	Dbxref	Genbank:WP_001059590.1	locus_tag	ECIAI1_RS22410	product	hypothetical protein	protein_id	WP_001059590.1	inference	COORDINATES: similar to AA sequence:RefSeq:WP_001059595.1
NC_011741.1	Protein Homology	CDS	4585735	4586121	.	+	0	ID	cds-WP_001062149.1	Parent	gene-ECIAI1_RS22415	Name	WP_001062149.1	Dbxref	Genbank:WP_001062149.1	locus_tag	ECIAI1_RS22415	product	hypothetical protein	protein_id	WP_001062149.1	inference	COORDINATES: similar to AA sequence:RefSeq:WP_001549556.1
NZ_CP047260.1	Protein Homology	CDS	546519	546917	.	-	0	ID	cds-WP_007252452.1	Parent	gene-PMA4326_RS02490	Name	WP_007252452.1	Dbxref	Genbank:WP_007252452.1	locus_tag	PMA4326_RS02490	product	hypothetical protein	protein_id	WP_007252452.1	inference	COORDINATES: similar to AA sequence:RefSeq:NP_794357.1
NZ_CP047260.1	Protein Homology	CDS	546920	549154	.	-	0	ID	cds-WP_007252451.1	Parent	gene-PMA4326_RS02495	Name	WP_007252451.1	Dbxref	Genbank:WP_007252451.1	locus_tag	PMA4326_RS02495	product	hypothetical protein	protein_id	WP_007252451.1	inference	COORDINATES: similar to AA sequence:RefSeq:NP_794356.1
NZ_CP042804.1	Protein Homology	CDS	5376504	5376959	.	-	0	ID	cds-WP_010195047.1	Parent	gene-PSYTB_RS25045	Name	WP_010195047.1	Dbxref	Genbank:WP_010195047.1	locus_tag	PSYTB_RS25045	product	hypothetical protein	protein_id	WP_010195047.1	inference	COORDINATES: similar to AA sequence:RefSeq:WP_005781985.1
NZ_CP042804.1	Protein Homology	CDS	5376985	5378967	.	-	0	ID	cds-WP_005781984.1	Parent	gene-PSYTB_RS25050	Name	WP_005781984.1	Dbxref	Genbank:WP_005781984.1	locus_tag	PSYTB_RS25050	product	hypothetical protein	protein_id	WP_005781984.1	inference	COORDINATES: similar to AA sequence:RefSeq:WP_005781984.1
NC_017309.1	Protein Homology	CDS	3183036	3183434	.	-	0	ID	cds-WP_071819611.1	Parent	gene-ETAF_RS17100	Name	WP_071819611.1	Dbxref	Genbank:WP_071819611.1	locus_tag	ETAF_RS17100	product	hypothetical protein	protein_id	WP_071819611.1	inference	COORDINATES: similar to AA sequence:RefSeq:WP_002953967.1
NC_017309.1	Protein Homology	CDS	3183444	3185048	.	-	0	ID	cds-WP_015683493.1	Parent	gene-ETAF_RS17105	Name	WP_015683493.1	Dbxref	Genbank:WP_015683493.1	locus_tag	ETAF_RS17105	product	hypothetical protein	protein_id	WP_015683493.1	inference	COORDINATES: similar to AA sequence:RefSeq:WP_001399631.1
NC_017571.1	Protein Homology	CDS	756186	758267	.	+	0	ID	cds-WP_006083189.1	Parent	gene-SBAL175_RS03340	Name	WP_006083189.1	Dbxref	Genbank:WP_006083189.1	locus_tag	SBAL175_RS03340	product	hypothetical protein	protein_id	WP_006083189.1	inference	COORDINATES: similar to AA sequence:RefSeq:WP_006083189.1
NC_017571.1	Protein Homology	CDS	758267	758794	.	+	0	ID	cds-WP_006083188.1	Parent	gene-SBAL175_RS03345	Name	WP_006083188.1	Dbxref	Genbank:WP_006083188.1	locus_tag	SBAL175_RS03345	product	hypothetical protein	protein_id	WP_006083188.1	inference	COORDINATES: similar to AA sequence:RefSeq:WP_006083188.1
NC_014562.1	Protein Homology	CDS	2590997	2591416	.	-	0	ID	cds-WP_041457059.1	Parent	gene-PVAG_RS15930	Name	WP_041457059.1	Dbxref	Genbank:WP_041457059.1	locus_tag	PVAG_RS15930	product	hypothetical protein	protein_id	WP_041457059.1	inference	COORDINATES: similar to AA sequence:RefSeq:WP_003293109.1
NC_014562.1	GeneMarkS-2+	CDS	2591394	2593232	.	-	0	ID	cds-WP_013358854.1	Parent	gene-PVAG_RS15935	Name	WP_013358854.1	Dbxref	Genbank:WP_013358854.1	locus_tag	PVAG_RS15935	product	transposase	protein_id	WP_013358854.1	inference	COORDINATES: ab initio prediction:GeneMarkS-2+
NZ_CP008742.1	Protein Homology	CDS	5695963	5696376	.	-	0	ID	cds-WP_019741356.1	Parent	gene-PSA3335_RS27195	Name	WP_019741356.1	Dbxref	Genbank:WP_019741356.1,GeneID:47448832	locus_tag	PSA3335_RS27195	product	hypothetical protein	protein_id	WP_019741356.1	inference	COORDINATES: similar to AA sequence:RefSeq:WP_008950453.1
NZ_CP008742.1	GeneMarkS-2+	CDS	5696379	5697899	.	-	0	ID	cds-WP_147459626.1	Parent	gene-PSA3335_RS27200	Name	WP_147459626.1	Dbxref	Genbank:WP_147459626.1,GeneID:47448833	locus_tag	PSA3335_RS27200	product	integrase	protein_id	WP_147459626.1	inference	COORDINATES: ab initio prediction:GeneMarkS-2+
NC_017452.1	Protein Homology	CDS	331960	332370	.	-	0	ID	cds-WP_005631033.1	Parent	gene-R2846_RS01770	Name	WP_005631033.1	Dbxref	Genbank:WP_005631033.1	locus_tag	R2846_RS01770	product	hypothetical protein	protein_id	WP_005631033.1	inference	COORDINATES: similar to AA sequence:RefSeq:WP_003756631.1
NC_017452.1	Protein Homology	CDS	332372	334411	.	-	0	ID	cds-WP_005631036.1	Parent	gene-R2846_RS01775	Name	WP_005631036.1	Dbxref	Genbank:WP_005631036.1	locus_tag	R2846_RS01775	product	hypothetical protein	protein_id	WP_005631036.1	inference	COORDINATES: similar to AA sequence:RefSeq:WP_010907417.1
NC_016901.1	Protein Homology	CDS	674555	676636	.	+	0	ID	cds-WP_006083189.1	Parent	gene-SBAL678_RS26360	Name	WP_006083189.1	Dbxref	Genbank:WP_006083189.1,GeneID:11770908	locus_tag	SBAL678_RS26360	product	hypothetical protein	protein_id	WP_006083189.1	inference	COORDINATES: similar to AA sequence:RefSeq:WP_006083189.1
NC_016901.1	Protein Homology	CDS	676636	677163	.	+	0	ID	cds-WP_006083188.1	Parent	gene-SBAL678_RS26365	Name	WP_006083188.1	Dbxref	Genbank:WP_006083188.1,GeneID:11770909	locus_tag	SBAL678_RS26365	product	hypothetical protein	protein_id	WP_006083188.1	inference	COORDINATES: similar to AA sequence:RefSeq:WP_006083188.1
NC_017532.1	Protein Homology	CDS	963557	965767	.	+	0	ID	cds-WP_014595881.1	Parent	gene-PSTAA_RS04515	Name	WP_014595881.1	Dbxref	Genbank:WP_014595881.1	locus_tag	PSTAA_RS04515	product	hypothetical protein	protein_id	WP_014595881.1	inference	COORDINATES: similar to AA sequence:RefSeq:WP_020410301.1
NC_017532.1	Protein Homology	CDS	965770	966168	.	+	0	ID	cds-WP_043942113.1	Parent	gene-PSTAA_RS04520	Name	WP_043942113.1	Dbxref	Genbank:WP_043942113.1	locus_tag	PSTAA_RS04520	product	hypothetical protein	protein_id	WP_043942113.1	inference	COORDINATES: similar to AA sequence:RefSeq:WP_003379740.1
NC_014366.1	Protein Homology	CDS	486877	488886	.	+	0	ID	cds-WP_013260486.1	Parent	gene-HDN1F_RS02080	Name	WP_013260486.1	Dbxref	Genbank:WP_013260486.1	locus_tag	HDN1F_RS02080	product	integrase	protein_id	WP_013260486.1	inference	COORDINATES: similar to AA sequence:RefSeq:WP_013260486.1
NC_014366.1	Protein Homology	CDS	488879	489355	.	+	0	ID	cds-WP_013260487.1	Parent	gene-HDN1F_RS02085	Name	WP_013260487.1	Dbxref	Genbank:WP_013260487.1	locus_tag	HDN1F_RS02085	product	protein kinase	protein_id	WP_013260487.1	inference	COORDINATES: similar to AA sequence:RefSeq:WP_013260487.1
NC_008577.1	Protein Homology	CDS	2610491	2612809	.	+	0	ID	cds-WP_041412642.1	Parent	gene-SHEWANA3_RS11500	Name	WP_041412642.1	Dbxref	Genbank:WP_041412642.1	locus_tag	SHEWANA3_RS11500	product	hypothetical protein	protein_id	WP_041412642.1	inference	COORDINATES: similar to AA sequence:RefSeq:WP_019440460.1
NC_008577.1	Protein Homology	CDS	2612819	2613241	.	+	0	ID	cds-WP_011717131.1	Parent	gene-SHEWANA3_RS11505	Name	WP_011717131.1	Dbxref	Genbank:WP_011717131.1	locus_tag	SHEWANA3_RS11505	product	hypothetical protein	protein_id	WP_011717131.1	inference	COORDINATES: similar to AA sequence:RefSeq:WP_019440461.1
NC_017633.1	Protein Homology	CDS	3064283	3064669	.	-	0	ID	cds-WP_001062150.1	Parent	gene-ETEC_RS15425	Name	WP_001062150.1	Dbxref	Genbank:WP_001062150.1	locus_tag	ETEC_RS15425	product	hypothetical protein	protein_id	WP_001062150.1	inference	COORDINATES: similar to AA sequence:RefSeq:WP_001549556.1
NC_017633.1	Protein Homology	CDS	3064684	3066558	.	-	0	ID	cds-WP_001059592.1	Parent	gene-ETEC_RS15430	Name	WP_001059592.1	Dbxref	Genbank:WP_001059592.1	locus_tag	ETEC_RS15430	product	DNA-binding protein	protein_id	WP_001059592.1	inference	COORDINATES: similar to AA sequence:RefSeq:WP_001059595.1
NZ_CP006632.1	Protein Homology	CDS	4556270	4558303	.	+	0	ID	cds-WP_000807722.1	Parent	gene-PPECC33_RS22430	Name	WP_000807722.1	Dbxref	Genbank:WP_000807722.1	locus_tag	PPECC33_RS22430	product	hypothetical protein	protein_id	WP_000807722.1	inference	COORDINATES: similar to AA sequence:RefSeq:WP_001697682.1
NZ_CP006632.1	Protein Homology	CDS	4558455	4558715	.	+	0	ID	cds-WP_001552205.1	Parent	gene-PPECC33_RS27910	Name	WP_001552205.1	Dbxref	Genbank:WP_001552205.1	locus_tag	PPECC33_RS27910	product	hypothetical protein	protein_id	WP_001552205.1	inference	COORDINATES: similar to AA sequence:RefSeq:WP_001552205.1
NZ_CP015202.1	Protein Homology	CDS	5821484	5821843	.	-	0	ID	cds-WP_003253491.1	Parent	gene-KKK_RS26370	Name	WP_003253491.1	Dbxref	Genbank:WP_003253491.1	locus_tag	KKK_RS26370	product	hypothetical protein	protein_id	WP_003253491.1	inference	COORDINATES: similar to AA sequence:RefSeq:WP_003253491.1
NZ_CP015202.1	Protein Homology	CDS	5821840	5824242	.	-	0	ID	cds-WP_003253492.1	Parent	gene-KKK_RS26375	Name	WP_003253492.1	Dbxref	Genbank:WP_003253492.1	locus_tag	KKK_RS26375	product	hypothetical protein	protein_id	WP_003253492.1	inference	COORDINATES: similar to AA sequence:RefSeq:WP_003253492.1
NC_017548.1	Protein Homology	CDS	749280	751319	.	+	0	ID	cds-WP_033979194.1	Parent	gene-PAM18_RS29265	Name	WP_033979194.1	Dbxref	Genbank:WP_033979194.1	locus_tag	PAM18_RS29265	product	integrase	protein_id	WP_033979194.1	inference	COORDINATES: similar to AA sequence:RefSeq:WP_012270244.1
NC_017548.1	Protein Homology	CDS	751340	751774	.	+	0	ID	cds-WP_071536841.1	Parent	gene-PAM18_RS29270	Name	WP_071536841.1	Dbxref	Genbank:WP_071536841.1	locus_tag	PAM18_RS29270	product	hypothetical protein	protein_id	WP_071536841.1	inference	COORDINATES: similar to AA sequence:RefSeq:WP_004576887.1
NC_016514.1	Protein Homology	CDS	3594792	3595190	.	-	0	ID	cds-WP_041162825.1	Parent	gene-ECWSU1_RS17085	Name	WP_041162825.1	Dbxref	Genbank:WP_041162825.1	locus_tag	ECWSU1_RS17085	product	hypothetical protein	protein_id	WP_041162825.1	inference	COORDINATES: similar to AA sequence:RefSeq:WP_002953967.1
NC_016514.1	Protein Homology	CDS	3595200	3596804	.	-	0	ID	cds-ECWSU1_RS17090	Parent	gene-ECWSU1_RS17090	locus_tag	ECWSU1_RS17090	product	hypothetical protein	inference	COORDINATES: similar to AA sequence:RefSeq:WP_001399631.1
NC_017656.1	Protein Homology	CDS	3245667	3246065	.	-	0	ID	cds-WP_001052046.1	Parent	gene-ECO55CA74_RS16385	Name	WP_001052046.1	Dbxref	Genbank:WP_001052046.1	locus_tag	ECO55CA74_RS16385	product	hypothetical protein	protein_id	WP_001052046.1	inference	COORDINATES: similar to AA sequence:RefSeq:NP_311536.1
NC_017656.1	Protein Homology	CDS	3246079	3247695	.	-	0	ID	cds-WP_001059527.1	Parent	gene-ECO55CA74_RS16390	Name	WP_001059527.1	Dbxref	Genbank:WP_001059527.1	locus_tag	ECO55CA74_RS16390	product	hypothetical protein	protein_id	WP_001059527.1	inference	COORDINATES: similar to AA sequence:RefSeq:NP_311537.1
NC_017656.1	Protein Homology	CDS	5109789	5111393	.	+	0	ID	cds-WP_000658560.1	Parent	gene-ECO55CA74_RS25620	Name	WP_000658560.1	Dbxref	Genbank:WP_000658560.1	locus_tag	ECO55CA74_RS25620	product	hypothetical protein	protein_id	WP_000658560.1	inference	COORDINATES: similar to AA sequence:RefSeq:WP_001399631.1
NC_017656.1	Protein Homology	CDS	5111595	5111801	.	+	0	ID	cds-WP_001419269.1	Parent	gene-ECO55CA74_RS27540	Name	WP_001419269.1	Dbxref	Genbank:WP_001419269.1	locus_tag	ECO55CA74_RS27540	product	hypothetical protein	protein_id	WP_001419269.1	inference	COORDINATES: similar to AA sequence:RefSeq:WP_001419269.1
NC_017663.1	Protein Homology	CDS	4587039	4589063	.	+	0	ID	cds-WP_000807723.1	Parent	gene-P12B_RS23105	Name	WP_000807723.1	Dbxref	Genbank:WP_000807723.1	locus_tag	P12B_RS23105	product	hypothetical protein	protein_id	WP_000807723.1	inference	COORDINATES: similar to AA sequence:RefSeq:WP_001697682.1
NC_017663.1	Protein Homology	CDS	4589056	4589475	.	+	0	ID	cds-WP_001062123.1	Parent	gene-P12B_RS23110	Name	WP_001062123.1	Dbxref	Genbank:WP_001062123.1	locus_tag	P12B_RS23110	product	hypothetical protein	protein_id	WP_001062123.1	inference	COORDINATES: similar to AA sequence:RefSeq:WP_001062124.1
NC_017845.1	Protein Homology	CDS	1793951	1795618	.	+	0	ID	cds-WP_014699397.1	Parent	gene-W5S_RS08060	Name	WP_014699397.1	Dbxref	Genbank:WP_014699397.1	locus_tag	W5S_RS08060	product	DNA-binding protein	protein_id	WP_014699397.1	inference	COORDINATES: similar to AA sequence:RefSeq:WP_015839862.1
NC_017845.1	Protein Homology	CDS	1795667	1796056	.	+	0	ID	cds-WP_014699398.1	Parent	gene-W5S_RS08065	Name	WP_014699398.1	Dbxref	Genbank:WP_014699398.1	locus_tag	W5S_RS08065	product	hypothetical protein	protein_id	WP_014699398.1	inference	COORDINATES: similar to AA sequence:RefSeq:YP_001005314.1
NC_017845.1	Protein Homology	CDS	1978937	1980622	.	+	0	ID	cds-WP_014699548.1	Parent	gene-W5S_RS08865	Name	WP_014699548.1	Dbxref	Genbank:WP_014699548.1	locus_tag	W5S_RS08865	product	DNA-binding protein	protein_id	WP_014699548.1	inference	COORDINATES: similar to AA sequence:RefSeq:WP_015839862.1
NC_017845.1	Protein Homology	CDS	1980667	1981073	.	+	0	ID	cds-W5S_RS08870	Parent	gene-W5S_RS08870	locus_tag	W5S_RS08870	product	hypothetical protein	inference	COORDINATES: similar to AA sequence:RefSeq:WP_015839863.1
NC_017906.1	Protein Homology	CDS	3421535	3421933	.	-	0	ID	cds-WP_001052051.1	Parent	gene-CDCO157_RS17720	Name	WP_001052051.1	Dbxref	Genbank:WP_001052051.1	locus_tag	CDCO157_RS17720	product	hypothetical protein	protein_id	WP_001052051.1	inference	COORDINATES: similar to AA sequence:RefSeq:NP_311536.1
NC_017906.1	Protein Homology	CDS	3421934	3423565	.	-	0	ID	cds-WP_001059531.1	Parent	gene-CDCO157_RS17725	Name	WP_001059531.1	Dbxref	Genbank:WP_001059531.1	locus_tag	CDCO157_RS17725	product	DNA-binding protein	protein_id	WP_001059531.1	inference	COORDINATES: similar to AA sequence:RefSeq:NP_311537.1
NC_017986.1	Protein Homology	CDS	2559439	2561841	.	+	0	ID	cds-WP_003253492.1	Parent	gene-YSA_RS12430	Name	WP_003253492.1	Dbxref	Genbank:WP_003253492.1	locus_tag	YSA_RS12430	product	hypothetical protein	protein_id	WP_003253492.1	inference	COORDINATES: similar to AA sequence:RefSeq:WP_003253492.1
NC_017986.1	Protein Homology	CDS	2561838	2562197	.	+	0	ID	cds-WP_003253491.1	Parent	gene-YSA_RS12435	Name	WP_003253491.1	Dbxref	Genbank:WP_003253491.1	locus_tag	YSA_RS12435	product	hypothetical protein	protein_id	WP_003253491.1	inference	COORDINATES: similar to AA sequence:RefSeq:WP_003253491.1
NC_018028.1	Protein Homology	CDS	3854921	3855334	.	-	0	ID	cds-WP_031297795.1	Parent	gene-A458_RS39695	Name	WP_031297795.1	Dbxref	Genbank:WP_031297795.1	locus_tag	A458_RS39695	product	hypothetical protein	protein_id	WP_031297795.1	inference	COORDINATES: similar to AA sequence:RefSeq:WP_003381885.1
NC_018028.1	Protein Homology	CDS	3855337	3857331	.	-	0	ID	cds-WP_014821619.1	Parent	gene-A458_RS39700	Name	WP_014821619.1	Dbxref	Genbank:WP_014821619.1	locus_tag	A458_RS39700	product	integrase	protein_id	WP_014821619.1	inference	COORDINATES: similar to AA sequence:RefSeq:WP_016982038.1
NZ_CP015923.1	Protein Homology	CDS	4168770	4169156	.	-	0	ID	cds-WP_001062151.1	Parent	gene-F3X76_RS20605	Name	WP_001062151.1	Dbxref	Genbank:WP_001062151.1	locus_tag	F3X76_RS20605	product	hypothetical protein	protein_id	WP_001062151.1	inference	COORDINATES: similar to AA sequence:RefSeq:WP_001549556.1
NZ_CP015923.1	Protein Homology	CDS	4169171	4171046	.	-	0	ID	cds-F3X76_RS20610	Parent	gene-F3X76_RS20610	locus_tag	F3X76_RS20610	product	DNA-binding protein	inference	COORDINATES: similar to AA sequence:RefSeq:WP_001059595.1
NZ_CP015876.1	Protein Homology	CDS	5909772	5912174	.	+	0	ID	cds-WP_003253492.1	Parent	gene-A210_RS26490	Name	WP_003253492.1	Dbxref	Genbank:WP_003253492.1	locus_tag	A210_RS26490	product	hypothetical protein	protein_id	WP_003253492.1	inference	COORDINATES: similar to AA sequence:RefSeq:WP_003253492.1
NZ_CP015876.1	Protein Homology	CDS	5912171	5912530	.	+	0	ID	cds-WP_003253491.1	Parent	gene-A210_RS26495	Name	WP_003253491.1	Dbxref	Genbank:WP_003253491.1	locus_tag	A210_RS26495	product	hypothetical protein	protein_id	WP_003253491.1	inference	COORDINATES: similar to AA sequence:RefSeq:WP_003253491.1
NC_018220.1	Protein Homology	CDS	3051388	3053790	.	+	0	ID	cds-WP_003253492.1	Parent	gene-T1E_RS14230	Name	WP_003253492.1	Dbxref	Genbank:WP_003253492.1	locus_tag	T1E_RS14230	product	hypothetical protein	protein_id	WP_003253492.1	inference	COORDINATES: similar to AA sequence:RefSeq:WP_003253492.1
NC_018220.1	Protein Homology	CDS	3053787	3054146	.	+	0	ID	cds-WP_003253491.1	Parent	gene-T1E_RS14235	Name	WP_003253491.1	Dbxref	Genbank:WP_003253491.1	locus_tag	T1E_RS14235	product	hypothetical protein	protein_id	WP_003253491.1	inference	COORDINATES: similar to AA sequence:RefSeq:WP_003253491.1
NC_016816.1	Protein Homology	CDS	1554974	1555375	.	-	0	ID	cds-WP_041455850.1	Parent	gene-PANA5342_RS29880	Name	WP_041455850.1	Dbxref	Genbank:WP_041455850.1,GeneID:11795980	locus_tag	PANA5342_RS29880	product	hypothetical protein	protein_id	WP_041455850.1	inference	COORDINATES: similar to AA sequence:RefSeq:WP_001062148.1
NC_016816.1	GeneMarkS-2+	CDS	1555375	1557408	.	-	0	ID	cds-WP_015699877.1	Parent	gene-PANA5342_RS29885	Name	WP_015699877.1	Dbxref	Genbank:WP_015699877.1,GeneID:11795981	locus_tag	PANA5342_RS29885	product	DNA-binding protein	protein_id	WP_015699877.1	inference	COORDINATES: ab initio prediction:GeneMarkS-2+
NC_019936.1	Protein Homology	CDS	3596323	3596721	.	-	0	ID	cds-WP_015278140.1	Parent	gene-PSEST_RS16650	Name	WP_015278140.1	Dbxref	Genbank:WP_015278140.1	locus_tag	PSEST_RS16650	product	hypothetical protein	protein_id	WP_015278140.1	inference	COORDINATES: similar to AA sequence:RefSeq:NP_794357.1
NC_019936.1	Protein Homology	CDS	3596724	3598955	.	-	0	ID	cds-WP_015278141.1	Parent	gene-PSEST_RS16655	Name	WP_015278141.1	Dbxref	Genbank:WP_015278141.1	locus_tag	PSEST_RS16655	product	hypothetical protein	protein_id	WP_015278141.1	inference	COORDINATES: similar to AA sequence:RefSeq:NP_794356.1
NC_020209.1	Protein Homology	CDS	1957252	1958040	.	+	0	ID	cds-WP_044288133.1	Parent	gene-H045_RS25060	Name	WP_044288133.1	Dbxref	Genbank:WP_044288133.1	locus_tag	H045_RS25060	product	tyrosine-type recombinase/integrase	protein_id	WP_044288133.1	inference	COORDINATES: similar to AA sequence:RefSeq:WP_003116959.1
NC_020209.1	Protein Homology	CDS	1958027	1960141	.	+	0	ID	cds-WP_015372090.1	Parent	gene-H045_RS08720	Name	WP_015372090.1	Dbxref	Genbank:WP_015372090.1	locus_tag	H045_RS08720	product	hypothetical protein	protein_id	WP_015372090.1	inference	COORDINATES: similar to AA sequence:RefSeq:WP_016980311.1
NZ_CP018202.1	Protein Homology	CDS	525345	527354	.	+	0	ID	cds-WP_017699151.1	Parent	gene-JN853_RS02725	Name	WP_017699151.1	Dbxref	Genbank:WP_017699151.1	locus_tag	JN853_RS02725	product	hypothetical protein	protein_id	WP_017699151.1	inference	COORDINATES: similar to AA sequence:RefSeq:WP_003431807.1
NZ_CP018202.1	Protein Homology	CDS	527347	527760	.	+	0	ID	cds-WP_003381885.1	Parent	gene-JN853_RS02730	Name	WP_003381885.1	Dbxref	Genbank:WP_003381885.1	locus_tag	JN853_RS02730	product	hypothetical protein	protein_id	WP_003381885.1	inference	COORDINATES: similar to AA sequence:RefSeq:WP_003381885.1
NZ_CP018202.1	Protein Homology	CDS	5397229	5399463	.	+	0	ID	cds-WP_003379738.1	Parent	gene-JN853_RS26170	Name	WP_003379738.1	Dbxref	Genbank:WP_003379738.1	locus_tag	JN853_RS26170	product	hypothetical protein	protein_id	WP_003379738.1	inference	COORDINATES: similar to AA sequence:RefSeq:NP_794356.1
NZ_CP018202.1	Protein Homology	CDS	5399466	5399864	.	+	0	ID	cds-WP_003379740.1	Parent	gene-JN853_RS26175	Name	WP_003379740.1	Dbxref	Genbank:WP_003379740.1	locus_tag	JN853_RS26175	product	hypothetical protein	protein_id	WP_003379740.1	inference	COORDINATES: similar to AA sequence:RefSeq:NP_794357.1
NC_020796.1	Protein Homology	CDS	3326348	3326734	.	-	0	ID	cds-WP_051065057.1	Parent	gene-ETAC_RS17255	Name	WP_051065057.1	Dbxref	Genbank:WP_051065057.1,GeneID:51933182	locus_tag	ETAC_RS17255	product	hypothetical protein	protein_id	WP_051065057.1	inference	COORDINATES: similar to AA sequence:RefSeq:WP_001549556.1
NC_020796.1	Protein Homology	CDS	3326749	3328623	.	-	0	ID	cds-WP_015462357.1	Parent	gene-ETAC_RS14740	Name	WP_015462357.1	Dbxref	Genbank:WP_015462357.1,GeneID:51932694	locus_tag	ETAC_RS14740	product	tyrosine recombinase	protein_id	WP_015462357.1	inference	COORDINATES: similar to AA sequence:RefSeq:WP_001059595.1
NC_020829.1	Protein Homology	CDS	987323	987727	.	-	0	ID	cds-WP_015475663.1	Parent	gene-H681_RS04555	Name	WP_015475663.1	Dbxref	Genbank:WP_015475663.1	locus_tag	H681_RS04555	product	hypothetical protein	protein_id	WP_015475663.1	inference	COORDINATES: similar to AA sequence:RefSeq:WP_007155105.1
NC_020829.1	Protein Homology	CDS	987730	989967	.	-	0	ID	cds-WP_015475664.1	Parent	gene-H681_RS04560	Name	WP_015475664.1	Dbxref	Genbank:WP_015475664.1	locus_tag	H681_RS04560	product	hypothetical protein	protein_id	WP_015475664.1	inference	COORDINATES: similar to AA sequence:RefSeq:WP_003379738.1
NZ_CP006659.2	Protein Homology	CDS	591296	592900	.	+	0	ID	cds-WP_004200787.1	Parent	gene-kpn2146_RS02945	Name	WP_004200787.1	Dbxref	Genbank:WP_004200787.1	locus_tag	kpn2146_RS02945	product	hypothetical protein	protein_id	WP_004200787.1	inference	COORDINATES: similar to AA sequence:RefSeq:WP_001399631.1
NZ_CP006659.2	Protein Homology	CDS	592910	593308	.	+	0	ID	cds-WP_004200789.1	Parent	gene-kpn2146_RS02950	Name	WP_004200789.1	Dbxref	Genbank:WP_004200789.1	locus_tag	kpn2146_RS02950	product	hypothetical protein	protein_id	WP_004200789.1	inference	COORDINATES: similar to AA sequence:RefSeq:WP_002953967.1
NC_021491.1	Protein Homology	CDS	536781	538850	.	+	0	ID	cds-WP_016484659.1	Parent	gene-L483_RS02485	Name	WP_016484659.1	Dbxref	Genbank:WP_016484659.1	locus_tag	L483_RS02485	product	integrase	protein_id	WP_016484659.1	inference	COORDINATES: similar to AA sequence:RefSeq:WP_016484659.1
NC_021491.1	Protein Homology	CDS	538837	539286	.	+	0	ID	cds-WP_016484660.1	Parent	gene-L483_RS02490	Name	WP_016484660.1	Dbxref	Genbank:WP_016484660.1	locus_tag	L483_RS02490	product	hypothetical protein	protein_id	WP_016484660.1	inference	COORDINATES: similar to AA sequence:RefSeq:WP_019486613.1
NC_021505.1	GeneMarkS-2+	CDS	655307	657292	.	+	0	ID	cds-WP_016497799.1	Parent	gene-PP4_RS28510	Name	WP_016497799.1	Dbxref	Genbank:WP_016497799.1,GeneID:45527017	locus_tag	PP4_RS28510	product	hypothetical protein	protein_id	WP_016497799.1	inference	COORDINATES: ab initio prediction:GeneMarkS-2+
NC_021505.1	GeneMarkS-2+	CDS	657267	657677	.	+	0	ID	cds-WP_016497800.1	Parent	gene-PP4_RS27710	Name	WP_016497800.1	Dbxref	Genbank:WP_016497800.1,GeneID:45526949	locus_tag	PP4_RS27710	product	hypothetical protein	protein_id	WP_016497800.1	inference	COORDINATES: ab initio prediction:GeneMarkS-2+
NC_021847.1	Protein Homology	CDS	2651193	2653511	.	+	0	ID	cds-WP_020841058.1	Parent	gene-HK86_RS12410	Name	WP_020841058.1	Dbxref	Genbank:WP_020841058.1	locus_tag	HK86_RS12410	product	hypothetical protein	protein_id	WP_020841058.1	inference	COORDINATES: similar to AA sequence:RefSeq:WP_019440460.1
NC_021847.1	Protein Homology	CDS	2653525	2653947	.	+	0	ID	cds-WP_020841059.1	Parent	gene-HK86_RS12415	Name	WP_020841059.1	Dbxref	Genbank:WP_020841059.1	locus_tag	HK86_RS12415	product	hypothetical protein	protein_id	WP_020841059.1	inference	COORDINATES: similar to AA sequence:RefSeq:WP_011717131.1
NC_022525.1	Protein Homology	CDS	4588349	4590223	.	+	0	ID	cds-WP_022544696.1	Parent	gene-IA1_RS22005	Name	WP_022544696.1	Dbxref	Genbank:WP_022544696.1	locus_tag	IA1_RS22005	product	DNA-binding protein	protein_id	WP_022544696.1	inference	COORDINATES: similar to AA sequence:RefSeq:WP_001059595.1
NC_022525.1	Protein Homology	CDS	4590238	4590624	.	+	0	ID	cds-WP_022544697.1	Parent	gene-IA1_RS22010	Name	WP_022544697.1	Dbxref	Genbank:WP_022544697.1	locus_tag	IA1_RS22010	product	hypothetical protein	protein_id	WP_022544697.1	inference	COORDINATES: similar to AA sequence:RefSeq:WP_001549556.1
NZ_CP017727.1	GeneMarkS-2+	CDS	1135502	1136995	.	+	0	ID	cds-WP_071054527.1	Parent	gene-SES26_RS05490	Name	WP_071054527.1	Dbxref	Genbank:WP_071054527.1	locus_tag	SES26_RS05490	product	hypothetical protein	protein_id	WP_071054527.1	inference	COORDINATES: ab initio prediction:GeneMarkS-2+
NZ_CP017727.1	Protein Homology	CDS	1137145	1137543	.	+	0	ID	cds-WP_071054528.1	Parent	gene-SES26_RS05495	Name	WP_071054528.1	Dbxref	Genbank:WP_071054528.1	locus_tag	SES26_RS05495	product	hypothetical protein	protein_id	WP_071054528.1	inference	COORDINATES: similar to AA sequence:RefSeq:WP_002953967.1
NZ_CP011396.1	Protein Homology	CDS	3971317	3971703	.	-	0	ID	cds-WP_022544697.1	Parent	gene-SEETH391_RS19050	Name	WP_022544697.1	Dbxref	Genbank:WP_022544697.1	locus_tag	SEETH391_RS19050	product	hypothetical protein	protein_id	WP_022544697.1	inference	COORDINATES: similar to AA sequence:RefSeq:WP_001549556.1
NZ_CP011396.1	Protein Homology	CDS	3971718	3973592	.	-	0	ID	cds-WP_022544696.1	Parent	gene-SEETH391_RS19055	Name	WP_022544696.1	Dbxref	Genbank:WP_022544696.1	locus_tag	SEETH391_RS19055	product	DNA-binding protein	protein_id	WP_022544696.1	inference	COORDINATES: similar to AA sequence:RefSeq:WP_001059595.1
NZ_CP007230.1	Protein Homology	CDS	2075661	2077670	.	+	0	ID	cds-WP_025382322.1	Parent	gene-BF17_RS09310	Name	WP_025382322.1	Dbxref	Genbank:WP_025382322.1	locus_tag	BF17_RS09310	product	integrase	protein_id	WP_025382322.1	inference	COORDINATES: similar to AA sequence:RefSeq:WP_001642534.1
NZ_CP007230.1	Protein Homology	CDS	2077663	2078139	.	+	0	ID	cds-WP_025382323.1	Parent	gene-BF17_RS09315	Name	WP_025382323.1	Dbxref	Genbank:WP_025382323.1	locus_tag	BF17_RS09315	product	hypothetical protein	protein_id	WP_025382323.1	inference	COORDINATES: similar to AA sequence:RefSeq:WP_013260487.1
NZ_CP007518.2	Protein Homology	CDS	715161	717038	.	+	0	ID	cds-WP_041207315.1	Parent	gene-AI20_RS03420	Name	WP_041207315.1	Dbxref	Genbank:WP_041207315.1	locus_tag	AI20_RS03420	product	integrase	protein_id	WP_041207315.1	inference	COORDINATES: similar to AA sequence:RefSeq:WP_017109378.1
NZ_CP007518.2	Protein Homology	CDS	717026	717505	.	+	0	ID	cds-WP_049866848.1	Parent	gene-AI20_RS03425	Name	WP_049866848.1	Dbxref	Genbank:WP_049866848.1	locus_tag	AI20_RS03425	product	hypothetical protein	protein_id	WP_049866848.1	inference	COORDINATES: similar to AA sequence:RefSeq:WP_017109377.1
NZ_CP007509.1	Protein Homology	CDS	2960137	2962269	.	+	0	ID	cds-WP_038661387.1	Parent	gene-UIB01_RS13510	Name	WP_038661387.1	Dbxref	Genbank:WP_038661387.1	locus_tag	UIB01_RS13510	product	hypothetical protein	protein_id	WP_038661387.1	inference	COORDINATES: similar to AA sequence:RefSeq:WP_015648378.1
NZ_CP007509.1	Protein Homology	CDS	2962269	2962682	.	+	0	ID	cds-WP_038661391.1	Parent	gene-UIB01_RS13515	Name	WP_038661391.1	Dbxref	Genbank:WP_038661391.1	locus_tag	UIB01_RS13515	product	hypothetical protein	protein_id	WP_038661391.1	inference	COORDINATES: similar to AA sequence:RefSeq:WP_019396225.1
NZ_CP007744.1	Protein Homology	CDS	2884296	2884502	.	-	0	ID	cds-WP_001555562.1	Parent	gene-EV46_RS22595	Name	WP_001555562.1	Dbxref	Genbank:WP_001555562.1,GeneID:45538313	locus_tag	EV46_RS22595	product	hypothetical protein	protein_id	WP_001555562.1	inference	COORDINATES: similar to AA sequence:RefSeq:WP_001419269.1
NZ_CP007744.1	Protein Homology	CDS	2884704	2886308	.	-	0	ID	cds-WP_043135171.1	Parent	gene-EV46_RS12475	Name	WP_043135171.1	Dbxref	Genbank:WP_043135171.1,GeneID:45536378	locus_tag	EV46_RS12475	product	hypothetical protein	protein_id	WP_043135171.1	inference	COORDINATES: similar to AA sequence:RefSeq:WP_001399631.1
NZ_CP008788.1	Protein Homology	CDS	387635	389668	.	+	0	ID	cds-WP_042944091.1	Parent	gene-KONIH1_RS01860	Name	WP_042944091.1	Dbxref	Genbank:WP_042944091.1	locus_tag	KONIH1_RS01860	product	integrase	protein_id	WP_042944091.1	inference	COORDINATES: similar to AA sequence:RefSeq:WP_001697682.1
NZ_CP008788.1	Protein Homology	CDS	389820	390080	.	+	0	ID	cds-WP_077255290.1	Parent	gene-KONIH1_RS33880	Name	WP_077255290.1	Dbxref	Genbank:WP_077255290.1	locus_tag	KONIH1_RS33880	product	hypothetical protein	protein_id	WP_077255290.1	inference	COORDINATES: similar to AA sequence:RefSeq:WP_001552205.1
NZ_CP008823.1	Protein Homology	CDS	3645419	3645805	.	-	0	ID	cds-WP_001625709.1	Parent	gene-ECNIH2_RS17470	Name	WP_001625709.1	Dbxref	Genbank:WP_001625709.1	locus_tag	ECNIH2_RS17470	product	hypothetical protein	protein_id	WP_001625709.1	inference	COORDINATES: similar to AA sequence:RefSeq:WP_001549556.1
NZ_CP008823.1	Protein Homology	CDS	3645820	3647694	.	-	0	ID	cds-WP_032619190.1	Parent	gene-ECNIH2_RS17475	Name	WP_032619190.1	Dbxref	Genbank:WP_032619190.1	locus_tag	ECNIH2_RS17475	product	DNA-binding protein	protein_id	WP_032619190.1	inference	COORDINATES: similar to AA sequence:RefSeq:WP_001059595.1
NZ_CP008805.1	Protein Homology	CDS	3549931	3550329	.	-	0	ID	cds-WP_001052051.1	Parent	gene-SS17_RS18630	Name	WP_001052051.1	Dbxref	Genbank:WP_001052051.1	locus_tag	SS17_RS18630	product	hypothetical protein	protein_id	WP_001052051.1	inference	COORDINATES: similar to AA sequence:RefSeq:NP_311536.1
NZ_CP008805.1	Protein Homology	CDS	3550330	3551961	.	-	0	ID	cds-WP_001059531.1	Parent	gene-SS17_RS18635	Name	WP_001059531.1	Dbxref	Genbank:WP_001059531.1	locus_tag	SS17_RS18635	product	DNA-binding protein	protein_id	WP_001059531.1	inference	COORDINATES: similar to AA sequence:RefSeq:NP_311537.1
NZ_CP008896.1	Protein Homology	CDS	2097183	2099036	.	+	0	ID	cds-HZ99_RS09105	Parent	gene-HZ99_RS09105	locus_tag	HZ99_RS09105	product	hypothetical protein	inference	COORDINATES: similar to AA sequence:RefSeq:WP_011169259.1
NZ_CP008896.1	Protein Homology	CDS	2099322	2099735	.	+	0	ID	cds-WP_038442520.1	Parent	gene-HZ99_RS09110	Name	WP_038442520.1	Dbxref	Genbank:WP_038442520.1	locus_tag	HZ99_RS09110	product	hypothetical protein	protein_id	WP_038442520.1	inference	COORDINATES: similar to AA sequence:RefSeq:WP_019396225.1
NZ_CP008957.1	Protein Homology	CDS	3581491	3581889	.	-	0	ID	cds-WP_001052051.1	Parent	gene-EDL933_RS18710	Name	WP_001052051.1	Dbxref	Genbank:WP_001052051.1	locus_tag	EDL933_RS18710	product	hypothetical protein	protein_id	WP_001052051.1	inference	COORDINATES: similar to AA sequence:RefSeq:NP_311536.1
NZ_CP008957.1	Protein Homology	CDS	3581890	3583521	.	-	0	ID	cds-WP_001059531.1	Parent	gene-EDL933_RS18715	Name	WP_001059531.1	Dbxref	Genbank:WP_001059531.1	locus_tag	EDL933_RS18715	product	DNA-binding protein	protein_id	WP_001059531.1	inference	COORDINATES: similar to AA sequence:RefSeq:NP_311537.1
NZ_CP009208.1	Protein Homology	CDS	2823273	2823671	.	-	0	ID	cds-WP_001052044.1	Parent	gene-VK055_RS13880	Name	WP_001052044.1	Dbxref	Genbank:WP_001052044.1	locus_tag	VK055_RS13880	product	hypothetical protein	protein_id	WP_001052044.1	inference	COORDINATES: similar to AA sequence:RefSeq:NP_311536.1
NZ_CP009208.1	Protein Homology	CDS	2823672	2825303	.	-	0	ID	cds-WP_038432225.1	Parent	gene-VK055_RS13885	Name	WP_038432225.1	Dbxref	Genbank:WP_038432225.1	locus_tag	VK055_RS13885	product	DNA-binding protein	protein_id	WP_038432225.1	inference	COORDINATES: similar to AA sequence:RefSeq:NP_311537.1
NZ_CP009454.1	GeneMarkS-2+	CDS	1525034	1526869	.	+	0	ID	cds-WP_038645182.1	Parent	gene-LH22_RS06915	Name	WP_038645182.1	Dbxref	Genbank:WP_038645182.1	locus_tag	LH22_RS06915	product	hypothetical protein	protein_id	WP_038645182.1	inference	COORDINATES: ab initio prediction:GeneMarkS-2+
NZ_CP009454.1	Protein Homology	CDS	1526850	1527272	.	+	0	ID	cds-WP_038645184.1	Parent	gene-LH22_RS06920	Name	WP_038645184.1	Dbxref	Genbank:WP_038645184.1	locus_tag	LH22_RS06920	product	hypothetical protein	protein_id	WP_038645184.1	inference	COORDINATES: similar to AA sequence:RefSeq:WP_016246686.1
NZ_CP009617.1	Protein Homology	CDS	2377380	2379698	.	+	0	ID	cds-WP_043008871.1	Parent	gene-IX92_RS10880	Name	WP_043008871.1	Dbxref	Genbank:WP_043008871.1,GeneID:45602547	locus_tag	IX92_RS10880	product	hypothetical protein	protein_id	WP_043008871.1	inference	COORDINATES: similar to AA sequence:RefSeq:WP_019440460.1
NZ_CP009617.1	Protein Homology	CDS	2379709	2380131	.	+	0	ID	cds-WP_043008872.1	Parent	gene-IX92_RS10885	Name	WP_043008872.1	Dbxref	Genbank:WP_043008872.1,GeneID:45602548	locus_tag	IX92_RS10885	product	hypothetical protein	protein_id	WP_043008872.1	inference	COORDINATES: similar to AA sequence:RefSeq:WP_019440461.1
NZ_CP026975.1	Protein Homology	CDS	3414573	3416447	.	+	0	ID	cds-WP_047634527.1	Parent	gene-MC67_RS17145	Name	WP_047634527.1	Dbxref	Genbank:WP_047634527.1	locus_tag	MC67_RS17145	product	DNA-binding protein	protein_id	WP_047634527.1	inference	COORDINATES: similar to AA sequence:RefSeq:WP_001059595.1
NZ_CP026975.1	Protein Homology	CDS	3416462	3416848	.	+	0	ID	cds-WP_001062149.1	Parent	gene-MC67_RS17150	Name	WP_001062149.1	Dbxref	Genbank:WP_001062149.1	locus_tag	MC67_RS17150	product	hypothetical protein	protein_id	WP_001062149.1	inference	COORDINATES: similar to AA sequence:RefSeq:WP_001549556.1
NZ_CP026045.1	Protein Homology	CDS	738294	738554	.	-	0	ID	cds-WP_080754191.1	Parent	gene-MC47_RS03680	Name	WP_080754191.1	Dbxref	Genbank:WP_080754191.1	locus_tag	MC47_RS03680	product	hypothetical protein	protein_id	WP_080754191.1	inference	COORDINATES: similar to AA sequence:RefSeq:WP_001552205.1
NZ_CP026045.1	Protein Homology	CDS	738706	740739	.	-	0	ID	cds-WP_047407006.1	Parent	gene-MC47_RS03685	Name	WP_047407006.1	Dbxref	Genbank:WP_047407006.1	locus_tag	MC47_RS03685	product	integrase	protein_id	WP_047407006.1	inference	COORDINATES: similar to AA sequence:RefSeq:WP_001697682.1
NZ_CP009863.1	Protein Homology	CDS	314013	316022	.	+	0	ID	cds-WP_038435104.1	Parent	gene-KPNIH29_RS01505	Name	WP_038435104.1	Dbxref	Genbank:WP_038435104.1	locus_tag	KPNIH29_RS01505	product	integrase	protein_id	WP_038435104.1	inference	COORDINATES: similar to AA sequence:RefSeq:WP_013260486.1
NZ_CP009863.1	Protein Homology	CDS	316015	316491	.	+	0	ID	cds-WP_038435105.1	Parent	gene-KPNIH29_RS01510	Name	WP_038435105.1	Dbxref	Genbank:WP_038435105.1	locus_tag	KPNIH29_RS01510	product	hypothetical protein	protein_id	WP_038435105.1	inference	COORDINATES: similar to AA sequence:RefSeq:WP_013260487.1
NC_022528.1	Protein Homology	CDS	3215587	3216006	.	-	0	ID	cds-WP_022551624.1	Parent	gene-VIBNI_RS14340	Name	WP_022551624.1	Dbxref	Genbank:WP_022551624.1	locus_tag	VIBNI_RS14340	product	hypothetical protein	protein_id	WP_022551624.1	inference	COORDINATES: similar to AA sequence:RefSeq:WP_019440679.1
NC_022528.1	Protein Homology	CDS	3216009	3218375	.	-	0	ID	cds-WP_022551625.1	Parent	gene-VIBNI_RS14345	Name	WP_022551625.1	Dbxref	Genbank:WP_022551625.1	locus_tag	VIBNI_RS14345	product	hypothetical protein	protein_id	WP_022551625.1	inference	COORDINATES: similar to AA sequence:RefSeq:WP_005432816.1
NZ_CP010304.1	Protein Homology	CDS	3513339	3513737	.	-	0	ID	cds-WP_001052051.1	Parent	gene-SS52_RS18420	Name	WP_001052051.1	Dbxref	Genbank:WP_001052051.1	locus_tag	SS52_RS18420	product	hypothetical protein	protein_id	WP_001052051.1	inference	COORDINATES: similar to AA sequence:RefSeq:NP_311536.1
NZ_CP010304.1	Protein Homology	CDS	3513738	3515369	.	-	0	ID	cds-WP_001059531.1	Parent	gene-SS52_RS18425	Name	WP_001059531.1	Dbxref	Genbank:WP_001059531.1	locus_tag	SS52_RS18425	product	DNA-binding protein	protein_id	WP_001059531.1	inference	COORDINATES: similar to AA sequence:RefSeq:NP_311537.1
NZ_CP012165.1	Protein Homology	CDS	3683178	3683576	.	-	0	ID	cds-WP_032609952.1	Parent	gene-LI63_RS19095	Name	WP_032609952.1	Dbxref	Genbank:WP_032609952.1	locus_tag	LI63_RS19095	product	hypothetical protein	protein_id	WP_032609952.1	inference	COORDINATES: similar to AA sequence:RefSeq:WP_002953967.1
NZ_CP012165.1	Protein Homology	CDS	3683586	3685190	.	-	0	ID	cds-WP_032609953.1	Parent	gene-LI63_RS19100	Name	WP_032609953.1	Dbxref	Genbank:WP_032609953.1	locus_tag	LI63_RS19100	product	hypothetical protein	protein_id	WP_032609953.1	inference	COORDINATES: similar to AA sequence:RefSeq:WP_001399631.1
NZ_CP012162.1	Protein Homology	CDS	3718591	3718977	.	-	0	ID	cds-WP_044597772.1	Parent	gene-LI67_RS18280	Name	WP_044597772.1	Dbxref	Genbank:WP_044597772.1	locus_tag	LI67_RS18280	product	hypothetical protein	protein_id	WP_044597772.1	inference	COORDINATES: similar to AA sequence:RefSeq:WP_001549556.1
NZ_CP012162.1	Protein Homology	CDS	3718992	3719984	.	-	0	ID	cds-LI67_RS18285	Parent	gene-LI67_RS18285	locus_tag	LI67_RS18285	product	DNA-binding protein	inference	COORDINATES: similar to AA sequence:RefSeq:WP_001059595.1
NZ_CP009274.2	Protein Homology	CDS	1174490	1176364	.	+	0	ID	cds-WP_039102441.1	Parent	gene-KR75_RS05670	Name	WP_039102441.1	Dbxref	Genbank:WP_039102441.1	locus_tag	KR75_RS05670	product	DNA-binding protein	protein_id	WP_039102441.1	inference	COORDINATES: similar to AA sequence:RefSeq:WP_001059595.1
NZ_CP009274.2	Protein Homology	CDS	1176379	1176765	.	+	0	ID	cds-WP_001062149.1	Parent	gene-KR75_RS05675	Name	WP_001062149.1	Dbxref	Genbank:WP_001062149.1	locus_tag	KR75_RS05675	product	hypothetical protein	protein_id	WP_001062149.1	inference	COORDINATES: similar to AA sequence:RefSeq:WP_001549556.1
NZ_CP010368.1	Protein Homology	CDS	3086578	3088656	.	+	0	ID	cds-WP_039248838.1	Parent	gene-RR32_RS14490	Name	WP_039248838.1	Dbxref	Genbank:WP_039248838.1,GeneID:48994889	locus_tag	RR32_RS14490	product	hypothetical protein	protein_id	WP_039248838.1	inference	COORDINATES: similar to AA sequence:RefSeq:WP_004777370.1
NZ_CP010368.1	Protein Homology	CDS	3088660	3089076	.	+	0	ID	cds-WP_039248841.1	Parent	gene-RR32_RS14495	Name	WP_039248841.1	Dbxref	Genbank:WP_039248841.1,GeneID:48994890	locus_tag	RR32_RS14495	product	hypothetical protein	protein_id	WP_039248841.1	inference	COORDINATES: similar to AA sequence:RefSeq:WP_004777371.1
NZ_CP010377.1	Protein Homology	CDS	3504558	3504941	.	-	0	ID	cds-WP_001547656.1	Parent	gene-LI64_RS16615	Name	WP_001547656.1	Dbxref	Genbank:WP_001547656.1	locus_tag	LI64_RS16615	product	hypothetical protein	protein_id	WP_001547656.1	inference	COORDINATES: similar to AA sequence:RefSeq:WP_015854624.1
NZ_CP010377.1	Protein Homology	CDS	3504925	3506583	.	-	0	ID	cds-WP_001547657.1	Parent	gene-LI64_RS16620	Name	WP_001547657.1	Dbxref	Genbank:WP_001547657.1	locus_tag	LI64_RS16620	product	hypothetical protein	protein_id	WP_001547657.1	inference	COORDINATES: similar to AA sequence:RefSeq:WP_015854625.1
NZ_CP006722.1	Protein Homology	CDS	1245211	1246842	.	+	0	ID	cds-WP_029884402.1	Parent	gene-P243_RS06205	Name	WP_029884402.1	Dbxref	Genbank:WP_029884402.1	locus_tag	P243_RS06205	product	DNA-binding protein	protein_id	WP_029884402.1	inference	COORDINATES: similar to AA sequence:RefSeq:WP_000181754.1
NZ_CP006722.1	Protein Homology	CDS	1246843	1247247	.	+	0	ID	cds-WP_029884403.1	Parent	gene-P243_RS06210	Name	WP_029884403.1	Dbxref	Genbank:WP_029884403.1	locus_tag	P243_RS06210	product	hypothetical protein	protein_id	WP_029884403.1	inference	COORDINATES: similar to AA sequence:RefSeq:WP_001052054.1
NZ_CP006722.1	Protein Homology	CDS	1506003	1508009	.	+	0	ID	cds-WP_000132386.1	Parent	gene-P243_RS07445	Name	WP_000132386.1	Dbxref	Genbank:WP_000132386.1	locus_tag	P243_RS07445	product	hypothetical protein	protein_id	WP_000132386.1	inference	COORDINATES: similar to AA sequence:RefSeq:WP_000132386.1
NZ_CP006722.1	Protein Homology	CDS	1508024	1508422	.	+	0	ID	cds-WP_001062148.1	Parent	gene-P243_RS07450	Name	WP_001062148.1	Dbxref	Genbank:WP_001062148.1	locus_tag	P243_RS07450	product	hypothetical protein	protein_id	WP_001062148.1	inference	COORDINATES: similar to AA sequence:RefSeq:WP_001062148.1
NZ_CP006857.1	Protein Homology	CDS	3406095	3406547	.	-	0	ID	cds-WP_011051910.1	Parent	gene-J151_RS15230	Name	WP_011051910.1	Dbxref	Genbank:WP_011051910.1	locus_tag	J151_RS15230	product	hypothetical protein	protein_id	WP_011051910.1	inference	COORDINATES: similar to AA sequence:RefSeq:WP_008115070.1
NZ_CP006857.1	Protein Homology	CDS	3406553	3408187	.	-	0	ID	cds-WP_102047528.1	Parent	gene-J151_RS15235	Name	WP_102047528.1	Dbxref	Genbank:WP_102047528.1	locus_tag	J151_RS15235	product	hypothetical protein	protein_id	WP_102047528.1	inference	COORDINATES: similar to AA sequence:RefSeq:WP_019185705.1
NZ_CP006957.2	Protein Homology	CDS	1397000	1399039	.	+	0	ID	cds-WP_040080878.1	Parent	gene-B824_RS07025	Name	WP_040080878.1	Dbxref	Genbank:WP_040080878.1	locus_tag	B824_RS07025	product	integrase	protein_id	WP_040080878.1	inference	COORDINATES: similar to AA sequence:RefSeq:WP_010907417.1
NZ_CP006957.2	Protein Homology	CDS	1399041	1399445	.	+	0	ID	cds-WP_040080879.1	Parent	gene-B824_RS07030	Name	WP_040080879.1	Dbxref	Genbank:WP_040080879.1	locus_tag	B824_RS07030	product	hypothetical protein	protein_id	WP_040080879.1	inference	COORDINATES: similar to AA sequence:RefSeq:WP_003756631.1
NZ_CP010912.1	GeneMarkS-2+	CDS	256055	258301	.	+	0	ID	cds-WP_052806552.1	Parent	gene-EP12_RS19650	Name	WP_052806552.1	Dbxref	Genbank:WP_052806552.1	locus_tag	EP12_RS19650	product	hypothetical protein	protein_id	WP_052806552.1	inference	COORDINATES: ab initio prediction:GeneMarkS-2+
NZ_CP010912.1	Protein Homology	CDS	258301	258798	.	+	0	ID	cds-WP_044445960.1	Parent	gene-EP12_RS01110	Name	WP_044445960.1	Dbxref	Genbank:WP_044445960.1	locus_tag	EP12_RS01110	product	hypothetical protein	protein_id	WP_044445960.1	inference	COORDINATES: similar to AA sequence:RefSeq:WP_008467575.1
NZ_CP010896.1	Protein Homology	CDS	3033130	3035244	.	-	0	ID	cds-WP_044287206.1	Parent	gene-PF1751_RS13510	Name	WP_044287206.1	Dbxref	Genbank:WP_044287206.1,GeneID:45623326	locus_tag	PF1751_RS13510	product	hypothetical protein	protein_id	WP_044287206.1	inference	COORDINATES: similar to AA sequence:RefSeq:WP_016980311.1
NZ_CP010896.1	Protein Homology	CDS	3035231	3036019	.	-	0	ID	cds-WP_044288133.1	Parent	gene-PF1751_RS29250	Name	WP_044288133.1	Dbxref	Genbank:WP_044288133.1,GeneID:45626302	locus_tag	PF1751_RS29250	product	tyrosine-type recombinase/integrase	protein_id	WP_044288133.1	inference	COORDINATES: similar to AA sequence:RefSeq:WP_003116959.1
NZ_CP008995.1	Protein Homology	CDS	3406100	3406552	.	-	0	ID	cds-WP_011051910.1	Parent	gene-AMD13_RS15195	Name	WP_011051910.1	Dbxref	Genbank:WP_011051910.1	locus_tag	AMD13_RS15195	product	hypothetical protein	protein_id	WP_011051910.1	inference	COORDINATES: similar to AA sequence:RefSeq:WP_008115070.1
NZ_CP008995.1	Protein Homology	CDS	3406558	3408192	.	-	0	ID	cds-WP_102047528.1	Parent	gene-AMD13_RS15200	Name	WP_102047528.1	Dbxref	Genbank:WP_102047528.1	locus_tag	AMD13_RS15200	product	hypothetical protein	protein_id	WP_102047528.1	inference	COORDINATES: similar to AA sequence:RefSeq:WP_019185705.1
NZ_CP009007.1	Protein Homology	CDS	3406094	3406546	.	-	0	ID	cds-WP_011051910.1	Parent	gene-AMD10_RS15180	Name	WP_011051910.1	Dbxref	Genbank:WP_011051910.1	locus_tag	AMD10_RS15180	product	hypothetical protein	protein_id	WP_011051910.1	inference	COORDINATES: similar to AA sequence:RefSeq:WP_008115070.1
NZ_CP009007.1	Protein Homology	CDS	3406552	3408186	.	-	0	ID	cds-WP_102047528.1	Parent	gene-AMD10_RS15185	Name	WP_102047528.1	Dbxref	Genbank:WP_102047528.1	locus_tag	AMD10_RS15185	product	hypothetical protein	protein_id	WP_102047528.1	inference	COORDINATES: similar to AA sequence:RefSeq:WP_019185705.1
NZ_CP009022.1	Protein Homology	CDS	3406093	3406545	.	-	0	ID	cds-WP_011051910.1	Parent	gene-AMD11_RS15185	Name	WP_011051910.1	Dbxref	Genbank:WP_011051910.1	locus_tag	AMD11_RS15185	product	hypothetical protein	protein_id	WP_011051910.1	inference	COORDINATES: similar to AA sequence:RefSeq:WP_008115070.1
NZ_CP009022.1	Protein Homology	CDS	3406551	3408185	.	-	0	ID	cds-WP_102047528.1	Parent	gene-AMD11_RS15190	Name	WP_102047528.1	Dbxref	Genbank:WP_102047528.1	locus_tag	AMD11_RS15190	product	hypothetical protein	protein_id	WP_102047528.1	inference	COORDINATES: similar to AA sequence:RefSeq:WP_019185705.1
NZ_CP009025.1	Protein Homology	CDS	3406093	3406545	.	-	0	ID	cds-WP_011051910.1	Parent	gene-AMD12_RS15185	Name	WP_011051910.1	Dbxref	Genbank:WP_011051910.1	locus_tag	AMD12_RS15185	product	hypothetical protein	protein_id	WP_011051910.1	inference	COORDINATES: similar to AA sequence:RefSeq:WP_008115070.1
NZ_CP009025.1	Protein Homology	CDS	3406551	3408185	.	-	0	ID	cds-WP_102047528.1	Parent	gene-AMD12_RS15190	Name	WP_102047528.1	Dbxref	Genbank:WP_102047528.1	locus_tag	AMD12_RS15190	product	hypothetical protein	protein_id	WP_102047528.1	inference	COORDINATES: similar to AA sequence:RefSeq:WP_019185705.1
NZ_CP009028.1	Protein Homology	CDS	3406097	3406549	.	-	0	ID	cds-WP_011051910.1	Parent	gene-AMD17_RS15195	Name	WP_011051910.1	Dbxref	Genbank:WP_011051910.1	locus_tag	AMD17_RS15195	product	hypothetical protein	protein_id	WP_011051910.1	inference	COORDINATES: similar to AA sequence:RefSeq:WP_008115070.1
NZ_CP009028.1	Protein Homology	CDS	3406555	3408189	.	-	0	ID	cds-WP_102047528.1	Parent	gene-AMD17_RS15200	Name	WP_102047528.1	Dbxref	Genbank:WP_102047528.1	locus_tag	AMD17_RS15200	product	hypothetical protein	protein_id	WP_102047528.1	inference	COORDINATES: similar to AA sequence:RefSeq:WP_019185705.1
NZ_CP011100.1	Protein Homology	CDS	432620	433030	.	-	0	ID	cds-WP_045788876.1	Parent	gene-VU14_RS01900	Name	WP_045788876.1	Dbxref	Genbank:WP_045788876.1	locus_tag	VU14_RS01900	product	hypothetical protein	protein_id	WP_045788876.1	inference	COORDINATES: similar to AA sequence:RefSeq:WP_017047120.1
NZ_CP011100.1	GeneMarkS-2+	CDS	433023	435191	.	-	0	ID	cds-WP_155400121.1	Parent	gene-VU14_RS23235	Name	WP_155400121.1	Dbxref	Genbank:WP_155400121.1	locus_tag	VU14_RS23235	product	hypothetical protein	protein_id	WP_155400121.1	inference	COORDINATES: ab initio prediction:GeneMarkS-2+
NZ_CP011117.2	Protein Homology	CDS	1751637	1753769	.	+	0	ID	cds-WP_046069166.1	Parent	gene-VO64_RS08360	Name	WP_046069166.1	Dbxref	Genbank:WP_046069166.1	locus_tag	VO64_RS08360	product	hypothetical protein	protein_id	WP_046069166.1	inference	COORDINATES: similar to AA sequence:RefSeq:WP_015648378.1
NZ_CP011117.2	Protein Homology	CDS	1753769	1754182	.	+	0	ID	cds-WP_046069167.1	Parent	gene-VO64_RS08365	Name	WP_046069167.1	Dbxref	Genbank:WP_046069167.1	locus_tag	VO64_RS08365	product	hypothetical protein	protein_id	WP_046069167.1	inference	COORDINATES: similar to AA sequence:RefSeq:WP_019396225.1
NZ_CP004392.1	Protein Homology	CDS	973938	975974	.	+	0	ID	cds-WP_010907417.1	Parent	gene-I927_RS04345	Name	WP_010907417.1	Dbxref	Genbank:WP_010907417.1	locus_tag	I927_RS04345	product	integrase	protein_id	WP_010907417.1	inference	COORDINATES: similar to AA sequence:RefSeq:WP_010907417.1
NZ_CP004392.1	Protein Homology	CDS	975976	976386	.	+	0	ID	cds-WP_010907416.1	Parent	gene-I927_RS04350	Name	WP_010907416.1	Dbxref	Genbank:WP_010907416.1	locus_tag	I927_RS04350	product	hypothetical protein	protein_id	WP_010907416.1	inference	COORDINATES: similar to AA sequence:RefSeq:WP_003756631.1
NZ_CP007594.1	Protein Homology	CDS	3064283	3064669	.	-	0	ID	cds-WP_001062150.1	Parent	gene-DP32_RS15415	Name	WP_001062150.1	Dbxref	Genbank:WP_001062150.1	locus_tag	DP32_RS15415	product	hypothetical protein	protein_id	WP_001062150.1	inference	COORDINATES: similar to AA sequence:RefSeq:WP_001549556.1
NZ_CP007594.1	Protein Homology	CDS	3064684	3066558	.	-	0	ID	cds-WP_001059592.1	Parent	gene-DP32_RS15420	Name	WP_001059592.1	Dbxref	Genbank:WP_001059592.1	locus_tag	DP32_RS15420	product	DNA-binding protein	protein_id	WP_001059592.1	inference	COORDINATES: similar to AA sequence:RefSeq:WP_001059595.1
NZ_CP007037.1	Protein Homology	CDS	302740	303198	.	-	0	ID	cds-SF2A_RS01545	Parent	gene-SF2A_RS01545	locus_tag	SF2A_RS01545	product	site-specific integrase	inference	COORDINATES: similar to AA sequence:RefSeq:NP_706266.1
NZ_CP007037.1	Protein Homology	CDS	304453	305169	.	-	0	ID	cds-SF2A_RS01560	Parent	gene-SF2A_RS01560	locus_tag	SF2A_RS01560	product	tyrosine-type recombinase/integrase	inference	COORDINATES: similar to AA sequence:RefSeq:NP_706266.1
NZ_CP011572.1	Protein Homology	CDS	3697863	3699737	.	+	0	ID	cds-WP_032619190.1	Parent	gene-ABY62_RS18460	Name	WP_032619190.1	Dbxref	Genbank:WP_032619190.1	locus_tag	ABY62_RS18460	product	DNA-binding protein	protein_id	WP_032619190.1	inference	COORDINATES: similar to AA sequence:RefSeq:WP_001059595.1
NZ_CP011572.1	Protein Homology	CDS	3699752	3700138	.	+	0	ID	cds-WP_001625709.1	Parent	gene-ABY62_RS18465	Name	WP_001625709.1	Dbxref	Genbank:WP_001625709.1	locus_tag	ABY62_RS18465	product	hypothetical protein	protein_id	WP_001625709.1	inference	COORDINATES: similar to AA sequence:RefSeq:WP_001549556.1
NZ_CP011584.1	Protein Homology	CDS	3117507	3117893	.	-	0	ID	cds-WP_001625709.1	Parent	gene-ABY64_RS15480	Name	WP_001625709.1	Dbxref	Genbank:WP_001625709.1	locus_tag	ABY64_RS15480	product	hypothetical protein	protein_id	WP_001625709.1	inference	COORDINATES: similar to AA sequence:RefSeq:WP_001549556.1
NZ_CP011584.1	Protein Homology	CDS	3117908	3119782	.	-	0	ID	cds-WP_032619190.1	Parent	gene-ABY64_RS15485	Name	WP_032619190.1	Dbxref	Genbank:WP_032619190.1	locus_tag	ABY64_RS15485	product	DNA-binding protein	protein_id	WP_032619190.1	inference	COORDINATES: similar to AA sequence:RefSeq:WP_001059595.1
NZ_CP011581.1	Protein Homology	CDS	1811576	1813450	.	+	0	ID	cds-WP_032619190.1	Parent	gene-ABY65_RS09490	Name	WP_032619190.1	Dbxref	Genbank:WP_032619190.1	locus_tag	ABY65_RS09490	product	DNA-binding protein	protein_id	WP_032619190.1	inference	COORDINATES: similar to AA sequence:RefSeq:WP_001059595.1
NZ_CP011581.1	Protein Homology	CDS	1813465	1813851	.	+	0	ID	cds-WP_001625709.1	Parent	gene-ABY65_RS09495	Name	WP_001625709.1	Dbxref	Genbank:WP_001625709.1	locus_tag	ABY65_RS09495	product	hypothetical protein	protein_id	WP_001625709.1	inference	COORDINATES: similar to AA sequence:RefSeq:WP_001549556.1
NZ_CP011618.1	Protein Homology	CDS	2969736	2970134	.	-	0	ID	cds-WP_047720411.1	Parent	gene-AB181_RS16140	Name	WP_047720411.1	Dbxref	Genbank:WP_047720411.1	locus_tag	AB181_RS16140	product	hypothetical protein	protein_id	WP_047720411.1	inference	COORDINATES: similar to AA sequence:RefSeq:NP_311536.1
NZ_CP011618.1	Protein Homology	CDS	2970135	2971766	.	-	0	ID	cds-WP_047720412.1	Parent	gene-AB181_RS16145	Name	WP_047720412.1	Dbxref	Genbank:WP_047720412.1	locus_tag	AB181_RS16145	product	DNA-binding protein	protein_id	WP_047720412.1	inference	COORDINATES: similar to AA sequence:RefSeq:NP_311537.1
NZ_CP011642.1	Protein Homology	CDS	4292608	4294239	.	+	0	ID	cds-WP_047730222.1	Parent	gene-AB188_RS21930	Name	WP_047730222.1	Dbxref	Genbank:WP_047730222.1	locus_tag	AB188_RS21930	product	DNA-binding protein	protein_id	WP_047730222.1	inference	COORDINATES: similar to AA sequence:RefSeq:WP_000181754.1
NZ_CP011642.1	Protein Homology	CDS	4294240	4294644	.	+	0	ID	cds-WP_047730223.1	Parent	gene-AB188_RS21935	Name	WP_047730223.1	Dbxref	Genbank:WP_047730223.1	locus_tag	AB188_RS21935	product	hypothetical protein	protein_id	WP_047730223.1	inference	COORDINATES: similar to AA sequence:RefSeq:WP_001052054.1
NZ_CP011650.1	Protein Homology	CDS	3090034	3090420	.	-	0	ID	cds-WP_001625709.1	Parent	gene-AB285_RS15315	Name	WP_001625709.1	Dbxref	Genbank:WP_001625709.1	locus_tag	AB285_RS15315	product	hypothetical protein	protein_id	WP_001625709.1	inference	COORDINATES: similar to AA sequence:RefSeq:WP_001549556.1
NZ_CP011650.1	Protein Homology	CDS	3090435	3092309	.	-	0	ID	cds-WP_032619190.1	Parent	gene-AB285_RS15320	Name	WP_032619190.1	Dbxref	Genbank:WP_032619190.1	locus_tag	AB285_RS15320	product	DNA-binding protein	protein_id	WP_032619190.1	inference	COORDINATES: similar to AA sequence:RefSeq:WP_001059595.1
NZ_CP011597.1	Protein Homology	CDS	2948722	2949120	.	-	0	ID	cds-WP_047720411.1	Parent	gene-AB184_RS15875	Name	WP_047720411.1	Dbxref	Genbank:WP_047720411.1	locus_tag	AB184_RS15875	product	hypothetical protein	protein_id	WP_047720411.1	inference	COORDINATES: similar to AA sequence:RefSeq:NP_311536.1
NZ_CP011597.1	Protein Homology	CDS	2949121	2950752	.	-	0	ID	cds-WP_047720412.1	Parent	gene-AB184_RS15880	Name	WP_047720412.1	Dbxref	Genbank:WP_047720412.1	locus_tag	AB184_RS15880	product	DNA-binding protein	protein_id	WP_047720412.1	inference	COORDINATES: similar to AA sequence:RefSeq:NP_311537.1
NZ_CP011854.1	Protein Homology	CDS	798583	800577	.	+	0	ID	cds-WP_048328538.1	Parent	gene-AB691_RS03725	Name	WP_048328538.1	Dbxref	Genbank:WP_048328538.1	locus_tag	AB691_RS03725	product	integrase	protein_id	WP_048328538.1	inference	COORDINATES: similar to AA sequence:RefSeq:WP_014821619.1
NZ_CP011854.1	Protein Homology	CDS	800574	800993	.	+	0	ID	cds-WP_080965123.1	Parent	gene-AB691_RS03730	Name	WP_080965123.1	Dbxref	Genbank:WP_080965123.1	locus_tag	AB691_RS03730	product	hypothetical protein	protein_id	WP_080965123.1	inference	COORDINATES: similar to AA sequence:RefSeq:WP_014821618.1
NZ_CP011929.1	Protein Homology	CDS	2941179	2943380	.	+	0	ID	cds-WP_053114393.1	Parent	gene-ACP86_RS13565	Name	WP_053114393.1	Dbxref	Genbank:WP_053114393.1	locus_tag	ACP86_RS13565	product	hypothetical protein	protein_id	WP_053114393.1	inference	COORDINATES: similar to AA sequence:RefSeq:WP_020410301.1
NZ_CP011929.1	Protein Homology	CDS	2943383	2943781	.	+	0	ID	cds-WP_053114395.1	Parent	gene-ACP86_RS13570	Name	WP_053114395.1	Dbxref	Genbank:WP_053114395.1	locus_tag	ACP86_RS13570	product	hypothetical protein	protein_id	WP_053114395.1	inference	COORDINATES: similar to AA sequence:RefSeq:WP_007155105.1
NZ_CP012257.1	Protein Homology	CDS	581953	583593	.	+	0	ID	cds-WP_007705375.1	Parent	gene-AFK65_RS20610	Name	WP_007705375.1	Dbxref	Genbank:WP_007705375.1	locus_tag	AFK65_RS20610	product	hypothetical protein	protein_id	WP_007705375.1	inference	COORDINATES: similar to AA sequence:RefSeq:NP_311537.1
NZ_CP012257.1	Protein Homology	CDS	583586	583984	.	+	0	ID	cds-WP_007705378.1	Parent	gene-AFK65_RS20615	Name	WP_007705378.1	Dbxref	Genbank:WP_007705378.1	locus_tag	AFK65_RS20615	product	hypothetical protein	protein_id	WP_007705378.1	inference	COORDINATES: similar to AA sequence:RefSeq:NP_311536.1
NZ_CP012264.1	Protein Homology	CDS	583366	585240	.	+	0	ID	cds-WP_021518351.1	Parent	gene-AFK62_RS02760	Name	WP_021518351.1	Dbxref	Genbank:WP_021518351.1	locus_tag	AFK62_RS02760	product	hypothetical protein	protein_id	WP_021518351.1	inference	COORDINATES: similar to AA sequence:RefSeq:WP_001059595.1
NZ_CP012264.1	Protein Homology	CDS	585255	585641	.	+	0	ID	cds-WP_001062149.1	Parent	gene-AFK62_RS02765	Name	WP_001062149.1	Dbxref	Genbank:WP_001062149.1	locus_tag	AFK62_RS02765	product	hypothetical protein	protein_id	WP_001062149.1	inference	COORDINATES: similar to AA sequence:RefSeq:WP_001549556.1
NZ_CP012608.1	Protein Homology	CDS	1893067	1895040	.	+	0	ID	cds-WP_053579302.1	Parent	gene-AMQ28_RS08885	Name	WP_053579302.1	Dbxref	Genbank:WP_053579302.1	locus_tag	AMQ28_RS08885	product	integrase	protein_id	WP_053579302.1	inference	COORDINATES: similar to AA sequence:RefSeq:WP_004281395.1
NZ_CP012608.1	Protein Homology	CDS	1895033	1895509	.	+	0	ID	cds-WP_053579303.1	Parent	gene-AMQ28_RS08890	Name	WP_053579303.1	Dbxref	Genbank:WP_053579303.1	locus_tag	AMQ28_RS08890	product	hypothetical protein	protein_id	WP_053579303.1	inference	COORDINATES: similar to AA sequence:RefSeq:WP_013260487.1
NZ_CP005970.1	Protein Homology	CDS	3045335	3045781	.	-	0	ID	cds-WP_060708336.1	Parent	gene-PSYRMG_RS13125	Name	WP_060708336.1	Dbxref	Genbank:WP_060708336.1	locus_tag	PSYRMG_RS13125	product	hypothetical protein	protein_id	WP_060708336.1	inference	COORDINATES: similar to AA sequence:RefSeq:WP_004666352.1
NZ_CP005970.1	Protein Homology	CDS	3045774	3047801	.	-	0	ID	cds-WP_060708337.1	Parent	gene-PSYRMG_RS13130	Name	WP_060708337.1	Dbxref	Genbank:WP_060708337.1	locus_tag	PSYRMG_RS13130	product	integrase	protein_id	WP_060708337.1	inference	COORDINATES: similar to AA sequence:RefSeq:WP_004667092.1
NZ_CP011286.1	Protein Homology	CDS	418830	420863	.	+	0	ID	cds-WP_000807724.1	Parent	gene-XM56_RS01745	Name	WP_000807724.1	Dbxref	Genbank:WP_000807724.1	locus_tag	XM56_RS01745	product	hypothetical protein	protein_id	WP_000807724.1	inference	COORDINATES: similar to AA sequence:RefSeq:WP_001697682.1
NZ_CP011286.1	Protein Homology	CDS	421015	421275	.	+	0	ID	cds-WP_024165084.1	Parent	gene-XM56_RS22015	Name	WP_024165084.1	Dbxref	Genbank:WP_024165084.1	locus_tag	XM56_RS22015	product	hypothetical protein	protein_id	WP_024165084.1	inference	COORDINATES: similar to AA sequence:RefSeq:WP_001552205.1
NZ_CP012513.1	Protein Homology	CDS	4589411	4591285	.	+	0	ID	cds-WP_022544696.1	Parent	gene-STho1984_RS22020	Name	WP_022544696.1	Dbxref	Genbank:WP_022544696.1	locus_tag	STho1984_RS22020	product	DNA-binding protein	protein_id	WP_022544696.1	inference	COORDINATES: similar to AA sequence:RefSeq:WP_001059595.1
NZ_CP012513.1	Protein Homology	CDS	4591300	4591686	.	+	0	ID	cds-WP_022544697.1	Parent	gene-STho1984_RS22025	Name	WP_022544697.1	Dbxref	Genbank:WP_022544697.1	locus_tag	STho1984_RS22025	product	hypothetical protein	protein_id	WP_022544697.1	inference	COORDINATES: similar to AA sequence:RefSeq:WP_001549556.1
NZ_CP012514.1	Protein Homology	CDS	4582056	4583930	.	+	0	ID	cds-WP_022544696.1	Parent	gene-STho1986_RS21990	Name	WP_022544696.1	Dbxref	Genbank:WP_022544696.1	locus_tag	STho1986_RS21990	product	DNA-binding protein	protein_id	WP_022544696.1	inference	COORDINATES: similar to AA sequence:RefSeq:WP_001059595.1
NZ_CP012514.1	Protein Homology	CDS	4583945	4584331	.	+	0	ID	cds-WP_022544697.1	Parent	gene-STho1986_RS21995	Name	WP_022544697.1	Dbxref	Genbank:WP_022544697.1	locus_tag	STho1986_RS21995	product	hypothetical protein	protein_id	WP_022544697.1	inference	COORDINATES: similar to AA sequence:RefSeq:WP_001549556.1
NZ_CP012830.1	GeneMarkS-2+	CDS	5421922	5422335	.	-	0	ID	cds-WP_054597303.1	Parent	gene-AO353_RS24640	Name	WP_054597303.1	Dbxref	Genbank:WP_054597303.1	locus_tag	AO353_RS24640	product	hypothetical protein	protein_id	WP_054597303.1	inference	COORDINATES: ab initio prediction:GeneMarkS-2+
NZ_CP012830.1	GeneMarkS-2+	CDS	5422337	5424382	.	-	0	ID	cds-WP_146016062.1	Parent	gene-AO353_RS24645	Name	WP_146016062.1	Dbxref	Genbank:WP_146016062.1	locus_tag	AO353_RS24645	product	hypothetical protein	protein_id	WP_146016062.1	inference	COORDINATES: ab initio prediction:GeneMarkS-2+
NZ_CP012802.1	Protein Homology	CDS	3366355	3366753	.	-	0	ID	cds-WP_001052051.1	Parent	gene-AO055_RS17395	Name	WP_001052051.1	Dbxref	Genbank:WP_001052051.1	locus_tag	AO055_RS17395	product	hypothetical protein	protein_id	WP_001052051.1	inference	COORDINATES: similar to AA sequence:RefSeq:NP_311536.1
NZ_CP012802.1	Protein Homology	CDS	3366754	3368385	.	-	0	ID	cds-WP_001059531.1	Parent	gene-AO055_RS17400	Name	WP_001059531.1	Dbxref	Genbank:WP_001059531.1	locus_tag	AO055_RS17400	product	DNA-binding protein	protein_id	WP_001059531.1	inference	COORDINATES: similar to AA sequence:RefSeq:NP_311537.1
NZ_CP013350.1	Protein Homology	CDS	360992	363047	.	+	0	ID	cds-PI2015_RS18910	Parent	gene-PI2015_RS18910	locus_tag	PI2015_RS18910	product	hypothetical protein	inference	COORDINATES: similar to AA sequence:RefSeq:WP_006083189.1
NZ_CP013350.1	Protein Homology	CDS	363047	363571	.	+	0	ID	cds-WP_058154075.1	Parent	gene-PI2015_RS01655	Name	WP_058154075.1	Dbxref	Genbank:WP_058154075.1	locus_tag	PI2015_RS01655	product	hypothetical protein	protein_id	WP_058154075.1	inference	COORDINATES: similar to AA sequence:RefSeq:WP_006083188.1
NZ_CP008866.2	GeneMarkS-2+	CDS	3211285	3212148	.	+	0	ID	cds-WP_023092973.1	Parent	gene-HW01_RS32315	Name	WP_023092973.1	Dbxref	Genbank:WP_023092973.1	locus_tag	HW01_RS32315	product	hypothetical protein	protein_id	WP_023092973.1	inference	COORDINATES: ab initio prediction:GeneMarkS-2+
NZ_CP008866.2	GeneMarkS-2+	CDS	3212079	3213629	.	+	0	ID	cds-WP_143130355.1	Parent	gene-HW01_RS32320	Name	WP_143130355.1	Dbxref	Genbank:WP_143130355.1	locus_tag	HW01_RS32320	product	hypothetical protein	protein_id	WP_143130355.1	inference	COORDINATES: ab initio prediction:GeneMarkS-2+
NZ_CP008857.1	Protein Homology	CDS	5433533	5435524	.	+	0	ID	cds-WP_023100337.1	Parent	gene-HW09_RS25090	Name	WP_023100337.1	Dbxref	Genbank:WP_023100337.1	locus_tag	HW09_RS25090	product	hypothetical protein	protein_id	WP_023100337.1	inference	COORDINATES: similar to AA sequence:RefSeq:WP_009681597.1
NZ_CP008857.1	Protein Homology	CDS	5435527	5435949	.	+	0	ID	cds-WP_023100338.1	Parent	gene-HW09_RS25095	Name	WP_023100338.1	Dbxref	Genbank:WP_023100338.1	locus_tag	HW09_RS25095	product	hypothetical protein	protein_id	WP_023100338.1	inference	COORDINATES: similar to AA sequence:RefSeq:WP_003381885.1
NZ_CP008873.1	GeneMarkS-2+	CDS	4965729	4967279	.	-	0	ID	cds-WP_143130355.1	Parent	gene-HW11_RS32640	Name	WP_143130355.1	Dbxref	Genbank:WP_143130355.1	locus_tag	HW11_RS32640	product	hypothetical protein	protein_id	WP_143130355.1	inference	COORDINATES: ab initio prediction:GeneMarkS-2+
NZ_CP008873.1	GeneMarkS-2+	CDS	4967210	4968073	.	-	0	ID	cds-WP_023092973.1	Parent	gene-HW11_RS32645	Name	WP_023092973.1	Dbxref	Genbank:WP_023092973.1	locus_tag	HW11_RS32645	product	hypothetical protein	protein_id	WP_023092973.1	inference	COORDINATES: ab initio prediction:GeneMarkS-2+
NZ_AP014951.1	Protein Homology	CDS	5743570	5743974	.	-	0	ID	cds-WP_064343329.1	Parent	gene-KOJKO3_RS27315	Name	WP_064343329.1	Dbxref	Genbank:WP_064343329.1	locus_tag	KOJKO3_RS27315	product	hypothetical protein	protein_id	WP_064343329.1	inference	COORDINATES: similar to AA sequence:RefSeq:WP_001052054.1
NZ_AP014951.1	Protein Homology	CDS	5743975	5745606	.	-	0	ID	cds-WP_064343330.1	Parent	gene-KOJKO3_RS27320	Name	WP_064343330.1	Dbxref	Genbank:WP_064343330.1	locus_tag	KOJKO3_RS27320	product	DNA-binding protein	protein_id	WP_064343330.1	inference	COORDINATES: similar to AA sequence:RefSeq:WP_000181754.1
NZ_AP014857.1	Protein Homology	CDS	4544525	4546399	.	+	0	ID	cds-WP_059236039.1	Parent	gene-AST80_RS22180	Name	WP_059236039.1	Dbxref	Genbank:WP_059236039.1	locus_tag	AST80_RS22180	product	hypothetical protein	protein_id	WP_059236039.1	inference	COORDINATES: similar to AA sequence:RefSeq:WP_001059595.1
NZ_AP014857.1	Protein Homology	CDS	4546414	4546800	.	+	0	ID	cds-WP_059236038.1	Parent	gene-AST80_RS22185	Name	WP_059236038.1	Dbxref	Genbank:WP_059236038.1	locus_tag	AST80_RS22185	product	hypothetical protein	protein_id	WP_059236038.1	inference	COORDINATES: similar to AA sequence:RefSeq:WP_001549556.1
NZ_CP014129.2	Protein Homology	CDS	2945976	2946395	.	-	0	ID	cds-WP_061062967.1	Parent	gene-AL522_RS17755	Name	WP_061062967.1	Dbxref	Genbank:WP_061062967.1	locus_tag	AL522_RS17755	product	hypothetical protein	protein_id	WP_061062967.1	inference	COORDINATES: similar to AA sequence:RefSeq:WP_003293109.1
NZ_CP014129.2	GeneMarkS-2+	CDS	2946409	2948241	.	-	0	ID	cds-WP_061062968.1	Parent	gene-AL522_RS17760	Name	WP_061062968.1	Dbxref	Genbank:WP_061062968.1	locus_tag	AL522_RS17760	product	hypothetical protein	protein_id	WP_061062968.1	inference	COORDINATES: ab initio prediction:GeneMarkS-2+
NZ_CP014314.1	Protein Homology	CDS	415328	416959	.	+	0	ID	cds-WP_001059531.1	Parent	gene-JEONG1266_RS02110	Name	WP_001059531.1	Dbxref	Genbank:WP_001059531.1	locus_tag	JEONG1266_RS02110	product	DNA-binding protein	protein_id	WP_001059531.1	inference	COORDINATES: similar to AA sequence:RefSeq:NP_311537.1
NZ_CP014314.1	Protein Homology	CDS	416960	417358	.	+	0	ID	cds-WP_001052051.1	Parent	gene-JEONG1266_RS02115	Name	WP_001052051.1	Dbxref	Genbank:WP_001052051.1	locus_tag	JEONG1266_RS02115	product	hypothetical protein	protein_id	WP_001052051.1	inference	COORDINATES: similar to AA sequence:RefSeq:NP_311536.1
NZ_CP014015.2	Protein Homology	CDS	1167314	1167700	.	-	0	ID	cds-WP_001062153.1	Parent	gene-AL479_RS05545	Name	WP_001062153.1	Dbxref	Genbank:WP_001062153.1	locus_tag	AL479_RS05545	product	hypothetical protein	protein_id	WP_001062153.1	inference	COORDINATES: similar to AA sequence:RefSeq:WP_001549556.1
NZ_CP014015.2	Protein Homology	CDS	1167715	1169589	.	-	0	ID	cds-WP_061075366.1	Parent	gene-AL479_RS05550	Name	WP_061075366.1	Dbxref	Genbank:WP_061075366.1	locus_tag	AL479_RS05550	product	hypothetical protein	protein_id	WP_061075366.1	inference	COORDINATES: similar to AA sequence:RefSeq:WP_001059595.1
NZ_CP012958.1	Protein Homology	CDS	1779756	1781795	.	+	0	ID	cds-WP_061869970.1	Parent	gene-ACT74_RS08545	Name	WP_061869970.1	Dbxref	Genbank:WP_061869970.1	locus_tag	ACT74_RS08545	product	hypothetical protein	protein_id	WP_061869970.1	inference	COORDINATES: similar to AA sequence:RefSeq:WP_003821667.1
NZ_CP012958.1	Protein Homology	CDS	1781797	1782207	.	+	0	ID	cds-WP_061869971.1	Parent	gene-ACT74_RS08550	Name	WP_061869971.1	Dbxref	Genbank:WP_061869971.1	locus_tag	ACT74_RS08550	product	hypothetical protein	protein_id	WP_061869971.1	inference	COORDINATES: similar to AA sequence:RefSeq:WP_003756631.1
NZ_CP011061.1	Protein Homology	CDS	4465298	4467331	.	+	0	ID	cds-WP_000807722.1	Parent	gene-Y979_RS21955	Name	WP_000807722.1	Dbxref	Genbank:WP_000807722.1	locus_tag	Y979_RS21955	product	hypothetical protein	protein_id	WP_000807722.1	inference	COORDINATES: similar to AA sequence:RefSeq:WP_001697682.1
NZ_CP011061.1	Protein Homology	CDS	4467483	4467743	.	+	0	ID	cds-WP_001552205.1	Parent	gene-Y979_RS30095	Name	WP_001552205.1	Dbxref	Genbank:WP_001552205.1	locus_tag	Y979_RS30095	product	hypothetical protein	protein_id	WP_001552205.1	inference	COORDINATES: similar to AA sequence:RefSeq:WP_001552205.1
NZ_CP011065.1	Protein Homology	CDS	26980	29013	.	+	0	ID	cds-WP_000807722.1-2	Parent	gene-Y979_RS26795	Name	WP_000807722.1	Dbxref	Genbank:WP_000807722.1	locus_tag	Y979_RS26795	product	hypothetical protein	protein_id	WP_000807722.1	inference	COORDINATES: similar to AA sequence:RefSeq:WP_001697682.1
NZ_CP011065.1	Protein Homology	CDS	29165	29425	.	+	0	ID	cds-WP_001552205.1-2	Parent	gene-Y979_RS30355	Name	WP_001552205.1	Dbxref	Genbank:WP_001552205.1	locus_tag	Y979_RS30355	product	hypothetical protein	protein_id	WP_001552205.1	inference	COORDINATES: similar to AA sequence:RefSeq:WP_001552205.1
NZ_CP015023.1	Protein Homology	CDS	1545844	1546242	.	-	0	ID	cds-WP_001052051.1	Parent	gene-AR439_RS08560	Name	WP_001052051.1	Dbxref	Genbank:WP_001052051.1	locus_tag	AR439_RS08560	product	hypothetical protein	protein_id	WP_001052051.1	inference	COORDINATES: similar to AA sequence:RefSeq:NP_311536.1
NZ_CP015023.1	Protein Homology	CDS	1546243	1547874	.	-	0	ID	cds-WP_001059531.1	Parent	gene-AR439_RS08565	Name	WP_001059531.1	Dbxref	Genbank:WP_001059531.1	locus_tag	AR439_RS08565	product	DNA-binding protein	protein_id	WP_001059531.1	inference	COORDINATES: similar to AA sequence:RefSeq:NP_311537.1
NZ_CP015138.1	Protein Homology	CDS	1429436	1429696	.	-	0	ID	cds-WP_001552205.1	Parent	gene-A4X18_RS29750	Name	WP_001552205.1	Dbxref	Genbank:WP_001552205.1	locus_tag	A4X18_RS29750	product	hypothetical protein	protein_id	WP_001552205.1	inference	COORDINATES: similar to AA sequence:RefSeq:WP_001552205.1
NZ_CP015138.1	Protein Homology	CDS	1429848	1431881	.	-	0	ID	cds-WP_000807722.1	Parent	gene-A4X18_RS07035	Name	WP_000807722.1	Dbxref	Genbank:WP_000807722.1	locus_tag	A4X18_RS07035	product	hypothetical protein	protein_id	WP_000807722.1	inference	COORDINATES: similar to AA sequence:RefSeq:WP_001697682.1
NZ_CP011288.1	GeneMarkS-2+	CDS	3948338	3948757	.	-	0	ID	cds-WP_063390994.1	Parent	gene-UQ50_RS24520	Name	WP_063390994.1	Dbxref	Genbank:WP_063390994.1	locus_tag	UQ50_RS24520	product	hypothetical protein	protein_id	WP_063390994.1	inference	COORDINATES: ab initio prediction:GeneMarkS-2+
NZ_CP011288.1	GeneMarkS-2+	CDS	3948738	3950360	.	-	0	ID	cds-WP_063390756.1	Parent	gene-UQ50_RS18405	Name	WP_063390756.1	Dbxref	Genbank:WP_063390756.1	locus_tag	UQ50_RS18405	product	hypothetical protein	protein_id	WP_063390756.1	inference	COORDINATES: ab initio prediction:GeneMarkS-2+
NZ_CP011289.1	GeneMarkS-2+	CDS	3948339	3948758	.	-	0	ID	cds-WP_063390994.1	Parent	gene-UQ48_RS18440	Name	WP_063390994.1	Dbxref	Genbank:WP_063390994.1	locus_tag	UQ48_RS18440	product	hypothetical protein	protein_id	WP_063390994.1	inference	COORDINATES: ab initio prediction:GeneMarkS-2+
NZ_CP011289.1	GeneMarkS-2+	CDS	3948739	3950361	.	-	0	ID	cds-WP_063390756.1	Parent	gene-UQ48_RS18445	Name	WP_063390756.1	Dbxref	Genbank:WP_063390756.1	locus_tag	UQ48_RS18445	product	hypothetical protein	protein_id	WP_063390756.1	inference	COORDINATES: ab initio prediction:GeneMarkS-2+
NZ_CP011292.1	GeneMarkS-2+	CDS	3948338	3948757	.	-	0	ID	cds-WP_063390994.1	Parent	gene-UQ49_RS18440	Name	WP_063390994.1	Dbxref	Genbank:WP_063390994.1	locus_tag	UQ49_RS18440	product	hypothetical protein	protein_id	WP_063390994.1	inference	COORDINATES: ab initio prediction:GeneMarkS-2+
NZ_CP011292.1	GeneMarkS-2+	CDS	3948738	3950360	.	-	0	ID	cds-WP_063390756.1	Parent	gene-UQ49_RS18445	Name	WP_063390756.1	Dbxref	Genbank:WP_063390756.1	locus_tag	UQ49_RS18445	product	hypothetical protein	protein_id	WP_063390756.1	inference	COORDINATES: ab initio prediction:GeneMarkS-2+
NZ_CP014774.1	Protein Homology	CDS	3288728	3288988	.	-	0	ID	cds-WP_081250417.1	Parent	gene-WM43_RS23035	Name	WP_081250417.1	Dbxref	Genbank:WP_081250417.1	locus_tag	WM43_RS23035	product	hypothetical protein	protein_id	WP_081250417.1	inference	COORDINATES: similar to AA sequence:RefSeq:WP_001552205.1
NZ_CP014774.1	Protein Homology	CDS	3289140	3291173	.	-	0	ID	cds-WP_064339303.1	Parent	gene-WM43_RS15000	Name	WP_064339303.1	Dbxref	Genbank:WP_064339303.1	locus_tag	WM43_RS15000	product	hypothetical protein	protein_id	WP_064339303.1	inference	COORDINATES: similar to AA sequence:RefSeq:WP_001697682.1
NZ_CP014774.1	Protein Homology	CDS	3308501	3308980	.	-	0	ID	cds-WP_021140823.1	Parent	gene-WM43_RS23045	Name	WP_021140823.1	Dbxref	Genbank:WP_021140823.1	locus_tag	WM43_RS23045	product	hypothetical protein	protein_id	WP_021140823.1	inference	COORDINATES: similar to AA sequence:RefSeq:WP_017109377.1
NZ_CP014774.1	Protein Homology	CDS	3308968	3310845	.	-	0	ID	cds-WP_034524358.1	Parent	gene-WM43_RS15085	Name	WP_034524358.1	Dbxref	Genbank:WP_034524358.1	locus_tag	WM43_RS15085	product	integrase	protein_id	WP_034524358.1	inference	COORDINATES: similar to AA sequence:RefSeq:WP_017109378.1
NZ_CP015241.1	Protein Homology	CDS	882519	882917	.	-	0	ID	cds-WP_001052051.1	Parent	gene-A5955_RS04410	Name	WP_001052051.1	Dbxref	Genbank:WP_001052051.1	locus_tag	A5955_RS04410	product	hypothetical protein	protein_id	WP_001052051.1	inference	COORDINATES: similar to AA sequence:RefSeq:NP_311536.1
NZ_CP015241.1	Protein Homology	CDS	882918	884549	.	-	0	ID	cds-WP_001059526.1	Parent	gene-A5955_RS04415	Name	WP_001059526.1	Dbxref	Genbank:WP_001059526.1	locus_tag	A5955_RS04415	product	hypothetical protein	protein_id	WP_001059526.1	inference	COORDINATES: similar to AA sequence:RefSeq:NP_311537.1
NZ_CP015641.1	Protein Homology	CDS	2563032	2565269	.	+	0	ID	cds-WP_064481466.1	Parent	gene-PS273GM_RS11740	Name	WP_064481466.1	Dbxref	Genbank:WP_064481466.1	locus_tag	PS273GM_RS11740	product	hypothetical protein	protein_id	WP_064481466.1	inference	COORDINATES: similar to AA sequence:RefSeq:NP_794356.1
NZ_CP015641.1	Protein Homology	CDS	2565272	2565670	.	+	0	ID	cds-WP_064481467.1	Parent	gene-PS273GM_RS11745	Name	WP_064481467.1	Dbxref	Genbank:WP_064481467.1	locus_tag	PS273GM_RS11745	product	hypothetical protein	protein_id	WP_064481467.1	inference	COORDINATES: similar to AA sequence:RefSeq:NP_794357.1
NZ_CP015832.1	Protein Homology	CDS	1260478	1262109	.	+	0	ID	cds-WP_001059531.1	Parent	gene-A8L39_RS06455	Name	WP_001059531.1	Dbxref	Genbank:WP_001059531.1	locus_tag	A8L39_RS06455	product	DNA-binding protein	protein_id	WP_001059531.1	inference	COORDINATES: similar to AA sequence:RefSeq:NP_311537.1
NZ_CP015832.1	Protein Homology	CDS	1262110	1262508	.	+	0	ID	cds-WP_001052051.1	Parent	gene-A8L39_RS06460	Name	WP_001052051.1	Dbxref	Genbank:WP_001052051.1	locus_tag	A8L39_RS06460	product	hypothetical protein	protein_id	WP_001052051.1	inference	COORDINATES: similar to AA sequence:RefSeq:NP_311536.1
NZ_CP015831.1	Protein Homology	CDS	1259701	1261332	.	+	0	ID	cds-WP_001059531.1	Parent	gene-A8L40_RS06445	Name	WP_001059531.1	Dbxref	Genbank:WP_001059531.1	locus_tag	A8L40_RS06445	product	DNA-binding protein	protein_id	WP_001059531.1	inference	COORDINATES: similar to AA sequence:RefSeq:NP_311537.1
NZ_CP015831.1	Protein Homology	CDS	1261333	1261731	.	+	0	ID	cds-WP_001052051.1	Parent	gene-A8L40_RS06450	Name	WP_001052051.1	Dbxref	Genbank:WP_001052051.1	locus_tag	A8L40_RS06450	product	hypothetical protein	protein_id	WP_001052051.1	inference	COORDINATES: similar to AA sequence:RefSeq:NP_311536.1
NZ_CP015846.1	Protein Homology	CDS	3613307	3613705	.	-	0	ID	cds-WP_001052051.1	Parent	gene-A8V30_RS19825	Name	WP_001052051.1	Dbxref	Genbank:WP_001052051.1	locus_tag	A8V30_RS19825	product	hypothetical protein	protein_id	WP_001052051.1	inference	COORDINATES: similar to AA sequence:RefSeq:NP_311536.1
NZ_CP015846.1	Protein Homology	CDS	3613706	3615351	.	-	0	ID	cds-A8V30_RS19830	Parent	gene-A8V30_RS19830	locus_tag	A8V30_RS19830	product	DNA-binding protein	inference	COORDINATES: similar to AA sequence:RefSeq:NP_311537.1
NZ_CP015842.1	Protein Homology	CDS	3613302	3613700	.	-	0	ID	cds-WP_001052051.1	Parent	gene-A8V31_RS19810	Name	WP_001052051.1	Dbxref	Genbank:WP_001052051.1	locus_tag	A8V31_RS19810	product	hypothetical protein	protein_id	WP_001052051.1	inference	COORDINATES: similar to AA sequence:RefSeq:NP_311536.1
NZ_CP015842.1	Protein Homology	CDS	3613701	3615346	.	-	0	ID	cds-A8V31_RS19815	Parent	gene-A8V31_RS19815	locus_tag	A8V31_RS19815	product	DNA-binding protein	inference	COORDINATES: similar to AA sequence:RefSeq:NP_311537.1
NZ_CP015843.2	Protein Homology	CDS	3613314	3613712	.	-	0	ID	cds-WP_001052051.1	Parent	gene-A8V32_RS19810	Name	WP_001052051.1	Dbxref	Genbank:WP_001052051.1	locus_tag	A8V32_RS19810	product	hypothetical protein	protein_id	WP_001052051.1	inference	COORDINATES: similar to AA sequence:RefSeq:NP_311536.1
NZ_CP015843.2	Protein Homology	CDS	3613713	3615358	.	-	0	ID	cds-A8V32_RS19815	Parent	gene-A8V32_RS19815	locus_tag	A8V32_RS19815	product	DNA-binding protein	inference	COORDINATES: similar to AA sequence:RefSeq:NP_311537.1
NZ_CP015130.1	Protein Homology	CDS	2022979	2023365	.	-	0	ID	cds-WP_001062150.1	Parent	gene-WM92_RS10020	Name	WP_001062150.1	Dbxref	Genbank:WP_001062150.1	locus_tag	WM92_RS10020	product	hypothetical protein	protein_id	WP_001062150.1	inference	COORDINATES: similar to AA sequence:RefSeq:WP_001549556.1
NZ_CP015130.1	Protein Homology	CDS	2023380	2025254	.	-	0	ID	cds-WP_064839455.1	Parent	gene-WM92_RS10025	Name	WP_064839455.1	Dbxref	Genbank:WP_064839455.1	locus_tag	WM92_RS10025	product	hypothetical protein	protein_id	WP_064839455.1	inference	COORDINATES: similar to AA sequence:RefSeq:WP_001059595.1
NZ_CP016182.2	Protein Homology	CDS	4460	4720	.	-	0	ID	cds-WP_001552205.1	Parent	gene-BAY41_RS00010	Name	WP_001552205.1	Dbxref	Genbank:WP_001552205.1	locus_tag	BAY41_RS00010	product	hypothetical protein	protein_id	WP_001552205.1	inference	COORDINATES: similar to AA sequence:RefSeq:WP_001552205.1
NZ_CP016182.2	Protein Homology	CDS	4872	6905	.	-	0	ID	cds-WP_000807722.1	Parent	gene-BAY41_RS00015	Name	WP_000807722.1	Dbxref	Genbank:WP_000807722.1	locus_tag	BAY41_RS00015	product	hypothetical protein	protein_id	WP_000807722.1	inference	COORDINATES: similar to AA sequence:RefSeq:WP_001697682.1
NZ_CP016625.1	Protein Homology	CDS	3760117	3760515	.	-	0	ID	cds-WP_001052051.1	Parent	gene-A9L45_RS19765	Name	WP_001052051.1	Dbxref	Genbank:WP_001052051.1	locus_tag	A9L45_RS19765	product	hypothetical protein	protein_id	WP_001052051.1	inference	COORDINATES: similar to AA sequence:RefSeq:NP_311536.1
NZ_CP016625.1	Protein Homology	CDS	3760516	3762161	.	-	0	ID	cds-A9L45_RS19770	Parent	gene-A9L45_RS19770	locus_tag	A9L45_RS19770	product	DNA-binding protein	inference	COORDINATES: similar to AA sequence:RefSeq:NP_311537.1
NZ_CP032279.1	Protein Homology	CDS	2112358	2114064	.	+	0	ID	cds-WP_068913026.1	Parent	gene-BEN74_RS11690	Name	WP_068913026.1	Dbxref	Genbank:WP_068913026.1	locus_tag	BEN74_RS11690	product	hypothetical protein	protein_id	WP_068913026.1	inference	COORDINATES: similar to AA sequence:RefSeq:WP_005087129.1
NZ_CP032279.1	Protein Homology	CDS	2114061	2114495	.	+	0	ID	cds-WP_068913024.1	Parent	gene-BEN74_RS11695	Name	WP_068913024.1	Dbxref	Genbank:WP_068913024.1	locus_tag	BEN74_RS11695	product	hypothetical protein	protein_id	WP_068913024.1	inference	COORDINATES: similar to AA sequence:RefSeq:WP_005087126.1
NZ_CP029397.2	GeneMarkS-2+	CDS	190562	192535	.	+	0	ID	cds-WP_065993197.1	Parent	gene-DJ533_RS03280	Name	WP_065993197.1	Dbxref	Genbank:WP_065993197.1	locus_tag	DJ533_RS03280	product	hypothetical protein	protein_id	WP_065993197.1	inference	COORDINATES: ab initio prediction:GeneMarkS-2+
NZ_CP029397.2	Protein Homology	CDS	192538	192951	.	+	0	ID	cds-WP_065993199.1	Parent	gene-DJ533_RS03285	Name	WP_065993199.1	Dbxref	Genbank:WP_065993199.1	locus_tag	DJ533_RS03285	product	hypothetical protein	protein_id	WP_065993199.1	inference	COORDINATES: similar to AA sequence:RefSeq:WP_007482771.1
NZ_CP015639.1	Protein Homology	CDS	5225665	5227470	.	+	0	ID	cds-WP_069078769.1	Parent	gene-A7318_RS23725	Name	WP_069078769.1	Dbxref	Genbank:WP_069078769.1	locus_tag	A7318_RS23725	product	integrase	protein_id	WP_069078769.1	inference	COORDINATES: similar to AA sequence:RefSeq:WP_005740437.1
NZ_CP015639.1	Protein Homology	CDS	5227471	5227920	.	+	0	ID	cds-WP_069078329.1	Parent	gene-A7318_RS23730	Name	WP_069078329.1	Dbxref	Genbank:WP_069078329.1	locus_tag	A7318_RS23730	product	hypothetical protein	protein_id	WP_069078329.1	inference	COORDINATES: similar to AA sequence:RefSeq:WP_004666352.1
NZ_CP016926.1	GeneMarkS-2+	CDS	3726405	3728402	.	+	0	ID	cds-WP_064735339.1	Parent	gene-A8C23_RS29900	Name	WP_064735339.1	Dbxref	Genbank:WP_064735339.1	locus_tag	A8C23_RS29900	product	hypothetical protein	protein_id	WP_064735339.1	inference	COORDINATES: ab initio prediction:GeneMarkS-2+
NZ_CP016926.1	Protein Homology	CDS	3728410	3728826	.	+	0	ID	cds-WP_032422804.1	Parent	gene-A8C23_RS19155	Name	WP_032422804.1	Dbxref	Genbank:WP_032422804.1	locus_tag	A8C23_RS19155	product	hypothetical protein	protein_id	WP_032422804.1	inference	COORDINATES: similar to AA sequence:RefSeq:WP_016246686.1
NZ_CP016952.1	Protein Homology	CDS	2301216	2303089	.	+	0	ID	cds-BFQ28_RS10905	Parent	gene-BFQ28_RS10905	locus_tag	BFQ28_RS10905	product	DNA-binding protein	inference	COORDINATES: similar to AA sequence:RefSeq:WP_001059595.1
NZ_CP016952.1	Protein Homology	CDS	2303104	2303490	.	+	0	ID	cds-WP_001062149.1	Parent	gene-BFQ28_RS10910	Name	WP_001062149.1	Dbxref	Genbank:WP_001062149.1	locus_tag	BFQ28_RS10910	product	hypothetical protein	protein_id	WP_001062149.1	inference	COORDINATES: similar to AA sequence:RefSeq:WP_001549556.1
NZ_CP012585.1	Protein Homology	CDS	4422831	4424684	.	+	0	ID	cds-AM599_RS20395	Parent	gene-AM599_RS20395	locus_tag	AM599_RS20395	product	hypothetical protein	inference	COORDINATES: similar to AA sequence:RefSeq:WP_011169259.1
NZ_CP012585.1	Protein Homology	CDS	4424943	4425353	.	+	0	ID	cds-WP_015648377.1	Parent	gene-AM599_RS20400	Name	WP_015648377.1	Dbxref	Genbank:WP_015648377.1	locus_tag	AM599_RS20400	product	hypothetical protein	protein_id	WP_015648377.1	inference	COORDINATES: similar to AA sequence:RefSeq:WP_019396225.1
NZ_CP012578.1	Protein Homology	CDS	4422832	4424685	.	+	0	ID	cds-A6681_RS20400	Parent	gene-A6681_RS20400	locus_tag	A6681_RS20400	product	hypothetical protein	inference	COORDINATES: similar to AA sequence:RefSeq:WP_011169259.1
NZ_CP012578.1	Protein Homology	CDS	4424944	4425354	.	+	0	ID	cds-WP_015648377.1	Parent	gene-A6681_RS20405	Name	WP_015648377.1	Dbxref	Genbank:WP_015648377.1	locus_tag	A6681_RS20405	product	hypothetical protein	protein_id	WP_015648377.1	inference	COORDINATES: similar to AA sequence:RefSeq:WP_019396225.1
NZ_CP012580.1	Protein Homology	CDS	1260774	1261184	.	-	0	ID	cds-WP_015648377.1	Parent	gene-A6688_RS05930	Name	WP_015648377.1	Dbxref	Genbank:WP_015648377.1	locus_tag	A6688_RS05930	product	hypothetical protein	protein_id	WP_015648377.1	inference	COORDINATES: similar to AA sequence:RefSeq:WP_019396225.1
NZ_CP012580.1	Protein Homology	CDS	1261443	1263296	.	-	0	ID	cds-A6688_RS05935	Parent	gene-A6688_RS05935	locus_tag	A6688_RS05935	product	hypothetical protein	inference	COORDINATES: similar to AA sequence:RefSeq:WP_011169259.1
NZ_CP012581.1	Protein Homology	CDS	4422832	4424685	.	+	0	ID	cds-A6695_RS20395	Parent	gene-A6695_RS20395	locus_tag	A6695_RS20395	product	hypothetical protein	inference	COORDINATES: similar to AA sequence:RefSeq:WP_011169259.1
NZ_CP012581.1	Protein Homology	CDS	4424944	4425354	.	+	0	ID	cds-WP_015648377.1	Parent	gene-A6695_RS20400	Name	WP_015648377.1	Dbxref	Genbank:WP_015648377.1	locus_tag	A6695_RS20400	product	hypothetical protein	protein_id	WP_015648377.1	inference	COORDINATES: similar to AA sequence:RefSeq:WP_019396225.1
NZ_CP012581.1	Protein Homology	CDS	4724416	4724826	.	-	0	ID	cds-WP_015648377.1-2	Parent	gene-A6695_RS21815	Name	WP_015648377.1	Dbxref	Genbank:WP_015648377.1	locus_tag	A6695_RS21815	product	hypothetical protein	protein_id	WP_015648377.1	inference	COORDINATES: similar to AA sequence:RefSeq:WP_019396225.1
NZ_CP012581.1	Protein Homology	CDS	4725085	4726938	.	-	0	ID	cds-A6695_RS21820	Parent	gene-A6695_RS21820	locus_tag	A6695_RS21820	product	hypothetical protein	inference	COORDINATES: similar to AA sequence:RefSeq:WP_011169259.1
NZ_CP012583.1	Protein Homology	CDS	4422844	4424697	.	+	0	ID	cds-A6701_RS20395	Parent	gene-A6701_RS20395	locus_tag	A6701_RS20395	product	hypothetical protein	inference	COORDINATES: similar to AA sequence:RefSeq:WP_011169259.1
NZ_CP012583.1	Protein Homology	CDS	4424956	4425366	.	+	0	ID	cds-WP_015648377.1	Parent	gene-A6701_RS20400	Name	WP_015648377.1	Dbxref	Genbank:WP_015648377.1	locus_tag	A6701_RS20400	product	hypothetical protein	protein_id	WP_015648377.1	inference	COORDINATES: similar to AA sequence:RefSeq:WP_019396225.1
NZ_CP012583.1	Protein Homology	CDS	4724421	4724831	.	-	0	ID	cds-WP_015648377.1-2	Parent	gene-A6701_RS21845	Name	WP_015648377.1	Dbxref	Genbank:WP_015648377.1	locus_tag	A6701_RS21845	product	hypothetical protein	protein_id	WP_015648377.1	inference	COORDINATES: similar to AA sequence:RefSeq:WP_019396225.1
NZ_CP012583.1	Protein Homology	CDS	4725090	4726943	.	-	0	ID	cds-A6701_RS21850	Parent	gene-A6701_RS21850	locus_tag	A6701_RS21850	product	hypothetical protein	inference	COORDINATES: similar to AA sequence:RefSeq:WP_011169259.1
NZ_CP012584.1	Protein Homology	CDS	4725647	4726057	.	-	0	ID	cds-WP_015648377.1-2	Parent	gene-A6704_RS21825	Name	WP_015648377.1	Dbxref	Genbank:WP_015648377.1	locus_tag	A6704_RS21825	product	hypothetical protein	protein_id	WP_015648377.1	inference	COORDINATES: similar to AA sequence:RefSeq:WP_019396225.1
NZ_CP012584.1	Protein Homology	CDS	4726316	4728169	.	-	0	ID	cds-A6704_RS21830	Parent	gene-A6704_RS21830	locus_tag	A6704_RS21830	product	hypothetical protein	inference	COORDINATES: similar to AA sequence:RefSeq:WP_011169259.1
NZ_CP012579.1	Protein Homology	CDS	4422831	4424684	.	+	0	ID	cds-A7331_RS20390	Parent	gene-A7331_RS20390	locus_tag	A7331_RS20390	product	hypothetical protein	inference	COORDINATES: similar to AA sequence:RefSeq:WP_011169259.1
NZ_CP012579.1	Protein Homology	CDS	4424943	4425353	.	+	0	ID	cds-WP_015648377.1	Parent	gene-A7331_RS20395	Name	WP_015648377.1	Dbxref	Genbank:WP_015648377.1	locus_tag	A7331_RS20395	product	hypothetical protein	protein_id	WP_015648377.1	inference	COORDINATES: similar to AA sequence:RefSeq:WP_019396225.1
NZ_CP012579.1	Protein Homology	CDS	4724432	4724842	.	-	0	ID	cds-WP_015648377.1-2	Parent	gene-A7331_RS21815	Name	WP_015648377.1	Dbxref	Genbank:WP_015648377.1	locus_tag	A7331_RS21815	product	hypothetical protein	protein_id	WP_015648377.1	inference	COORDINATES: similar to AA sequence:RefSeq:WP_019396225.1
NZ_CP012579.1	Protein Homology	CDS	4725101	4726954	.	-	0	ID	cds-A7331_RS21820	Parent	gene-A7331_RS21820	locus_tag	A7331_RS21820	product	hypothetical protein	inference	COORDINATES: similar to AA sequence:RefSeq:WP_011169259.1
NZ_CP012582.1	Protein Homology	CDS	4418945	4420798	.	+	0	ID	cds-A7329_RS20385	Parent	gene-A7329_RS20385	locus_tag	A7329_RS20385	product	hypothetical protein	inference	COORDINATES: similar to AA sequence:RefSeq:WP_011169259.1
NZ_CP012582.1	Protein Homology	CDS	4421057	4421467	.	+	0	ID	cds-WP_015648377.1	Parent	gene-A7329_RS20390	Name	WP_015648377.1	Dbxref	Genbank:WP_015648377.1	locus_tag	A7329_RS20390	product	hypothetical protein	protein_id	WP_015648377.1	inference	COORDINATES: similar to AA sequence:RefSeq:WP_019396225.1
NZ_CP017183.1	Protein Homology	CDS	3503688	3504074	.	-	0	ID	cds-WP_001625709.1	Parent	gene-BFV63_RS16745	Name	WP_001625709.1	Dbxref	Genbank:WP_001625709.1	locus_tag	BFV63_RS16745	product	hypothetical protein	protein_id	WP_001625709.1	inference	COORDINATES: similar to AA sequence:RefSeq:WP_001549556.1
NZ_CP017183.1	Protein Homology	CDS	3504089	3505962	.	-	0	ID	cds-BFV63_RS16750	Parent	gene-BFV63_RS16750	locus_tag	BFV63_RS16750	product	DNA-binding protein	inference	COORDINATES: similar to AA sequence:RefSeq:WP_001059595.1
NZ_CP015749.1	Protein Homology	CDS	2345275	2345664	.	-	0	ID	cds-WP_014699398.1	Parent	gene-A8F97_RS10600	Name	WP_014699398.1	Dbxref	Genbank:WP_014699398.1,GeneID:45849912	locus_tag	A8F97_RS10600	product	hypothetical protein	protein_id	WP_014699398.1	inference	COORDINATES: similar to AA sequence:RefSeq:WP_011815731.1
NZ_CP015749.1	Protein Homology	CDS	2345713	2347380	.	-	0	ID	cds-WP_014699397.1	Parent	gene-A8F97_RS10605	Name	WP_014699397.1	Dbxref	Genbank:WP_014699397.1,GeneID:45849913	locus_tag	A8F97_RS10605	product	DNA-binding protein	protein_id	WP_014699397.1	inference	COORDINATES: similar to AA sequence:RefSeq:WP_015839862.1
NZ_CP017434.1	Protein Homology	CDS	1223223	1224854	.	+	0	ID	cds-WP_001059531.1	Parent	gene-A4C50_RS06220	Name	WP_001059531.1	Dbxref	Genbank:WP_001059531.1	locus_tag	A4C50_RS06220	product	DNA-binding protein	protein_id	WP_001059531.1	inference	COORDINATES: similar to AA sequence:RefSeq:NP_311537.1
NZ_CP017434.1	Protein Homology	CDS	1224855	1225254	.	+	0	ID	cds-A4C50_RS06225	Parent	gene-A4C50_RS06225	locus_tag	A4C50_RS06225	product	hypothetical protein	inference	COORDINATES: similar to AA sequence:RefSeq:NP_311536.1
NZ_CP017436.1	Protein Homology	CDS	1220582	1222213	.	+	0	ID	cds-WP_001059531.1	Parent	gene-A4C44_RS06195	Name	WP_001059531.1	Dbxref	Genbank:WP_001059531.1	locus_tag	A4C44_RS06195	product	DNA-binding protein	protein_id	WP_001059531.1	inference	COORDINATES: similar to AA sequence:RefSeq:NP_311537.1
NZ_CP017436.1	Protein Homology	CDS	1222214	1222613	.	+	0	ID	cds-A4C44_RS06200	Parent	gene-A4C44_RS06200	locus_tag	A4C44_RS06200	product	hypothetical protein	inference	COORDINATES: similar to AA sequence:RefSeq:NP_311536.1
NZ_CP017444.1	Protein Homology	CDS	1223324	1224955	.	+	0	ID	cds-WP_001059531.1	Parent	gene-A4C39_RS06230	Name	WP_001059531.1	Dbxref	Genbank:WP_001059531.1	locus_tag	A4C39_RS06230	product	DNA-binding protein	protein_id	WP_001059531.1	inference	COORDINATES: similar to AA sequence:RefSeq:NP_311537.1
NZ_CP017444.1	Protein Homology	CDS	1224956	1225354	.	+	0	ID	cds-WP_001052051.1	Parent	gene-A4C39_RS06235	Name	WP_001052051.1	Dbxref	Genbank:WP_001052051.1	locus_tag	A4C39_RS06235	product	hypothetical protein	protein_id	WP_001052051.1	inference	COORDINATES: similar to AA sequence:RefSeq:NP_311536.1
NZ_CP017438.1	Protein Homology	CDS	1220582	1222213	.	+	0	ID	cds-WP_001059531.1	Parent	gene-A4C45_RS06200	Name	WP_001059531.1	Dbxref	Genbank:WP_001059531.1	locus_tag	A4C45_RS06200	product	DNA-binding protein	protein_id	WP_001059531.1	inference	COORDINATES: similar to AA sequence:RefSeq:NP_311537.1
NZ_CP017438.1	Protein Homology	CDS	1222214	1222613	.	+	0	ID	cds-A4C45_RS06205	Parent	gene-A4C45_RS06205	locus_tag	A4C45_RS06205	product	hypothetical protein	inference	COORDINATES: similar to AA sequence:RefSeq:NP_311536.1
NZ_CP017446.1	Protein Homology	CDS	1220593	1222224	.	+	0	ID	cds-WP_001059531.1	Parent	gene-A4C47_RS06195	Name	WP_001059531.1	Dbxref	Genbank:WP_001059531.1	locus_tag	A4C47_RS06195	product	DNA-binding protein	protein_id	WP_001059531.1	inference	COORDINATES: similar to AA sequence:RefSeq:NP_311537.1
NZ_CP017446.1	Protein Homology	CDS	1222225	1222624	.	+	0	ID	cds-A4C47_RS06200	Parent	gene-A4C47_RS06200	locus_tag	A4C47_RS06200	product	hypothetical protein	inference	COORDINATES: similar to AA sequence:RefSeq:NP_311536.1
NZ_CP017440.1	Protein Homology	CDS	1224872	1226503	.	+	0	ID	cds-WP_001059531.1	Parent	gene-A4C38_RS06230	Name	WP_001059531.1	Dbxref	Genbank:WP_001059531.1	locus_tag	A4C38_RS06230	product	DNA-binding protein	protein_id	WP_001059531.1	inference	COORDINATES: similar to AA sequence:RefSeq:NP_311537.1
NZ_CP017440.1	Protein Homology	CDS	1226504	1226902	.	+	0	ID	cds-WP_001052051.1	Parent	gene-A4C38_RS06235	Name	WP_001052051.1	Dbxref	Genbank:WP_001052051.1	locus_tag	A4C38_RS06235	product	hypothetical protein	protein_id	WP_001052051.1	inference	COORDINATES: similar to AA sequence:RefSeq:NP_311536.1
NZ_CP017442.1	Protein Homology	CDS	1220593	1222224	.	+	0	ID	cds-WP_001059531.1	Parent	gene-A4C51_RS06195	Name	WP_001059531.1	Dbxref	Genbank:WP_001059531.1	locus_tag	A4C51_RS06195	product	DNA-binding protein	protein_id	WP_001059531.1	inference	COORDINATES: similar to AA sequence:RefSeq:NP_311537.1
NZ_CP017442.1	Protein Homology	CDS	1222225	1222624	.	+	0	ID	cds-A4C51_RS06200	Parent	gene-A4C51_RS06200	locus_tag	A4C51_RS06200	product	hypothetical protein	inference	COORDINATES: similar to AA sequence:RefSeq:NP_311536.1
NZ_CP017249.1	Protein Homology	CDS	1175548	1177179	.	+	0	ID	cds-WP_001059531.1	Parent	gene-BHW76_RS05990	Name	WP_001059531.1	Dbxref	Genbank:WP_001059531.1	locus_tag	BHW76_RS05990	product	DNA-binding protein	protein_id	WP_001059531.1	inference	COORDINATES: similar to AA sequence:RefSeq:NP_311537.1
NZ_CP017249.1	Protein Homology	CDS	1177180	1177578	.	+	0	ID	cds-WP_001052051.1	Parent	gene-BHW76_RS05995	Name	WP_001052051.1	Dbxref	Genbank:WP_001052051.1	locus_tag	BHW76_RS05995	product	hypothetical protein	protein_id	WP_001052051.1	inference	COORDINATES: similar to AA sequence:RefSeq:NP_311536.1
NZ_CP017251.1	Protein Homology	CDS	1175589	1177220	.	+	0	ID	cds-WP_001059531.1	Parent	gene-BHW77_RS05990	Name	WP_001059531.1	Dbxref	Genbank:WP_001059531.1	locus_tag	BHW77_RS05990	product	DNA-binding protein	protein_id	WP_001059531.1	inference	COORDINATES: similar to AA sequence:RefSeq:NP_311537.1
NZ_CP017251.1	Protein Homology	CDS	1177221	1177619	.	+	0	ID	cds-WP_001052051.1	Parent	gene-BHW77_RS05995	Name	WP_001052051.1	Dbxref	Genbank:WP_001052051.1	locus_tag	BHW77_RS05995	product	hypothetical protein	protein_id	WP_001052051.1	inference	COORDINATES: similar to AA sequence:RefSeq:NP_311536.1
NZ_CP013483.1	Protein Homology	CDS	4829558	4829818	.	-	0	ID	cds-WP_077492767.1	Parent	gene-ATO45_RS25490	Name	WP_077492767.1	Dbxref	Genbank:WP_077492767.1	locus_tag	ATO45_RS25490	product	hypothetical protein	protein_id	WP_077492767.1	inference	COORDINATES: similar to AA sequence:RefSeq:WP_001514822.1
NZ_CP013483.1	Protein Homology	CDS	4829970	4832003	.	-	0	ID	cds-WP_071208584.1	Parent	gene-ATO45_RS23785	Name	WP_071208584.1	Dbxref	Genbank:WP_071208584.1	locus_tag	ATO45_RS23785	product	integrase	protein_id	WP_071208584.1	inference	COORDINATES: similar to AA sequence:RefSeq:WP_001697682.1
NZ_CP017669.1	Protein Homology	CDS	1705168	1706799	.	+	0	ID	cds-WP_001059531.1	Parent	gene-AU473_RS08680	Name	WP_001059531.1	Dbxref	Genbank:WP_001059531.1	locus_tag	AU473_RS08680	product	DNA-binding protein	protein_id	WP_001059531.1	inference	COORDINATES: similar to AA sequence:RefSeq:NP_311537.1
NZ_CP017669.1	Protein Homology	CDS	1706800	1707198	.	+	0	ID	cds-WP_001052051.1	Parent	gene-AU473_RS08685	Name	WP_001052051.1	Dbxref	Genbank:WP_001052051.1	locus_tag	AU473_RS08685	product	hypothetical protein	protein_id	WP_001052051.1	inference	COORDINATES: similar to AA sequence:RefSeq:NP_311536.1
NZ_CP017934.1	Protein Homology	CDS	2653420	2653806	.	-	0	ID	cds-WP_032419631.1	Parent	gene-AGE75_RS13160	Name	WP_032419631.1	Dbxref	Genbank:WP_032419631.1	locus_tag	AGE75_RS13160	product	hypothetical protein	protein_id	WP_032419631.1	inference	COORDINATES: similar to AA sequence:RefSeq:WP_001549556.1
NZ_CP017934.1	Protein Homology	CDS	2653821	2655695	.	-	0	ID	cds-WP_009484057.1	Parent	gene-AGE75_RS13165	Name	WP_009484057.1	Dbxref	Genbank:WP_009484057.1	locus_tag	AGE75_RS13165	product	DNA-binding protein	protein_id	WP_009484057.1	inference	COORDINATES: similar to AA sequence:RefSeq:WP_001059595.1
NZ_CP017928.1	Protein Homology	CDS	5172611	5174242	.	+	0	ID	cds-WP_047720412.1	Parent	gene-AGF18_RS24320	Name	WP_047720412.1	Dbxref	Genbank:WP_047720412.1	locus_tag	AGF18_RS24320	product	DNA-binding protein	protein_id	WP_047720412.1	inference	COORDINATES: similar to AA sequence:RefSeq:NP_311537.1
NZ_CP017928.1	Protein Homology	CDS	5174243	5174641	.	+	0	ID	cds-WP_047720411.1	Parent	gene-AGF18_RS24325	Name	WP_047720411.1	Dbxref	Genbank:WP_047720411.1	locus_tag	AGF18_RS24325	product	hypothetical protein	protein_id	WP_047720411.1	inference	COORDINATES: similar to AA sequence:RefSeq:NP_311536.1
NZ_CP011662.1	Protein Homology	CDS	1567150	1569024	.	+	0	ID	cds-WP_032619190.1	Parent	gene-AB284_RS08835	Name	WP_032619190.1	Dbxref	Genbank:WP_032619190.1	locus_tag	AB284_RS08835	product	DNA-binding protein	protein_id	WP_032619190.1	inference	COORDINATES: similar to AA sequence:RefSeq:WP_001059595.1
NZ_CP011662.1	Protein Homology	CDS	1569039	1569425	.	+	0	ID	cds-WP_001625709.1	Parent	gene-AB284_RS08840	Name	WP_001625709.1	Dbxref	Genbank:WP_001625709.1	locus_tag	AB284_RS08840	product	hypothetical protein	protein_id	WP_001625709.1	inference	COORDINATES: similar to AA sequence:RefSeq:WP_001549556.1
NZ_CP017671.1	Protein Homology	CDS	621786	623798	.	+	0	ID	cds-WP_071547675.1	Parent	gene-RB151_RS02680	Name	WP_071547675.1	Dbxref	Genbank:WP_071547675.1,GeneID:31732886	locus_tag	RB151_RS02680	product	integrase	protein_id	WP_071547675.1	inference	COORDINATES: similar to AA sequence:RefSeq:WP_013260486.1
NZ_CP017671.1	Protein Homology	CDS	623791	624267	.	+	0	ID	cds-WP_071547676.1	Parent	gene-RB151_RS02685	Name	WP_071547676.1	Dbxref	Genbank:WP_071547676.1,GeneID:31732887	locus_tag	RB151_RS02685	product	protein kinase	protein_id	WP_071547676.1	inference	COORDINATES: similar to AA sequence:RefSeq:WP_013260487.1
NZ_CP018237.1	Protein Homology	CDS	3522607	3523005	.	-	0	ID	cds-WP_001052051.1	Parent	gene-BFL20_RS19665	Name	WP_001052051.1	Dbxref	Genbank:WP_001052051.1	locus_tag	BFL20_RS19665	product	hypothetical protein	protein_id	WP_001052051.1	inference	COORDINATES: similar to AA sequence:RefSeq:NP_311536.1
NZ_CP018237.1	Protein Homology	CDS	3523006	3524637	.	-	0	ID	cds-WP_001059531.1	Parent	gene-BFL20_RS19670	Name	WP_001059531.1	Dbxref	Genbank:WP_001059531.1	locus_tag	BFL20_RS19670	product	DNA-binding protein	protein_id	WP_001059531.1	inference	COORDINATES: similar to AA sequence:RefSeq:NP_311537.1
NZ_CP018239.1	Protein Homology	CDS	3481501	3481899	.	-	0	ID	cds-WP_001052051.1	Parent	gene-BFL22_RS19365	Name	WP_001052051.1	Dbxref	Genbank:WP_001052051.1	locus_tag	BFL22_RS19365	product	hypothetical protein	protein_id	WP_001052051.1	inference	COORDINATES: similar to AA sequence:RefSeq:NP_311536.1
NZ_CP018239.1	Protein Homology	CDS	3481900	3483531	.	-	0	ID	cds-WP_001059531.1	Parent	gene-BFL22_RS19370	Name	WP_001059531.1	Dbxref	Genbank:WP_001059531.1	locus_tag	BFL22_RS19370	product	DNA-binding protein	protein_id	WP_001059531.1	inference	COORDINATES: similar to AA sequence:RefSeq:NP_311537.1
NZ_CP018245.1	Protein Homology	CDS	3535340	3535738	.	-	0	ID	cds-WP_001052051.1	Parent	gene-BFL23_RS19785	Name	WP_001052051.1	Dbxref	Genbank:WP_001052051.1	locus_tag	BFL23_RS19785	product	hypothetical protein	protein_id	WP_001052051.1	inference	COORDINATES: similar to AA sequence:RefSeq:NP_311536.1
NZ_CP018245.1	Protein Homology	CDS	3535739	3537370	.	-	0	ID	cds-WP_001059531.1	Parent	gene-BFL23_RS19790	Name	WP_001059531.1	Dbxref	Genbank:WP_001059531.1	locus_tag	BFL23_RS19790	product	DNA-binding protein	protein_id	WP_001059531.1	inference	COORDINATES: similar to AA sequence:RefSeq:NP_311537.1
NZ_CP018243.1	Protein Homology	CDS	3432103	3432501	.	-	0	ID	cds-WP_001052051.1	Parent	gene-BFL21_RS18985	Name	WP_001052051.1	Dbxref	Genbank:WP_001052051.1	locus_tag	BFL21_RS18985	product	hypothetical protein	protein_id	WP_001052051.1	inference	COORDINATES: similar to AA sequence:RefSeq:NP_311536.1
NZ_CP018243.1	Protein Homology	CDS	3432502	3434133	.	-	0	ID	cds-WP_001059531.1	Parent	gene-BFL21_RS18990	Name	WP_001059531.1	Dbxref	Genbank:WP_001059531.1	locus_tag	BFL21_RS18990	product	DNA-binding protein	protein_id	WP_001059531.1	inference	COORDINATES: similar to AA sequence:RefSeq:NP_311537.1
NZ_CP018252.1	Protein Homology	CDS	3534118	3534516	.	-	0	ID	cds-WP_001052051.1	Parent	gene-BFL16_RS19805	Name	WP_001052051.1	Dbxref	Genbank:WP_001052051.1	locus_tag	BFL16_RS19805	product	hypothetical protein	protein_id	WP_001052051.1	inference	COORDINATES: similar to AA sequence:RefSeq:NP_311536.1
NZ_CP018252.1	Protein Homology	CDS	3534517	3536148	.	-	0	ID	cds-WP_001059531.1	Parent	gene-BFL16_RS19810	Name	WP_001059531.1	Dbxref	Genbank:WP_001059531.1	locus_tag	BFL16_RS19810	product	DNA-binding protein	protein_id	WP_001059531.1	inference	COORDINATES: similar to AA sequence:RefSeq:NP_311537.1
NZ_CP018247.1	Protein Homology	CDS	3394112	3394510	.	-	0	ID	cds-WP_001052051.1	Parent	gene-BFL18_RS18805	Name	WP_001052051.1	Dbxref	Genbank:WP_001052051.1	locus_tag	BFL18_RS18805	product	hypothetical protein	protein_id	WP_001052051.1	inference	COORDINATES: similar to AA sequence:RefSeq:NP_311536.1
NZ_CP018247.1	Protein Homology	CDS	3394511	3396142	.	-	0	ID	cds-WP_001059531.1	Parent	gene-BFL18_RS18810	Name	WP_001059531.1	Dbxref	Genbank:WP_001059531.1	locus_tag	BFL18_RS18810	product	DNA-binding protein	protein_id	WP_001059531.1	inference	COORDINATES: similar to AA sequence:RefSeq:NP_311537.1
NZ_CP018241.1	Protein Homology	CDS	3461782	3462180	.	-	0	ID	cds-WP_001052046.1	Parent	gene-BFL24_RS19030	Name	WP_001052046.1	Dbxref	Genbank:WP_001052046.1	locus_tag	BFL24_RS19030	product	hypothetical protein	protein_id	WP_001052046.1	inference	COORDINATES: similar to AA sequence:RefSeq:NP_311536.1
NZ_CP018241.1	Protein Homology	CDS	3462181	3463812	.	-	0	ID	cds-WP_001059531.1	Parent	gene-BFL24_RS19035	Name	WP_001059531.1	Dbxref	Genbank:WP_001059531.1	locus_tag	BFL24_RS19035	product	DNA-binding protein	protein_id	WP_001059531.1	inference	COORDINATES: similar to AA sequence:RefSeq:NP_311537.1
NZ_CP018250.1	Protein Homology	CDS	3462272	3462670	.	-	0	ID	cds-WP_001052051.1	Parent	gene-BFL17_RS19155	Name	WP_001052051.1	Dbxref	Genbank:WP_001052051.1	locus_tag	BFL17_RS19155	product	hypothetical protein	protein_id	WP_001052051.1	inference	COORDINATES: similar to AA sequence:RefSeq:NP_311536.1
NZ_CP018250.1	Protein Homology	CDS	3462671	3464302	.	-	0	ID	cds-WP_001059531.1	Parent	gene-BFL17_RS19160	Name	WP_001059531.1	Dbxref	Genbank:WP_001059531.1	locus_tag	BFL17_RS19160	product	DNA-binding protein	protein_id	WP_001059531.1	inference	COORDINATES: similar to AA sequence:RefSeq:NP_311537.1
NZ_CP016014.1	Protein Homology	CDS	4056378	4056764	.	-	0	ID	cds-WP_052934705.1	Parent	gene-A8180_RS20330	Name	WP_052934705.1	Dbxref	Genbank:WP_052934705.1	locus_tag	A8180_RS20330	product	hypothetical protein	protein_id	WP_052934705.1	inference	COORDINATES: similar to AA sequence:RefSeq:WP_001549556.1
NZ_CP016014.1	Protein Homology	CDS	4056779	4058653	.	-	0	ID	cds-WP_052934706.1	Parent	gene-A8180_RS20335	Name	WP_052934706.1	Dbxref	Genbank:WP_052934706.1	locus_tag	A8180_RS20335	product	DNA-binding protein	protein_id	WP_052934706.1	inference	COORDINATES: similar to AA sequence:RefSeq:WP_001059595.1
NZ_CP010169.1	Protein Homology	CDS	40478	40864	.	-	0	ID	cds-WP_001062150.1	Parent	gene-RG47_RS00235	Name	WP_001062150.1	Dbxref	Genbank:WP_001062150.1	locus_tag	RG47_RS00235	product	hypothetical protein	protein_id	WP_001062150.1	inference	COORDINATES: similar to AA sequence:RefSeq:WP_001549556.1
NZ_CP010169.1	Protein Homology	CDS	40879	42753	.	-	0	ID	cds-WP_049108374.1	Parent	gene-RG47_RS00240	Name	WP_049108374.1	Dbxref	Genbank:WP_049108374.1	locus_tag	RG47_RS00240	product	DNA-binding protein	protein_id	WP_049108374.1	inference	COORDINATES: similar to AA sequence:RefSeq:WP_001059595.1
NZ_CP010170.1	Protein Homology	CDS	1314608	1316482	.	+	0	ID	cds-WP_049108374.1	Parent	gene-RG48_RS06840	Name	WP_049108374.1	Dbxref	Genbank:WP_049108374.1	locus_tag	RG48_RS06840	product	DNA-binding protein	protein_id	WP_049108374.1	inference	COORDINATES: similar to AA sequence:RefSeq:WP_001059595.1
NZ_CP010170.1	Protein Homology	CDS	1316497	1316883	.	+	0	ID	cds-WP_001062150.1	Parent	gene-RG48_RS06845	Name	WP_001062150.1	Dbxref	Genbank:WP_001062150.1	locus_tag	RG48_RS06845	product	hypothetical protein	protein_id	WP_001062150.1	inference	COORDINATES: similar to AA sequence:RefSeq:WP_001549556.1
NZ_CP010148.1	Protein Homology	CDS	1701171	1701647	.	-	0	ID	cds-WP_000240784.1	Parent	gene-RG39_RS08780	Name	WP_000240784.1	Dbxref	Genbank:WP_000240784.1	locus_tag	RG39_RS08780	product	hypothetical protein	protein_id	WP_000240784.1	inference	COORDINATES: similar to AA sequence:RefSeq:WP_013260487.1
NZ_CP010148.1	Protein Homology	CDS	1701640	1703649	.	-	0	ID	cds-WP_001279565.1	Parent	gene-RG39_RS08785	Name	WP_001279565.1	Dbxref	Genbank:WP_001279565.1	locus_tag	RG39_RS08785	product	hypothetical protein	protein_id	WP_001279565.1	inference	COORDINATES: similar to AA sequence:RefSeq:WP_013260486.1
NZ_CP018814.1	Protein Homology	CDS	17228	18832	.	+	0	ID	cds-WP_032609953.1	Parent	gene-AM329_RS00095	Name	WP_032609953.1	Dbxref	Genbank:WP_032609953.1	locus_tag	AM329_RS00095	product	hypothetical protein	protein_id	WP_032609953.1	inference	COORDINATES: similar to AA sequence:RefSeq:WP_001399631.1
NZ_CP018814.1	Protein Homology	CDS	18842	19240	.	+	0	ID	cds-WP_032609952.1	Parent	gene-AM329_RS00100	Name	WP_032609952.1	Dbxref	Genbank:WP_032609952.1	locus_tag	AM329_RS00100	product	hypothetical protein	protein_id	WP_032609952.1	inference	COORDINATES: similar to AA sequence:RefSeq:WP_002953967.1
NZ_CP018816.1	Protein Homology	CDS	127292	127690	.	-	0	ID	cds-WP_004200789.1	Parent	gene-AM428_RS00695	Name	WP_004200789.1	Dbxref	Genbank:WP_004200789.1	locus_tag	AM428_RS00695	product	hypothetical protein	protein_id	WP_004200789.1	inference	COORDINATES: similar to AA sequence:RefSeq:WP_002953967.1
NZ_CP018816.1	Protein Homology	CDS	127700	129304	.	-	0	ID	cds-WP_004200787.1	Parent	gene-AM428_RS00700	Name	WP_004200787.1	Dbxref	Genbank:WP_004200787.1	locus_tag	AM428_RS00700	product	hypothetical protein	protein_id	WP_004200787.1	inference	COORDINATES: similar to AA sequence:RefSeq:WP_001399631.1
NZ_CP017810.1	Protein Homology	CDS	671348	671791	.	-	0	ID	cds-WP_075272804.1	Parent	gene-CN03_RS03045	Name	WP_075272804.1	Dbxref	Genbank:WP_075272804.1	locus_tag	CN03_RS03045	product	hypothetical protein	protein_id	WP_075272804.1	inference	COORDINATES: similar to AA sequence:RefSeq:WP_005381227.1
NZ_CP017810.1	Protein Homology	CDS	671784	673844	.	-	0	ID	cds-WP_075272805.1	Parent	gene-CN03_RS03050	Name	WP_075272805.1	Dbxref	Genbank:WP_075272805.1	locus_tag	CN03_RS03050	product	integrase	protein_id	WP_075272805.1	inference	COORDINATES: similar to AA sequence:RefSeq:WP_005381229.1
NZ_CP019196.1	Protein Homology	CDS	4022386	4022772	.	-	0	ID	cds-WP_022544697.1	Parent	gene-BVH07_RS20200	Name	WP_022544697.1	Dbxref	Genbank:WP_022544697.1	locus_tag	BVH07_RS20200	product	hypothetical protein	protein_id	WP_022544697.1	inference	COORDINATES: similar to AA sequence:RefSeq:WP_001549556.1
NZ_CP019196.1	Protein Homology	CDS	4022795	4024660	.	-	0	ID	cds-WP_134946313.1	Parent	gene-BVH07_RS20205	Name	WP_134946313.1	Dbxref	Genbank:WP_134946313.1	locus_tag	BVH07_RS20205	product	DNA-binding protein	protein_id	WP_134946313.1	inference	COORDINATES: similar to AA sequence:RefSeq:WP_011815730.1
NZ_CP007040.1	Protein Homology	CDS	1486595	1488631	.	+	0	ID	cds-WP_010907417.1	Parent	gene-PMCN07_RS06795	Name	WP_010907417.1	Dbxref	Genbank:WP_010907417.1	locus_tag	PMCN07_RS06795	product	integrase	protein_id	WP_010907417.1	inference	COORDINATES: similar to AA sequence:RefSeq:WP_010907417.1
NZ_CP007040.1	Protein Homology	CDS	1488633	1489043	.	+	0	ID	cds-WP_010907416.1	Parent	gene-PMCN07_RS06800	Name	WP_010907416.1	Dbxref	Genbank:WP_010907416.1	locus_tag	PMCN07_RS06800	product	hypothetical protein	protein_id	WP_010907416.1	inference	COORDINATES: similar to AA sequence:RefSeq:WP_003756631.1
NZ_CP019408.1	Protein Homology	CDS	2839390	2839776	.	-	0	ID	cds-WP_001062149.1	Parent	gene-LFZ7_RS14420	Name	WP_001062149.1	Dbxref	Genbank:WP_001062149.1	locus_tag	LFZ7_RS14420	product	hypothetical protein	protein_id	WP_001062149.1	inference	COORDINATES: similar to AA sequence:RefSeq:WP_001549556.1
NZ_CP019408.1	Protein Homology	CDS	2839791	2841665	.	-	0	ID	cds-WP_001549557.1	Parent	gene-LFZ7_RS14425	Name	WP_001549557.1	Dbxref	Genbank:WP_001549557.1	locus_tag	LFZ7_RS14425	product	hypothetical protein	protein_id	WP_001549557.1	inference	COORDINATES: similar to AA sequence:RefSeq:WP_001059595.1
NZ_CP043318.1	Protein Homology	CDS	4012169	4012552	.	-	0	ID	cds-WP_077064208.1	Parent	gene-FY206_RS19410	Name	WP_077064208.1	Dbxref	Genbank:WP_077064208.1	locus_tag	FY206_RS19410	product	hypothetical protein	protein_id	WP_077064208.1	inference	COORDINATES: similar to AA sequence:RefSeq:WP_015854624.1
NZ_CP043318.1	Protein Homology	CDS	4012545	4014191	.	-	0	ID	cds-WP_077064207.1	Parent	gene-FY206_RS19415	Name	WP_077064207.1	Dbxref	Genbank:WP_077064207.1	locus_tag	FY206_RS19415	product	hypothetical protein	protein_id	WP_077064207.1	inference	COORDINATES: similar to AA sequence:RefSeq:WP_001474559.1
NZ_CP017284.1	Protein Homology	CDS	5446477	5446875	.	-	0	ID	cds-WP_001052044.1	Parent	gene-BBD63_RS28550	Name	WP_001052044.1	Dbxref	Genbank:WP_001052044.1	locus_tag	BBD63_RS28550	product	hypothetical protein	protein_id	WP_001052044.1	inference	COORDINATES: similar to AA sequence:RefSeq:NP_311536.1
NZ_CP017284.1	Protein Homology	CDS	5446876	5448507	.	-	0	ID	cds-WP_062818673.1	Parent	gene-BBD63_RS28555	Name	WP_062818673.1	Dbxref	Genbank:WP_062818673.1	locus_tag	BBD63_RS28555	product	hypothetical protein	protein_id	WP_062818673.1	inference	COORDINATES: similar to AA sequence:RefSeq:NP_311537.1
NZ_CP017849.1	Protein Homology	CDS	5446475	5446873	.	-	0	ID	cds-WP_001052044.1	Parent	gene-BBD64_RS26970	Name	WP_001052044.1	Dbxref	Genbank:WP_001052044.1	locus_tag	BBD64_RS26970	product	hypothetical protein	protein_id	WP_001052044.1	inference	COORDINATES: similar to AA sequence:RefSeq:NP_311536.1
NZ_CP017849.1	Protein Homology	CDS	5446874	5448505	.	-	0	ID	cds-WP_062818673.1	Parent	gene-BBD64_RS26975	Name	WP_062818673.1	Dbxref	Genbank:WP_062818673.1	locus_tag	BBD64_RS26975	product	hypothetical protein	protein_id	WP_062818673.1	inference	COORDINATES: similar to AA sequence:RefSeq:NP_311537.1
NZ_CP017289.1	Protein Homology	CDS	5445687	5446085	.	-	0	ID	cds-WP_001052044.1	Parent	gene-BBD65_RS29060	Name	WP_001052044.1	Dbxref	Genbank:WP_001052044.1	locus_tag	BBD65_RS29060	product	hypothetical protein	protein_id	WP_001052044.1	inference	COORDINATES: similar to AA sequence:RefSeq:NP_311536.1
NZ_CP017289.1	Protein Homology	CDS	5446086	5447717	.	-	0	ID	cds-WP_062818673.1	Parent	gene-BBD65_RS29065	Name	WP_062818673.1	Dbxref	Genbank:WP_062818673.1	locus_tag	BBD65_RS29065	product	hypothetical protein	protein_id	WP_062818673.1	inference	COORDINATES: similar to AA sequence:RefSeq:NP_311537.1
NZ_CP018970.1	Protein Homology	CDS	3356882	3358528	.	+	0	ID	cds-WP_078207318.1	Parent	gene-BE966_RS18920	Name	WP_078207318.1	Dbxref	Genbank:WP_078207318.1	locus_tag	BE966_RS18920	product	hypothetical protein	protein_id	WP_078207318.1	inference	COORDINATES: similar to AA sequence:RefSeq:WP_001474559.1
NZ_CP018970.1	Protein Homology	CDS	3358521	3358904	.	+	0	ID	cds-WP_078207319.1	Parent	gene-BE966_RS18925	Name	WP_078207319.1	Dbxref	Genbank:WP_078207319.1	locus_tag	BE966_RS18925	product	hypothetical protein	protein_id	WP_078207319.1	inference	COORDINATES: similar to AA sequence:RefSeq:WP_015854624.1
NZ_CP018962.1	Protein Homology	CDS	1519186	1521195	.	+	0	ID	cds-WP_001279565.1	Parent	gene-BE933_RS10610	Name	WP_001279565.1	Dbxref	Genbank:WP_001279565.1	locus_tag	BE933_RS10610	product	hypothetical protein	protein_id	WP_001279565.1	inference	COORDINATES: similar to AA sequence:RefSeq:WP_013260486.1
NZ_CP018962.1	Protein Homology	CDS	1521188	1521664	.	+	0	ID	cds-WP_000240784.1	Parent	gene-BE933_RS10615	Name	WP_000240784.1	Dbxref	Genbank:WP_000240784.1	locus_tag	BE933_RS10615	product	hypothetical protein	protein_id	WP_000240784.1	inference	COORDINATES: similar to AA sequence:RefSeq:WP_013260487.1
NZ_CP019000.1	Protein Homology	CDS	3594556	3596565	.	+	0	ID	cds-WP_001279565.1	Parent	gene-BE940_RS20485	Name	WP_001279565.1	Dbxref	Genbank:WP_001279565.1	locus_tag	BE940_RS20485	product	hypothetical protein	protein_id	WP_001279565.1	inference	COORDINATES: similar to AA sequence:RefSeq:WP_001642534.1
NZ_CP019000.1	Protein Homology	CDS	3596558	3597034	.	+	0	ID	cds-WP_000240784.1	Parent	gene-BE940_RS20490	Name	WP_000240784.1	Dbxref	Genbank:WP_000240784.1	locus_tag	BE940_RS20490	product	hypothetical protein	protein_id	WP_000240784.1	inference	COORDINATES: similar to AA sequence:RefSeq:WP_013260487.1
NZ_CP018420.1	Protein Homology	CDS	3525683	3526078	.	-	0	ID	cds-WP_079443854.1	Parent	gene-PverR02_RS15975	Name	WP_079443854.1	Dbxref	Genbank:WP_079443854.1,GeneID:47556632	locus_tag	PverR02_RS15975	product	hypothetical protein	protein_id	WP_079443854.1	inference	COORDINATES: similar to AA sequence:RefSeq:WP_017135645.1
NZ_CP018420.1	Protein Homology	CDS	3526087	3528180	.	-	0	ID	cds-WP_079443855.1	Parent	gene-PverR02_RS15980	Name	WP_079443855.1	Dbxref	Genbank:WP_079443855.1,GeneID:47556633	locus_tag	PverR02_RS15980	product	hypothetical protein	protein_id	WP_079443855.1	inference	COORDINATES: similar to AA sequence:RefSeq:WP_016980311.1
NZ_CP020053.1	Protein Homology	CDS	1880206	1880592	.	-	0	ID	cds-WP_001062149.1	Parent	gene-AM444_RS09290	Name	WP_001062149.1	Dbxref	Genbank:WP_001062149.1	locus_tag	AM444_RS09290	product	hypothetical protein	protein_id	WP_001062149.1	inference	COORDINATES: similar to AA sequence:RefSeq:WP_001549556.1
NZ_CP020053.1	Protein Homology	CDS	1880607	1882481	.	-	0	ID	cds-WP_023316357.1	Parent	gene-AM444_RS09295	Name	WP_023316357.1	Dbxref	Genbank:WP_023316357.1	locus_tag	AM444_RS09295	product	hypothetical protein	protein_id	WP_023316357.1	inference	COORDINATES: similar to AA sequence:RefSeq:WP_001059595.1
NZ_CP020350.1	GeneMarkS-2+	CDS	1171112	1173112	.	+	0	ID	cds-WP_080163392.1	Parent	gene-B5S52_RS05360	Name	WP_080163392.1	Dbxref	Genbank:WP_080163392.1,GeneID:47281076	locus_tag	B5S52_RS05360	product	hypothetical protein	protein_id	WP_080163392.1	inference	COORDINATES: ab initio prediction:GeneMarkS-2+
NZ_CP020350.1	GeneMarkS-2+	CDS	1173120	1173536	.	+	0	ID	cds-WP_080163394.1	Parent	gene-B5S52_RS05365	Name	WP_080163394.1	Dbxref	Genbank:WP_080163394.1,GeneID:47281077	locus_tag	B5S52_RS05365	product	hypothetical protein	protein_id	WP_080163394.1	inference	COORDINATES: ab initio prediction:GeneMarkS-2+
NZ_CP020350.1	Protein Homology	CDS	4738682	4739086	.	-	0	ID	cds-WP_080164188.1	Parent	gene-B5S52_RS21255	Name	WP_080164188.1	Dbxref	Genbank:WP_080164188.1,GeneID:47284167	locus_tag	B5S52_RS21255	product	hypothetical protein	protein_id	WP_080164188.1	inference	COORDINATES: similar to AA sequence:RefSeq:WP_001052054.1
NZ_CP020350.1	Protein Homology	CDS	4739087	4740718	.	-	0	ID	cds-WP_080164189.1	Parent	gene-B5S52_RS21260	Name	WP_080164189.1	Dbxref	Genbank:WP_080164189.1,GeneID:47284168	locus_tag	B5S52_RS21260	product	DNA-binding protein	protein_id	WP_080164189.1	inference	COORDINATES: similar to AA sequence:RefSeq:WP_000181754.1
NZ_CP020347.1	Protein Homology	CDS	1768137	1770173	.	+	0	ID	cds-WP_010907417.1	Parent	gene-BTV66_RS08490	Name	WP_010907417.1	Dbxref	Genbank:WP_010907417.1	locus_tag	BTV66_RS08490	product	integrase	protein_id	WP_010907417.1	inference	COORDINATES: similar to AA sequence:RefSeq:WP_010907417.1
NZ_CP020347.1	Protein Homology	CDS	1770175	1770585	.	+	0	ID	cds-WP_010907416.1	Parent	gene-BTV66_RS08495	Name	WP_010907416.1	Dbxref	Genbank:WP_010907416.1	locus_tag	BTV66_RS08495	product	hypothetical protein	protein_id	WP_010907416.1	inference	COORDINATES: similar to AA sequence:RefSeq:WP_003756631.1
NZ_CP020409.2	Protein Homology	CDS	1721074	1722729	.	+	0	ID	cds-WP_080608125.1	Parent	gene-A6J67_RS07825	Name	WP_080608125.1	Dbxref	Genbank:WP_080608125.1	locus_tag	A6J67_RS07825	product	hypothetical protein	protein_id	WP_080608125.1	inference	COORDINATES: similar to AA sequence:RefSeq:WP_001474559.1
NZ_CP020409.2	Protein Homology	CDS	1722722	1723093	.	+	0	ID	cds-WP_050323215.1	Parent	gene-A6J67_RS07830	Name	WP_050323215.1	Dbxref	Genbank:WP_050323215.1	locus_tag	A6J67_RS07830	product	hypothetical protein	protein_id	WP_050323215.1	inference	COORDINATES: similar to AA sequence:RefSeq:WP_019081933.1
NZ_CP020448.2	Protein Homology	CDS	4600754	4602724	.	+	0	ID	cds-WP_080626168.1	Parent	gene-A6J81_RS22475	Name	WP_080626168.1	Dbxref	Genbank:WP_080626168.1,GeneID:48352326	locus_tag	A6J81_RS22475	product	hypothetical protein	protein_id	WP_080626168.1	inference	COORDINATES: similar to AA sequence:RefSeq:WP_000186191.1
NZ_CP020448.2	Protein Homology	CDS	4602705	4603115	.	+	0	ID	cds-WP_080626169.1	Parent	gene-A6J81_RS22480	Name	WP_080626169.1	Dbxref	Genbank:WP_080626169.1,GeneID:48352327	locus_tag	A6J81_RS22480	product	hypothetical protein	protein_id	WP_080626169.1	inference	COORDINATES: similar to AA sequence:RefSeq:WP_000038766.1
NZ_CP014866.1	Protein Homology	CDS	757167	759167	.	+	0	ID	cds-WP_080911375.1	Parent	gene-AXW93_RS03765	Name	WP_080911375.1	Dbxref	Genbank:WP_080911375.1	locus_tag	AXW93_RS03765	product	integrase	protein_id	WP_080911375.1	inference	COORDINATES: similar to AA sequence:RefSeq:WP_014821619.1
NZ_CP014866.1	Protein Homology	CDS	759170	759583	.	+	0	ID	cds-WP_080911376.1	Parent	gene-AXW93_RS03770	Name	WP_080911376.1	Dbxref	Genbank:WP_080911376.1	locus_tag	AXW93_RS03770	product	hypothetical protein	protein_id	WP_080911376.1	inference	COORDINATES: similar to AA sequence:RefSeq:WP_003293109.1
NZ_CP020588.1	Protein Homology	CDS	357241	359364	.	+	0	ID	cds-WP_000369336.1	Parent	gene-B7L44_RS01730	Name	WP_000369336.1	Dbxref	Genbank:WP_000369336.1	locus_tag	B7L44_RS01730	product	hypothetical protein	protein_id	WP_000369336.1	inference	COORDINATES: similar to AA sequence:RefSeq:WP_000369336.1
NZ_CP020588.1	Protein Homology	CDS	359366	359785	.	+	0	ID	cds-WP_000046992.1	Parent	gene-B7L44_RS01735	Name	WP_000046992.1	Dbxref	Genbank:WP_000046992.1	locus_tag	B7L44_RS01735	product	hypothetical protein	protein_id	WP_000046992.1	inference	COORDINATES: similar to AA sequence:RefSeq:WP_008941064.1
NZ_CP015121.1	Protein Homology	CDS	218896	221019	.	+	0	ID	cds-WP_000369336.1	Parent	gene-A4U85_RS00985	Name	WP_000369336.1	Dbxref	Genbank:WP_000369336.1	locus_tag	A4U85_RS00985	product	hypothetical protein	protein_id	WP_000369336.1	inference	COORDINATES: similar to AA sequence:RefSeq:WP_000369336.1
NZ_CP015121.1	Protein Homology	CDS	221021	221440	.	+	0	ID	cds-WP_000046992.1	Parent	gene-A4U85_RS00990	Name	WP_000046992.1	Dbxref	Genbank:WP_000046992.1	locus_tag	A4U85_RS00990	product	hypothetical protein	protein_id	WP_000046992.1	inference	COORDINATES: similar to AA sequence:RefSeq:WP_008941064.1
NZ_CP015121.1	Protein Homology	CDS	2483235	2483654	.	-	0	ID	cds-WP_000046992.1-2	Parent	gene-A4U85_RS11625	Name	WP_000046992.1	Dbxref	Genbank:WP_000046992.1	locus_tag	A4U85_RS11625	product	hypothetical protein	protein_id	WP_000046992.1	inference	COORDINATES: similar to AA sequence:RefSeq:WP_008941064.1
NZ_CP015121.1	Protein Homology	CDS	2483656	2485779	.	-	0	ID	cds-WP_000369336.1-2	Parent	gene-A4U85_RS11630	Name	WP_000369336.1	Dbxref	Genbank:WP_000369336.1	locus_tag	A4U85_RS11630	product	hypothetical protein	protein_id	WP_000369336.1	inference	COORDINATES: similar to AA sequence:RefSeq:WP_000369336.1
NZ_CP021179.1	Protein Homology	CDS	109048	109308	.	-	0	ID	cds-WP_001552205.1	Parent	gene-DNNLJILF_RS00515	Name	WP_001552205.1	Dbxref	Genbank:WP_001552205.1	locus_tag	DNNLJILF_RS00515	product	hypothetical protein	protein_id	WP_001552205.1	inference	COORDINATES: similar to AA sequence:RefSeq:WP_001552205.1
NZ_CP021179.1	Protein Homology	CDS	109460	111493	.	-	0	ID	cds-WP_000807722.1	Parent	gene-DNNLJILF_RS00520	Name	WP_000807722.1	Dbxref	Genbank:WP_000807722.1	locus_tag	DNNLJILF_RS00520	product	hypothetical protein	protein_id	WP_000807722.1	inference	COORDINATES: similar to AA sequence:RefSeq:WP_001697682.1
NZ_CP018802.1	Protein Homology	CDS	484783	485193	.	-	0	ID	cds-WP_075293418.1	Parent	gene-BTV18_RS02515	Name	WP_075293418.1	Dbxref	Genbank:WP_075293418.1	locus_tag	BTV18_RS02515	product	hypothetical protein	protein_id	WP_075293418.1	inference	COORDINATES: similar to AA sequence:RefSeq:WP_003756631.1
NZ_CP018802.1	Protein Homology	CDS	485195	487222	.	-	0	ID	cds-WP_075293419.1	Parent	gene-BTV18_RS02520	Name	WP_075293419.1	Dbxref	Genbank:WP_075293419.1	locus_tag	BTV18_RS02520	product	integrase	protein_id	WP_075293419.1	inference	COORDINATES: similar to AA sequence:RefSeq:WP_010907417.1
NZ_CP018803.1	Protein Homology	CDS	483897	484307	.	-	0	ID	cds-WP_075293418.1	Parent	gene-BTV19_RS02500	Name	WP_075293418.1	Dbxref	Genbank:WP_075293418.1	locus_tag	BTV19_RS02500	product	hypothetical protein	protein_id	WP_075293418.1	inference	COORDINATES: similar to AA sequence:RefSeq:WP_003756631.1
NZ_CP018803.1	Protein Homology	CDS	484309	486336	.	-	0	ID	cds-WP_075293419.1	Parent	gene-BTV19_RS02505	Name	WP_075293419.1	Dbxref	Genbank:WP_075293419.1	locus_tag	BTV19_RS02505	product	integrase	protein_id	WP_075293419.1	inference	COORDINATES: similar to AA sequence:RefSeq:WP_010907417.1
NZ_CP018804.1	Protein Homology	CDS	484821	485231	.	-	0	ID	cds-WP_075293418.1	Parent	gene-BTV16_RS02505	Name	WP_075293418.1	Dbxref	Genbank:WP_075293418.1	locus_tag	BTV16_RS02505	product	hypothetical protein	protein_id	WP_075293418.1	inference	COORDINATES: similar to AA sequence:RefSeq:WP_003756631.1
NZ_CP018804.1	Protein Homology	CDS	485233	487260	.	-	0	ID	cds-WP_075293419.1	Parent	gene-BTV16_RS02510	Name	WP_075293419.1	Dbxref	Genbank:WP_075293419.1	locus_tag	BTV16_RS02510	product	integrase	protein_id	WP_075293419.1	inference	COORDINATES: similar to AA sequence:RefSeq:WP_010907417.1
NZ_CP018805.1	Protein Homology	CDS	484538	484948	.	-	0	ID	cds-WP_075293418.1	Parent	gene-BTV20_RS02505	Name	WP_075293418.1	Dbxref	Genbank:WP_075293418.1	locus_tag	BTV20_RS02505	product	hypothetical protein	protein_id	WP_075293418.1	inference	COORDINATES: similar to AA sequence:RefSeq:WP_003756631.1
NZ_CP018805.1	Protein Homology	CDS	484950	486977	.	-	0	ID	cds-WP_075293419.1	Parent	gene-BTV20_RS02510	Name	WP_075293419.1	Dbxref	Genbank:WP_075293419.1	locus_tag	BTV20_RS02510	product	integrase	protein_id	WP_075293419.1	inference	COORDINATES: similar to AA sequence:RefSeq:WP_010907417.1
NZ_CP018806.1	Protein Homology	CDS	484034	484444	.	-	0	ID	cds-WP_075293418.1	Parent	gene-BTV17_RS02500	Name	WP_075293418.1	Dbxref	Genbank:WP_075293418.1	locus_tag	BTV17_RS02500	product	hypothetical protein	protein_id	WP_075293418.1	inference	COORDINATES: similar to AA sequence:RefSeq:WP_003756631.1
NZ_CP018806.1	Protein Homology	CDS	484446	486473	.	-	0	ID	cds-WP_075293419.1	Parent	gene-BTV17_RS02505	Name	WP_075293419.1	Dbxref	Genbank:WP_075293419.1	locus_tag	BTV17_RS02505	product	integrase	protein_id	WP_075293419.1	inference	COORDINATES: similar to AA sequence:RefSeq:WP_010907417.1
NZ_CP018807.1	Protein Homology	CDS	1626258	1628285	.	+	0	ID	cds-WP_075293419.1	Parent	gene-BTV22_RS07130	Name	WP_075293419.1	Dbxref	Genbank:WP_075293419.1	locus_tag	BTV22_RS07130	product	integrase	protein_id	WP_075293419.1	inference	COORDINATES: similar to AA sequence:RefSeq:WP_010907417.1
NZ_CP018807.1	Protein Homology	CDS	1628287	1628697	.	+	0	ID	cds-WP_075293418.1	Parent	gene-BTV22_RS07135	Name	WP_075293418.1	Dbxref	Genbank:WP_075293418.1	locus_tag	BTV22_RS07135	product	hypothetical protein	protein_id	WP_075293418.1	inference	COORDINATES: similar to AA sequence:RefSeq:WP_003756631.1
NZ_CP018808.1	Protein Homology	CDS	1699065	1701092	.	+	0	ID	cds-WP_075293419.1	Parent	gene-BTV21_RS07550	Name	WP_075293419.1	Dbxref	Genbank:WP_075293419.1	locus_tag	BTV21_RS07550	product	integrase	protein_id	WP_075293419.1	inference	COORDINATES: similar to AA sequence:RefSeq:WP_010907417.1
NZ_CP018808.1	Protein Homology	CDS	1701094	1701504	.	+	0	ID	cds-WP_075293418.1	Parent	gene-BTV21_RS07555	Name	WP_075293418.1	Dbxref	Genbank:WP_075293418.1	locus_tag	BTV21_RS07555	product	hypothetical protein	protein_id	WP_075293418.1	inference	COORDINATES: similar to AA sequence:RefSeq:WP_003756631.1
NZ_CP015579.1	Protein Homology	CDS	3836181	3836657	.	-	0	ID	cds-WP_087489832.1	Parent	gene-A7K98_RS18200	Name	WP_087489832.1	Dbxref	Genbank:WP_087489832.1	locus_tag	A7K98_RS18200	product	protein kinase	protein_id	WP_087489832.1	inference	COORDINATES: similar to AA sequence:RefSeq:WP_001469676.1
NZ_CP015579.1	Protein Homology	CDS	3836650	3838659	.	-	0	ID	cds-WP_087489833.1	Parent	gene-A7K98_RS18205	Name	WP_087489833.1	Dbxref	Genbank:WP_087489833.1	locus_tag	A7K98_RS18205	product	integrase	protein_id	WP_087489833.1	inference	COORDINATES: similar to AA sequence:RefSeq:WP_013260486.1
NZ_CP015581.1	Protein Homology	CDS	3835854	3836330	.	-	0	ID	cds-WP_087489832.1	Parent	gene-A7K99_RS18175	Name	WP_087489832.1	Dbxref	Genbank:WP_087489832.1	locus_tag	A7K99_RS18175	product	protein kinase	protein_id	WP_087489832.1	inference	COORDINATES: similar to AA sequence:RefSeq:WP_001469676.1
NZ_CP015581.1	Protein Homology	CDS	3836323	3838332	.	-	0	ID	cds-WP_087489833.1	Parent	gene-A7K99_RS18180	Name	WP_087489833.1	Dbxref	Genbank:WP_087489833.1	locus_tag	A7K99_RS18180	product	integrase	protein_id	WP_087489833.1	inference	COORDINATES: similar to AA sequence:RefSeq:WP_013260486.1
NZ_CP033133.1	Protein Homology	CDS	3796374	3796850	.	-	0	ID	cds-WP_087554594.1	Parent	gene-CDG68_RS21125	Name	WP_087554594.1	Dbxref	Genbank:WP_087554594.1	locus_tag	CDG68_RS21125	product	protein kinase	protein_id	WP_087554594.1	inference	COORDINATES: similar to AA sequence:RefSeq:WP_013260487.1
NZ_CP033133.1	Protein Homology	CDS	3796843	3798816	.	-	0	ID	cds-WP_087554595.1	Parent	gene-CDG68_RS21130	Name	WP_087554595.1	Dbxref	Genbank:WP_087554595.1	locus_tag	CDG68_RS21130	product	integrase	protein_id	WP_087554595.1	inference	COORDINATES: similar to AA sequence:RefSeq:WP_004281395.1
NZ_CP021532.1	Protein Homology	CDS	702508	704541	.	+	0	ID	cds-WP_000807722.1	Parent	gene-AM396_RS03495	Name	WP_000807722.1	Dbxref	Genbank:WP_000807722.1	locus_tag	AM396_RS03495	product	hypothetical protein	protein_id	WP_000807722.1	inference	COORDINATES: similar to AA sequence:RefSeq:WP_001697682.1
NZ_CP021532.1	Protein Homology	CDS	704693	704953	.	+	0	ID	cds-WP_001552205.1	Parent	gene-AM396_RS03500	Name	WP_001552205.1	Dbxref	Genbank:WP_001552205.1	locus_tag	AM396_RS03500	product	hypothetical protein	protein_id	WP_001552205.1	inference	COORDINATES: similar to AA sequence:RefSeq:WP_001552205.1
NZ_CP021535.1	Protein Homology	CDS	1931917	1933923	.	+	0	ID	cds-WP_000132386.1	Parent	gene-AM366_RS10075	Name	WP_000132386.1	Dbxref	Genbank:WP_000132386.1	locus_tag	AM366_RS10075	product	hypothetical protein	protein_id	WP_000132386.1	inference	COORDINATES: similar to AA sequence:RefSeq:WP_000132386.1
NZ_CP021535.1	Protein Homology	CDS	1933938	1934336	.	+	0	ID	cds-WP_001062148.1	Parent	gene-AM366_RS10080	Name	WP_001062148.1	Dbxref	Genbank:WP_001062148.1	locus_tag	AM366_RS10080	product	hypothetical protein	protein_id	WP_001062148.1	inference	COORDINATES: similar to AA sequence:RefSeq:WP_001062148.1
NZ_CP021683.1	Protein Homology	CDS	4062226	4062486	.	-	0	ID	cds-WP_001552205.1	Parent	gene-AM408_RS22000	Name	WP_001552205.1	Dbxref	Genbank:WP_001552205.1	locus_tag	AM408_RS22000	product	hypothetical protein	protein_id	WP_001552205.1	inference	COORDINATES: similar to AA sequence:RefSeq:WP_001552205.1
NZ_CP021683.1	Protein Homology	CDS	4062638	4064671	.	-	0	ID	cds-WP_000807722.1	Parent	gene-AM408_RS22005	Name	WP_000807722.1	Dbxref	Genbank:WP_000807722.1	locus_tag	AM408_RS22005	product	hypothetical protein	protein_id	WP_000807722.1	inference	COORDINATES: similar to AA sequence:RefSeq:WP_001697682.1
NZ_CP021691.1	Protein Homology	CDS	103928	104188	.	-	0	ID	cds-WP_001552205.1	Parent	gene-AM398_RS00505	Name	WP_001552205.1	Dbxref	Genbank:WP_001552205.1	locus_tag	AM398_RS00505	product	hypothetical protein	protein_id	WP_001552205.1	inference	COORDINATES: similar to AA sequence:RefSeq:WP_001552205.1
NZ_CP021691.1	Protein Homology	CDS	104340	106373	.	-	0	ID	cds-WP_000807722.1	Parent	gene-AM398_RS00510	Name	WP_000807722.1	Dbxref	Genbank:WP_000807722.1	locus_tag	AM398_RS00510	product	hypothetical protein	protein_id	WP_000807722.1	inference	COORDINATES: similar to AA sequence:RefSeq:WP_001697682.1
NZ_CP021722.1	Protein Homology	CDS	1696226	1698232	.	+	0	ID	cds-WP_000132386.1	Parent	gene-AM375_RS11005	Name	WP_000132386.1	Dbxref	Genbank:WP_000132386.1	locus_tag	AM375_RS11005	product	hypothetical protein	protein_id	WP_000132386.1	inference	COORDINATES: similar to AA sequence:RefSeq:WP_000132386.1
NZ_CP021722.1	Protein Homology	CDS	1698247	1698645	.	+	0	ID	cds-WP_001062148.1	Parent	gene-AM375_RS11010	Name	WP_001062148.1	Dbxref	Genbank:WP_001062148.1	locus_tag	AM375_RS11010	product	hypothetical protein	protein_id	WP_001062148.1	inference	COORDINATES: similar to AA sequence:RefSeq:WP_001062148.1
NZ_CP021654.1	GeneMarkS-2+	CDS	2277224	2279311	.	+	0	ID	cds-WP_157666792.1	Parent	gene-O23A_RS23060	Name	WP_157666792.1	Dbxref	Genbank:WP_157666792.1	locus_tag	O23A_RS23060	product	hypothetical protein	protein_id	WP_157666792.1	inference	COORDINATES: ab initio prediction:GeneMarkS-2+
NZ_CP021654.1	GeneMarkS-2+	CDS	2279308	2279727	.	+	0	ID	cds-WP_157666793.1	Parent	gene-O23A_RS23065	Name	WP_157666793.1	Dbxref	Genbank:WP_157666793.1	locus_tag	O23A_RS23065	product	hypothetical protein	protein_id	WP_157666793.1	inference	COORDINATES: ab initio prediction:GeneMarkS-2+
NZ_CP021736.1	Protein Homology	CDS	2270039	2272072	.	+	0	ID	cds-WP_000807722.1	Parent	gene-AM397_RS11475	Name	WP_000807722.1	Dbxref	Genbank:WP_000807722.1	locus_tag	AM397_RS11475	product	hypothetical protein	protein_id	WP_000807722.1	inference	COORDINATES: similar to AA sequence:RefSeq:WP_001697682.1
NZ_CP021736.1	Protein Homology	CDS	2272224	2272484	.	+	0	ID	cds-WP_001552205.1	Parent	gene-AM397_RS11480	Name	WP_001552205.1	Dbxref	Genbank:WP_001552205.1	locus_tag	AM397_RS11480	product	hypothetical protein	protein_id	WP_001552205.1	inference	COORDINATES: similar to AA sequence:RefSeq:WP_001552205.1
NZ_CP021740.1	Protein Homology	CDS	1312148	1314022	.	+	0	ID	cds-WP_009484057.1	Parent	gene-AM373_RS06635	Name	WP_009484057.1	Dbxref	Genbank:WP_009484057.1	locus_tag	AM373_RS06635	product	DNA-binding protein	protein_id	WP_009484057.1	inference	COORDINATES: similar to AA sequence:RefSeq:WP_001059595.1
NZ_CP021740.1	Protein Homology	CDS	1314037	1314423	.	+	0	ID	cds-WP_032419631.1	Parent	gene-AM373_RS06640	Name	WP_032419631.1	Dbxref	Genbank:WP_032419631.1	locus_tag	AM373_RS06640	product	hypothetical protein	protein_id	WP_032419631.1	inference	COORDINATES: similar to AA sequence:RefSeq:WP_001549556.1
NZ_CP021776.1	Protein Homology	CDS	2130711	2131109	.	-	0	ID	cds-WP_032609952.1	Parent	gene-AM432_RS10655	Name	WP_032609952.1	Dbxref	Genbank:WP_032609952.1	locus_tag	AM432_RS10655	product	hypothetical protein	protein_id	WP_032609952.1	inference	COORDINATES: similar to AA sequence:RefSeq:WP_002953967.1
NZ_CP021776.1	Protein Homology	CDS	2131119	2132723	.	-	0	ID	cds-WP_032609953.1	Parent	gene-AM432_RS10660	Name	WP_032609953.1	Dbxref	Genbank:WP_032609953.1	locus_tag	AM432_RS10660	product	hypothetical protein	protein_id	WP_032609953.1	inference	COORDINATES: similar to AA sequence:RefSeq:WP_001399631.1
NZ_CP021775.1	Protein Homology	CDS	4997410	4999521	.	+	0	ID	cds-WP_034065454.1	Parent	gene-CDL16_RS24210	Name	WP_034065454.1	Dbxref	Genbank:WP_034065454.1	locus_tag	CDL16_RS24210	product	hypothetical protein	protein_id	WP_034065454.1	inference	COORDINATES: similar to AA sequence:RefSeq:WP_015648378.1
NZ_CP021775.1	Protein Homology	CDS	4999522	4999932	.	+	0	ID	cds-WP_019396225.1	Parent	gene-CDL16_RS24215	Name	WP_019396225.1	Dbxref	Genbank:WP_019396225.1	locus_tag	CDL16_RS24215	product	hypothetical protein	protein_id	WP_019396225.1	inference	COORDINATES: similar to AA sequence:RefSeq:WP_019396225.1
NZ_CP021454.1	Protein Homology	CDS	4544249	4544509	.	-	0	ID	cds-WP_001552205.1	Parent	gene-CCL28_RS23570	Name	WP_001552205.1	Dbxref	Genbank:WP_001552205.1	locus_tag	CCL28_RS23570	product	hypothetical protein	protein_id	WP_001552205.1	inference	COORDINATES: similar to AA sequence:RefSeq:WP_001552205.1
NZ_CP021454.1	Protein Homology	CDS	4544661	4546694	.	-	0	ID	cds-WP_000807722.1	Parent	gene-CCL28_RS23575	Name	WP_000807722.1	Dbxref	Genbank:WP_000807722.1	locus_tag	CCL28_RS23575	product	hypothetical protein	protein_id	WP_000807722.1	inference	COORDINATES: similar to AA sequence:RefSeq:WP_001697682.1
NZ_CP021902.1	Protein Homology	CDS	1892959	1893357	.	-	0	ID	cds-WP_032609952.1	Parent	gene-AM383_RS10230	Name	WP_032609952.1	Dbxref	Genbank:WP_032609952.1	locus_tag	AM383_RS10230	product	hypothetical protein	protein_id	WP_032609952.1	inference	COORDINATES: similar to AA sequence:RefSeq:WP_002953967.1
NZ_CP021902.1	Protein Homology	CDS	1893367	1894971	.	-	0	ID	cds-WP_032609953.1	Parent	gene-AM383_RS10235	Name	WP_032609953.1	Dbxref	Genbank:WP_032609953.1	locus_tag	AM383_RS10235	product	hypothetical protein	protein_id	WP_032609953.1	inference	COORDINATES: similar to AA sequence:RefSeq:WP_001399631.1
NZ_CP017990.1	Protein Homology	CDS	3847408	3847794	.	-	0	ID	cds-WP_042193589.1	Parent	gene-WM95_RS19035	Name	WP_042193589.1	Dbxref	Genbank:WP_042193589.1	locus_tag	WM95_RS19035	product	hypothetical protein	protein_id	WP_042193589.1	inference	COORDINATES: similar to AA sequence:RefSeq:WP_001549556.1
NZ_CP017990.1	Protein Homology	CDS	3847809	3849683	.	-	0	ID	cds-WP_042193592.1	Parent	gene-WM95_RS19040	Name	WP_042193592.1	Dbxref	Genbank:WP_042193592.1	locus_tag	WM95_RS19040	product	DNA-binding protein	protein_id	WP_042193592.1	inference	COORDINATES: similar to AA sequence:RefSeq:WP_001059595.1
NZ_CP022034.1	Protein Homology	CDS	4094375	4094761	.	-	0	ID	cds-WP_088546539.1	Parent	gene-LFZ35_RS21200	Name	WP_088546539.1	Dbxref	Genbank:WP_088546539.1	locus_tag	LFZ35_RS21200	product	hypothetical protein	protein_id	WP_088546539.1	inference	COORDINATES: similar to AA sequence:RefSeq:WP_001549556.1
NZ_CP022034.1	Protein Homology	CDS	4094776	4096650	.	-	0	ID	cds-WP_088546540.1	Parent	gene-LFZ35_RS21205	Name	WP_088546540.1	Dbxref	Genbank:WP_088546540.1	locus_tag	LFZ35_RS21205	product	DNA-binding protein	protein_id	WP_088546540.1	inference	COORDINATES: similar to AA sequence:RefSeq:WP_001059595.1
NZ_CP022154.1	Protein Homology	CDS	3617095	3619128	.	+	0	ID	cds-WP_016236831.1	Parent	gene-CES94_RS19255	Name	WP_016236831.1	Dbxref	Genbank:WP_016236831.1	locus_tag	CES94_RS19255	product	hypothetical protein	protein_id	WP_016236831.1	inference	COORDINATES: similar to AA sequence:RefSeq:WP_001697682.1
NZ_CP022154.1	Protein Homology	CDS	3619280	3619540	.	+	0	ID	cds-WP_001514822.1	Parent	gene-CES94_RS19260	Name	WP_001514822.1	Dbxref	Genbank:WP_001514822.1	locus_tag	CES94_RS19260	product	hypothetical protein	protein_id	WP_001514822.1	inference	COORDINATES: similar to AA sequence:RefSeq:WP_001514822.1
NZ_CP022101.1	Protein Homology	CDS	1061214	1061636	.	-	0	ID	cds-WP_088721062.1	Parent	gene-CEJ46_RS04995	Name	WP_088721062.1	Dbxref	Genbank:WP_088721062.1	locus_tag	CEJ46_RS04995	product	hypothetical protein	protein_id	WP_088721062.1	inference	COORDINATES: similar to AA sequence:RefSeq:WP_019440461.1
NZ_CP022101.1	Protein Homology	CDS	1061646	1063970	.	-	0	ID	cds-WP_088721063.1	Parent	gene-CEJ46_RS05000	Name	WP_088721063.1	Dbxref	Genbank:WP_088721063.1	locus_tag	CEJ46_RS05000	product	hypothetical protein	protein_id	WP_088721063.1	inference	COORDINATES: similar to AA sequence:RefSeq:WP_019440460.1
NZ_CP022164.1	Protein Homology	CDS	1210618	1212504	.	+	0	ID	cds-WP_077516586.1	Parent	gene-CE141_RS06200	Name	WP_077516586.1	Dbxref	Genbank:WP_077516586.1	locus_tag	CE141_RS06200	product	DNA-binding protein	protein_id	WP_077516586.1	inference	COORDINATES: similar to AA sequence:RefSeq:YP_001005313.1
NZ_CP022164.1	Protein Homology	CDS	1212539	1212934	.	+	0	ID	cds-WP_048990917.1	Parent	gene-CE141_RS28030	Name	WP_048990917.1	Dbxref	Genbank:WP_048990917.1	locus_tag	CE141_RS28030	product	hypothetical protein	protein_id	WP_048990917.1	inference	COORDINATES: similar to AA sequence:RefSeq:WP_016246686.1
NZ_CP022353.1	Protein Homology	CDS	2449606	2450082	.	-	0	ID	cds-WP_089072041.1	Parent	gene-CEQ48_RS16945	Name	WP_089072041.1	Dbxref	Genbank:WP_089072041.1	locus_tag	CEQ48_RS16945	product	protein kinase	protein_id	WP_089072041.1	inference	COORDINATES: similar to AA sequence:RefSeq:WP_013260487.1
NZ_CP022353.1	Protein Homology	CDS	2450075	2452084	.	-	0	ID	cds-WP_089072042.1	Parent	gene-CEQ48_RS16950	Name	WP_089072042.1	Dbxref	Genbank:WP_089072042.1	locus_tag	CEQ48_RS16950	product	integrase	protein_id	WP_089072042.1	inference	COORDINATES: similar to AA sequence:RefSeq:WP_013260486.1
NZ_CP016755.1	Protein Homology	CDS	1174176	1175807	.	+	0	ID	cds-WP_001059531.1	Parent	gene-FORC44_RS06225	Name	WP_001059531.1	Dbxref	Genbank:WP_001059531.1	locus_tag	FORC44_RS06225	product	DNA-binding protein	protein_id	WP_001059531.1	inference	COORDINATES: similar to AA sequence:RefSeq:NP_311537.1
NZ_CP016755.1	Protein Homology	CDS	1175808	1176206	.	+	0	ID	cds-WP_001052051.1	Parent	gene-FORC44_RS06230	Name	WP_001052051.1	Dbxref	Genbank:WP_001052051.1	locus_tag	FORC44_RS06230	product	hypothetical protein	protein_id	WP_001052051.1	inference	COORDINATES: similar to AA sequence:RefSeq:NP_311536.1
NZ_CP011028.1	Protein Homology	CDS	389832	391898	.	+	0	ID	cds-WP_089346499.1	Parent	gene-PESP_RS01760	Name	WP_089346499.1	Dbxref	Genbank:WP_089346499.1	locus_tag	PESP_RS01760	product	integrase	protein_id	WP_089346499.1	inference	COORDINATES: similar to AA sequence:RefSeq:WP_010907417.1
NZ_CP011028.1	GeneMarkS-2+	CDS	391898	392332	.	+	0	ID	cds-WP_089346500.1	Parent	gene-PESP_RS01765	Name	WP_089346500.1	Dbxref	Genbank:WP_089346500.1	locus_tag	PESP_RS01765	product	hypothetical protein	protein_id	WP_089346500.1	inference	COORDINATES: ab initio prediction:GeneMarkS-2+
NZ_CP022689.1	Protein Homology	CDS	3269018	3270649	.	+	0	ID	cds-WP_001059531.1	Parent	gene-RM34_RS17375	Name	WP_001059531.1	Dbxref	Genbank:WP_001059531.1	locus_tag	RM34_RS17375	product	DNA-binding protein	protein_id	WP_001059531.1	inference	COORDINATES: similar to AA sequence:RefSeq:NP_311537.1
NZ_CP022689.1	Protein Homology	CDS	3270650	3271048	.	+	0	ID	cds-WP_001052051.1	Parent	gene-RM34_RS17380	Name	WP_001052051.1	Dbxref	Genbank:WP_001052051.1	locus_tag	RM34_RS17380	product	hypothetical protein	protein_id	WP_001052051.1	inference	COORDINATES: similar to AA sequence:RefSeq:NP_311536.1
NZ_CP023346.1	Protein Homology	CDS	3086159	3086578	.	-	0	ID	cds-WP_000038766.1	Parent	gene-CJU64_RS16115	Name	WP_000038766.1	Dbxref	Genbank:WP_000038766.1	locus_tag	CJU64_RS16115	product	hypothetical protein	protein_id	WP_000038766.1	inference	COORDINATES: similar to AA sequence:RefSeq:WP_000038766.1
NZ_CP023346.1	Protein Homology	CDS	3086559	3088529	.	-	0	ID	cds-WP_000186191.1	Parent	gene-CJU64_RS16120	Name	WP_000186191.1	Dbxref	Genbank:WP_000186191.1	locus_tag	CJU64_RS16120	product	hypothetical protein	protein_id	WP_000186191.1	inference	COORDINATES: similar to AA sequence:RefSeq:WP_000186191.1
NZ_CP023346.1	Protein Homology	CDS	4897693	4898091	.	-	0	ID	cds-WP_004200789.1	Parent	gene-CJU64_RS25520	Name	WP_004200789.1	Dbxref	Genbank:WP_004200789.1	locus_tag	CJU64_RS25520	product	hypothetical protein	protein_id	WP_004200789.1	inference	COORDINATES: similar to AA sequence:RefSeq:WP_002953967.1
NZ_CP023346.1	Protein Homology	CDS	4898101	4899705	.	-	0	ID	cds-WP_001399631.1	Parent	gene-CJU64_RS25525	Name	WP_001399631.1	Dbxref	Genbank:WP_001399631.1	locus_tag	CJU64_RS25525	product	hypothetical protein	protein_id	WP_001399631.1	inference	COORDINATES: similar to AA sequence:RefSeq:WP_001399631.1
NZ_CP023383.1	Protein Homology	CDS	352668	354701	.	+	0	ID	cds-WP_000807722.1	Parent	gene-CNQ49_RS01705	Name	WP_000807722.1	Dbxref	Genbank:WP_000807722.1	locus_tag	CNQ49_RS01705	product	hypothetical protein	protein_id	WP_000807722.1	inference	COORDINATES: similar to AA sequence:RefSeq:WP_001697682.1
NZ_CP023383.1	Protein Homology	CDS	354853	355113	.	+	0	ID	cds-WP_001552205.1	Parent	gene-CNQ49_RS01710	Name	WP_001552205.1	Dbxref	Genbank:WP_001552205.1	locus_tag	CNQ49_RS01710	product	hypothetical protein	protein_id	WP_001552205.1	inference	COORDINATES: similar to AA sequence:RefSeq:WP_001552205.1
NZ_CP023371.1	Protein Homology	CDS	3587351	3587749	.	-	0	ID	cds-WP_001052044.1	Parent	gene-CNQ51_RS18490	Name	WP_001052044.1	Dbxref	Genbank:WP_001052044.1	locus_tag	CNQ51_RS18490	product	hypothetical protein	protein_id	WP_001052044.1	inference	COORDINATES: similar to AA sequence:RefSeq:NP_311536.1
NZ_CP023371.1	Protein Homology	CDS	3587750	3589381	.	-	0	ID	cds-WP_096058033.1	Parent	gene-CNQ51_RS18495	Name	WP_096058033.1	Dbxref	Genbank:WP_096058033.1	locus_tag	CNQ51_RS18495	product	DNA-binding protein	protein_id	WP_096058033.1	inference	COORDINATES: similar to AA sequence:RefSeq:NP_311537.1
NZ_CP023371.1	Protein Homology	CDS	4323062	4323538	.	-	0	ID	cds-WP_000240784.1	Parent	gene-CNQ51_RS22355	Name	WP_000240784.1	Dbxref	Genbank:WP_000240784.1	locus_tag	CNQ51_RS22355	product	hypothetical protein	protein_id	WP_000240784.1	inference	COORDINATES: similar to AA sequence:RefSeq:WP_013260487.1
NZ_CP023371.1	Protein Homology	CDS	4323531	4325540	.	-	0	ID	cds-WP_001279565.1	Parent	gene-CNQ51_RS22360	Name	WP_001279565.1	Dbxref	Genbank:WP_001279565.1	locus_tag	CNQ51_RS22360	product	hypothetical protein	protein_id	WP_001279565.1	inference	COORDINATES: similar to AA sequence:RefSeq:WP_013260486.1
NZ_CP011030.1	Protein Homology	CDS	360990	363044	.	+	0	ID	cds-WP_096040823.1	Parent	gene-PISS_RS01635	Name	WP_096040823.1	Dbxref	Genbank:WP_096040823.1	locus_tag	PISS_RS01635	product	hypothetical protein	protein_id	WP_096040823.1	inference	COORDINATES: similar to AA sequence:RefSeq:WP_006083189.1
NZ_CP011030.1	Protein Homology	CDS	363044	363568	.	+	0	ID	cds-WP_058154075.1	Parent	gene-PISS_RS01640	Name	WP_058154075.1	Dbxref	Genbank:WP_058154075.1	locus_tag	PISS_RS01640	product	hypothetical protein	protein_id	WP_058154075.1	inference	COORDINATES: similar to AA sequence:RefSeq:WP_006083188.1
NZ_CP023505.1	GeneMarkS-2+	CDS	1872202	1872624	.	-	0	ID	cds-WP_096747279.1	Parent	gene-CO693_RS09365	Name	WP_096747279.1	Dbxref	Genbank:WP_096747279.1	locus_tag	CO693_RS09365	product	hypothetical protein	protein_id	WP_096747279.1	inference	COORDINATES: ab initio prediction:GeneMarkS-2+
NZ_CP023505.1	GeneMarkS-2+	CDS	1872626	1875010	.	-	0	ID	cds-WP_096747280.1	Parent	gene-CO693_RS09370	Name	WP_096747280.1	Dbxref	Genbank:WP_096747280.1	locus_tag	CO693_RS09370	product	hypothetical protein	protein_id	WP_096747280.1	inference	COORDINATES: ab initio prediction:GeneMarkS-2+
NZ_CP023818.1	Protein Homology	CDS	1479540	1480004	.	-	0	ID	cds-WP_098981795.1	Parent	gene-CK910_RS06900	Name	WP_098981795.1	Dbxref	Genbank:WP_098981795.1	locus_tag	CK910_RS06900	product	hypothetical protein	protein_id	WP_098981795.1	inference	COORDINATES: similar to AA sequence:RefSeq:WP_005381227.1
NZ_CP023818.1	Protein Homology	CDS	1479992	1481869	.	-	0	ID	cds-WP_098981797.1	Parent	gene-CK910_RS06905	Name	WP_098981797.1	Dbxref	Genbank:WP_098981797.1	locus_tag	CK910_RS06905	product	integrase	protein_id	WP_098981797.1	inference	COORDINATES: similar to AA sequence:RefSeq:WP_005564676.1
NZ_CP022426.1	Protein Homology	CDS	4510006	4511883	.	+	0	ID	cds-WP_034524358.1	Parent	gene-Asalp_RS21115	Name	WP_034524358.1	Dbxref	Genbank:WP_034524358.1	locus_tag	Asalp_RS21115	product	integrase	protein_id	WP_034524358.1	inference	COORDINATES: similar to AA sequence:RefSeq:WP_017109378.1
NZ_CP022426.1	Protein Homology	CDS	4511871	4512350	.	+	0	ID	cds-WP_021140823.1	Parent	gene-Asalp_RS21120	Name	WP_021140823.1	Dbxref	Genbank:WP_021140823.1	locus_tag	Asalp_RS21120	product	hypothetical protein	protein_id	WP_021140823.1	inference	COORDINATES: similar to AA sequence:RefSeq:WP_017109377.1
NZ_CP024223.1	Protein Homology	CDS	1065334	1065738	.	-	0	ID	cds-WP_024171543.1	Parent	gene-CJV63_RS05370	Name	WP_024171543.1	Dbxref	Genbank:WP_024171543.1	locus_tag	CJV63_RS05370	product	hypothetical protein	protein_id	WP_024171543.1	inference	COORDINATES: similar to AA sequence:RefSeq:WP_001052054.1
NZ_CP024223.1	Protein Homology	CDS	1065739	1067370	.	-	0	ID	cds-WP_032201296.1	Parent	gene-CJV63_RS05375	Name	WP_032201296.1	Dbxref	Genbank:WP_032201296.1	locus_tag	CJV63_RS05375	product	DNA-binding protein	protein_id	WP_032201296.1	inference	COORDINATES: similar to AA sequence:RefSeq:WP_000181754.1
NZ_CP024263.1	Protein Homology	CDS	2266432	2266836	.	-	0	ID	cds-WP_024171543.1	Parent	gene-COG38_RS11740	Name	WP_024171543.1	Dbxref	Genbank:WP_024171543.1	locus_tag	COG38_RS11740	product	hypothetical protein	protein_id	WP_024171543.1	inference	COORDINATES: similar to AA sequence:RefSeq:WP_001052054.1
NZ_CP024263.1	Protein Homology	CDS	2266837	2268468	.	-	0	ID	cds-WP_032201296.1	Parent	gene-COG38_RS11745	Name	WP_032201296.1	Dbxref	Genbank:WP_032201296.1	locus_tag	COG38_RS11745	product	DNA-binding protein	protein_id	WP_032201296.1	inference	COORDINATES: similar to AA sequence:RefSeq:WP_000181754.1
NZ_CP024269.1	Protein Homology	CDS	1522282	1522686	.	-	0	ID	cds-WP_024171543.1	Parent	gene-CCV27_RS07765	Name	WP_024171543.1	Dbxref	Genbank:WP_024171543.1	locus_tag	CCV27_RS07765	product	hypothetical protein	protein_id	WP_024171543.1	inference	COORDINATES: similar to AA sequence:RefSeq:WP_001052054.1
NZ_CP024269.1	Protein Homology	CDS	1522687	1524318	.	-	0	ID	cds-WP_032201296.1	Parent	gene-CCV27_RS07770	Name	WP_032201296.1	Dbxref	Genbank:WP_032201296.1	locus_tag	CCV27_RS07770	product	DNA-binding protein	protein_id	WP_032201296.1	inference	COORDINATES: similar to AA sequence:RefSeq:WP_000181754.1
NZ_CP024273.1	Protein Homology	CDS	2811133	2811537	.	-	0	ID	cds-WP_024171543.1	Parent	gene-A5T63_RS14495	Name	WP_024171543.1	Dbxref	Genbank:WP_024171543.1	locus_tag	A5T63_RS14495	product	hypothetical protein	protein_id	WP_024171543.1	inference	COORDINATES: similar to AA sequence:RefSeq:WP_001052054.1
NZ_CP024273.1	Protein Homology	CDS	2811538	2813169	.	-	0	ID	cds-WP_032201296.1	Parent	gene-A5T63_RS14500	Name	WP_032201296.1	Dbxref	Genbank:WP_032201296.1	locus_tag	A5T63_RS14500	product	DNA-binding protein	protein_id	WP_032201296.1	inference	COORDINATES: similar to AA sequence:RefSeq:WP_000181754.1
NZ_CP024165.1	Protein Homology	CDS	1224525	1226399	.	+	0	ID	cds-WP_023230090.1	Parent	gene-CS348_RS06290	Name	WP_023230090.1	Dbxref	Genbank:WP_023230090.1	locus_tag	CS348_RS06290	product	hypothetical protein	protein_id	WP_023230090.1	inference	COORDINATES: similar to AA sequence:RefSeq:WP_001059595.1
NZ_CP024165.1	Protein Homology	CDS	1226414	1226800	.	+	0	ID	cds-WP_023230089.1	Parent	gene-CS348_RS06295	Name	WP_023230089.1	Dbxref	Genbank:WP_023230089.1	locus_tag	CS348_RS06295	product	hypothetical protein	protein_id	WP_023230089.1	inference	COORDINATES: similar to AA sequence:RefSeq:WP_001549556.1
NZ_CP024458.1	Protein Homology	CDS	33960	35834	.	+	0	ID	cds-WP_009484057.1	Parent	gene-CR231_RS00170	Name	WP_009484057.1	Dbxref	Genbank:WP_009484057.1	locus_tag	CR231_RS00170	product	DNA-binding protein	protein_id	WP_009484057.1	inference	COORDINATES: similar to AA sequence:RefSeq:WP_001059595.1
NZ_CP024458.1	Protein Homology	CDS	35849	36235	.	+	0	ID	cds-WP_032419631.1	Parent	gene-CR231_RS00175	Name	WP_032419631.1	Dbxref	Genbank:WP_032419631.1	locus_tag	CR231_RS00175	product	hypothetical protein	protein_id	WP_032419631.1	inference	COORDINATES: similar to AA sequence:RefSeq:WP_001549556.1
NZ_CP024780.1	Protein Homology	CDS	4453292	4455181	.	+	0	ID	cds-WP_100018285.1	Parent	gene-CTV95_RS20215	Name	WP_100018285.1	Dbxref	Genbank:WP_100018285.1	locus_tag	CTV95_RS20215	product	DNA-binding protein	protein_id	WP_100018285.1	inference	COORDINATES: similar to AA sequence:RefSeq:YP_001005313.1
NZ_CP024780.1	Protein Homology	CDS	4455222	4455626	.	+	0	ID	cds-WP_100018286.1	Parent	gene-CTV95_RS20220	Name	WP_100018286.1	Dbxref	Genbank:WP_100018286.1	locus_tag	CTV95_RS20220	product	hypothetical protein	protein_id	WP_100018286.1	inference	COORDINATES: similar to AA sequence:RefSeq:YP_001005314.1
NZ_CP024830.1	Protein Homology	CDS	1292291	1294324	.	+	0	ID	cds-WP_100183798.1	Parent	gene-CU076_RS06645	Name	WP_100183798.1	Dbxref	Genbank:WP_100183798.1	locus_tag	CU076_RS06645	product	integrase	protein_id	WP_100183798.1	inference	COORDINATES: similar to AA sequence:RefSeq:WP_001697682.1
NZ_CP024830.1	Protein Homology	CDS	1294476	1294736	.	+	0	ID	cds-WP_001552205.1	Parent	gene-CU076_RS06650	Name	WP_001552205.1	Dbxref	Genbank:WP_001552205.1	locus_tag	CU076_RS06650	product	hypothetical protein	protein_id	WP_001552205.1	inference	COORDINATES: similar to AA sequence:RefSeq:WP_001552205.1
NZ_CP024859.1	Protein Homology	CDS	2180893	2181153	.	-	0	ID	cds-WP_001552205.1	Parent	gene-AM341_RS11240	Name	WP_001552205.1	Dbxref	Genbank:WP_001552205.1	locus_tag	AM341_RS11240	product	hypothetical protein	protein_id	WP_001552205.1	inference	COORDINATES: similar to AA sequence:RefSeq:WP_001552205.1
NZ_CP024859.1	Protein Homology	CDS	2181305	2183338	.	-	0	ID	cds-WP_000807722.1	Parent	gene-AM341_RS11245	Name	WP_000807722.1	Dbxref	Genbank:WP_000807722.1	locus_tag	AM341_RS11245	product	hypothetical protein	protein_id	WP_000807722.1	inference	COORDINATES: similar to AA sequence:RefSeq:WP_001697682.1
NZ_CP024815.1	Protein Homology	CDS	291015	291275	.	-	0	ID	cds-WP_001552205.1	Parent	gene-CU080_RS01560	Name	WP_001552205.1	Dbxref	Genbank:WP_001552205.1	locus_tag	CU080_RS01560	product	hypothetical protein	protein_id	WP_001552205.1	inference	COORDINATES: similar to AA sequence:RefSeq:WP_001552205.1
NZ_CP024815.1	Protein Homology	CDS	291427	293460	.	-	0	ID	cds-WP_100183798.1	Parent	gene-CU080_RS01565	Name	WP_100183798.1	Dbxref	Genbank:WP_100183798.1	locus_tag	CU080_RS01565	product	integrase	protein_id	WP_100183798.1	inference	COORDINATES: similar to AA sequence:RefSeq:WP_001697682.1
NZ_CP024855.1	Protein Homology	CDS	3883819	3885852	.	+	0	ID	cds-WP_000807722.1	Parent	gene-AM338_RS19870	Name	WP_000807722.1	Dbxref	Genbank:WP_000807722.1	locus_tag	AM338_RS19870	product	hypothetical protein	protein_id	WP_000807722.1	inference	COORDINATES: similar to AA sequence:RefSeq:WP_001697682.1
NZ_CP024855.1	Protein Homology	CDS	3886004	3886264	.	+	0	ID	cds-WP_001552205.1	Parent	gene-AM338_RS19875	Name	WP_001552205.1	Dbxref	Genbank:WP_001552205.1	locus_tag	AM338_RS19875	product	hypothetical protein	protein_id	WP_001552205.1	inference	COORDINATES: similar to AA sequence:RefSeq:WP_001552205.1
NZ_CP023345.1	GeneMarkS-2+	CDS	409065	410687	.	+	0	ID	cds-WP_063390756.1	Parent	gene-CNQ75_RS02105	Name	WP_063390756.1	Dbxref	Genbank:WP_063390756.1	locus_tag	CNQ75_RS02105	product	hypothetical protein	protein_id	WP_063390756.1	inference	COORDINATES: ab initio prediction:GeneMarkS-2+
NZ_CP023345.1	GeneMarkS-2+	CDS	410668	411087	.	+	0	ID	cds-WP_063390994.1	Parent	gene-CNQ75_RS25455	Name	WP_063390994.1	Dbxref	Genbank:WP_063390994.1	locus_tag	CNQ75_RS25455	product	hypothetical protein	protein_id	WP_063390994.1	inference	COORDINATES: ab initio prediction:GeneMarkS-2+
NZ_CP024881.1	Protein Homology	CDS	4444159	4445790	.	+	0	ID	cds-WP_100280278.1	Parent	gene-AM349_RS21960	Name	WP_100280278.1	Dbxref	Genbank:WP_100280278.1	locus_tag	AM349_RS21960	product	DNA-binding protein	protein_id	WP_100280278.1	inference	COORDINATES: similar to AA sequence:RefSeq:NP_311537.1
NZ_CP024881.1	Protein Homology	CDS	4445791	4446189	.	+	0	ID	cds-WP_079972225.1	Parent	gene-AM349_RS21965	Name	WP_079972225.1	Dbxref	Genbank:WP_079972225.1	locus_tag	AM349_RS21965	product	hypothetical protein	protein_id	WP_079972225.1	inference	COORDINATES: similar to AA sequence:RefSeq:NP_311536.1
NZ_CP025080.1	Protein Homology	CDS	5128966	5129442	.	-	0	ID	cds-WP_050185834.1	Parent	gene-SGH10_RS25350	Name	WP_050185834.1	Dbxref	Genbank:WP_050185834.1	locus_tag	SGH10_RS25350	product	hypothetical protein	protein_id	WP_050185834.1	inference	COORDINATES: similar to AA sequence:RefSeq:WP_013260487.1
NZ_CP025080.1	Protein Homology	CDS	5129435	5131444	.	-	0	ID	cds-WP_050185835.1	Parent	gene-SGH10_RS25355	Name	WP_050185835.1	Dbxref	Genbank:WP_050185835.1	locus_tag	SGH10_RS25355	product	integrase	protein_id	WP_050185835.1	inference	COORDINATES: similar to AA sequence:RefSeq:WP_013260486.1
NZ_CP022407.1	Protein Homology	CDS	5040776	5041759	.	+	0	ID	cds-CGC46_RS26765	Parent	gene-CGC46_RS26765	locus_tag	CGC46_RS26765	product	DNA-binding protein	inference	COORDINATES: similar to AA sequence:RefSeq:WP_011815730.1
NZ_CP022407.1	Protein Homology	CDS	5041794	5042189	.	+	0	ID	cds-WP_024174260.1	Parent	gene-CGC46_RS26770	Name	WP_024174260.1	Dbxref	Genbank:WP_024174260.1	locus_tag	CGC46_RS26770	product	hypothetical protein	protein_id	WP_024174260.1	inference	COORDINATES: similar to AA sequence:RefSeq:WP_016246686.1
NZ_CP023057.1	Protein Homology	CDS	641074	641484	.	-	0	ID	cds-WP_010907416.1	Parent	gene-CJD39_RS02920	Name	WP_010907416.1	Dbxref	Genbank:WP_010907416.1	locus_tag	CJD39_RS02920	product	hypothetical protein	protein_id	WP_010907416.1	inference	COORDINATES: similar to AA sequence:RefSeq:WP_003756631.1
NZ_CP023057.1	Protein Homology	CDS	641486	643522	.	-	0	ID	cds-WP_119863504.1	Parent	gene-CJD39_RS02925	Name	WP_119863504.1	Dbxref	Genbank:WP_119863504.1	locus_tag	CJD39_RS02925	product	integrase	protein_id	WP_119863504.1	inference	COORDINATES: similar to AA sequence:RefSeq:WP_010907417.1
NZ_CP023057.1	Protein Homology	CDS	832809	833219	.	-	0	ID	cds-WP_010907416.1-2	Parent	gene-CJD39_RS03855	Name	WP_010907416.1	Dbxref	Genbank:WP_010907416.1	locus_tag	CJD39_RS03855	product	hypothetical protein	protein_id	WP_010907416.1	inference	COORDINATES: similar to AA sequence:RefSeq:WP_003756631.1
NZ_CP023057.1	Protein Homology	CDS	833221	835257	.	-	0	ID	cds-WP_119863504.1-2	Parent	gene-CJD39_RS03860	Name	WP_119863504.1	Dbxref	Genbank:WP_119863504.1	locus_tag	CJD39_RS03860	product	integrase	protein_id	WP_119863504.1	inference	COORDINATES: similar to AA sequence:RefSeq:WP_010907417.1
NZ_CP019071.1	Protein Homology	CDS	4440306	4440566	.	-	0	ID	cds-WP_001552205.1	Parent	gene-BVL38_RS22860	Name	WP_001552205.1	Dbxref	Genbank:WP_001552205.1	locus_tag	BVL38_RS22860	product	hypothetical protein	protein_id	WP_001552205.1	inference	COORDINATES: similar to AA sequence:RefSeq:WP_001552205.1
NZ_CP019071.1	Protein Homology	CDS	4440718	4442751	.	-	0	ID	cds-WP_000807722.1	Parent	gene-BVL38_RS22865	Name	WP_000807722.1	Dbxref	Genbank:WP_000807722.1	locus_tag	BVL38_RS22865	product	hypothetical protein	protein_id	WP_000807722.1	inference	COORDINATES: similar to AA sequence:RefSeq:WP_001697682.1
NZ_CP025627.1	Protein Homology	CDS	4382073	4382333	.	-	0	ID	cds-WP_001552205.1	Parent	gene-C0634_RS23915	Name	WP_001552205.1	Dbxref	Genbank:WP_001552205.1	locus_tag	C0634_RS23915	product	hypothetical protein	protein_id	WP_001552205.1	inference	COORDINATES: similar to AA sequence:RefSeq:WP_001552205.1
NZ_CP025627.1	Protein Homology	CDS	4382485	4384518	.	-	0	ID	cds-WP_000807722.1	Parent	gene-C0634_RS23920	Name	WP_000807722.1	Dbxref	Genbank:WP_000807722.1	locus_tag	C0634_RS23920	product	hypothetical protein	protein_id	WP_000807722.1	inference	COORDINATES: similar to AA sequence:RefSeq:WP_001697682.1
NZ_CP025757.1	Protein Homology	CDS	548	2554	.	+	0	ID	cds-WP_102601107.1	Parent	gene-WM46_RS00010	Name	WP_102601107.1	Dbxref	Genbank:WP_102601107.1	locus_tag	WM46_RS00010	product	integrase	protein_id	WP_102601107.1	inference	COORDINATES: similar to AA sequence:RefSeq:WP_000132386.1
NZ_CP025757.1	Protein Homology	CDS	2569	2967	.	+	0	ID	cds-WP_102601108.1	Parent	gene-WM46_RS00015	Name	WP_102601108.1	Dbxref	Genbank:WP_102601108.1	locus_tag	WM46_RS00015	product	hypothetical protein	protein_id	WP_102601108.1	inference	COORDINATES: similar to AA sequence:RefSeq:WP_001062148.1
NZ_CP025796.1	Protein Homology	CDS	3524307	3524726	.	-	0	ID	cds-WP_045411846.1	Parent	gene-C1S76_RS16820	Name	WP_045411846.1	Dbxref	Genbank:WP_045411846.1	locus_tag	C1S76_RS16820	product	hypothetical protein	protein_id	WP_045411846.1	inference	COORDINATES: similar to AA sequence:RefSeq:WP_019440461.1
NZ_CP025796.1	Protein Homology	CDS	3524737	3527058	.	-	0	ID	cds-WP_045411843.1	Parent	gene-C1S76_RS16825	Name	WP_045411843.1	Dbxref	Genbank:WP_045411843.1	locus_tag	C1S76_RS16825	product	hypothetical protein	protein_id	WP_045411843.1	inference	COORDINATES: similar to AA sequence:RefSeq:WP_019440460.1
NZ_CP025745.1	Protein Homology	CDS	4054268	4054654	.	-	0	ID	cds-WP_022544697.1	Parent	gene-MFDS1004024_RS20655	Name	WP_022544697.1	Dbxref	Genbank:WP_022544697.1	locus_tag	MFDS1004024_RS20655	product	hypothetical protein	protein_id	WP_022544697.1	inference	COORDINATES: similar to AA sequence:RefSeq:WP_001549556.1
NZ_CP025745.1	Protein Homology	CDS	4054669	4056543	.	-	0	ID	cds-WP_022544696.1	Parent	gene-MFDS1004024_RS20660	Name	WP_022544696.1	Dbxref	Genbank:WP_022544696.1	locus_tag	MFDS1004024_RS20660	product	DNA-binding protein	protein_id	WP_022544696.1	inference	COORDINATES: similar to AA sequence:RefSeq:WP_001059595.1
NZ_CP026089.2	Protein Homology	CDS	232037	234160	.	+	0	ID	cds-WP_002122037.1	Parent	gene-C2U64_RS02250	Name	WP_002122037.1	Dbxref	Genbank:WP_002122037.1	locus_tag	C2U64_RS02250	product	hypothetical protein	protein_id	WP_002122037.1	inference	COORDINATES: similar to AA sequence:RefSeq:WP_017396152.1
NZ_CP026089.2	Protein Homology	CDS	234162	234581	.	+	0	ID	cds-WP_002122059.1	Parent	gene-C2U64_RS02255	Name	WP_002122059.1	Dbxref	Genbank:WP_002122059.1	locus_tag	C2U64_RS02255	product	hypothetical protein	protein_id	WP_002122059.1	inference	COORDINATES: similar to AA sequence:RefSeq:WP_008941064.1
NZ_CP026177.1	Protein Homology	CDS	2982796	2984670	.	+	0	ID	cds-WP_044068029.1	Parent	gene-C2U50_RS19285	Name	WP_044068029.1	Dbxref	Genbank:WP_044068029.1	locus_tag	C2U50_RS19285	product	DNA-binding protein	protein_id	WP_044068029.1	inference	COORDINATES: similar to AA sequence:RefSeq:WP_001059595.1
NZ_CP026177.1	Protein Homology	CDS	2984685	2985071	.	+	0	ID	cds-WP_044068031.1	Parent	gene-C2U50_RS19290	Name	WP_044068031.1	Dbxref	Genbank:WP_044068031.1	locus_tag	C2U50_RS19290	product	hypothetical protein	protein_id	WP_044068031.1	inference	COORDINATES: similar to AA sequence:RefSeq:WP_001549556.1
NZ_CP026202.1	Protein Homology	CDS	3898625	3900499	.	+	0	ID	cds-WP_001549557.1	Parent	gene-C2U48_RS20855	Name	WP_001549557.1	Dbxref	Genbank:WP_001549557.1	locus_tag	C2U48_RS20855	product	hypothetical protein	protein_id	WP_001549557.1	inference	COORDINATES: similar to AA sequence:RefSeq:WP_001059595.1
NZ_CP026202.1	Protein Homology	CDS	3900514	3900900	.	+	0	ID	cds-WP_001062149.1	Parent	gene-C2U48_RS20860	Name	WP_001062149.1	Dbxref	Genbank:WP_001062149.1	locus_tag	C2U48_RS20860	product	hypothetical protein	protein_id	WP_001062149.1	inference	COORDINATES: similar to AA sequence:RefSeq:WP_001549556.1
NZ_CP026199.1	Protein Homology	CDS	2371212	2371472	.	-	0	ID	cds-WP_001552205.1	Parent	gene-C2U45_RS12275	Name	WP_001552205.1	Dbxref	Genbank:WP_001552205.1	locus_tag	C2U45_RS12275	product	hypothetical protein	protein_id	WP_001552205.1	inference	COORDINATES: similar to AA sequence:RefSeq:WP_001552205.1
NZ_CP026199.1	Protein Homology	CDS	2371624	2373657	.	-	0	ID	cds-WP_000807722.1	Parent	gene-C2U45_RS12280	Name	WP_000807722.1	Dbxref	Genbank:WP_000807722.1	locus_tag	C2U45_RS12280	product	hypothetical protein	protein_id	WP_000807722.1	inference	COORDINATES: similar to AA sequence:RefSeq:WP_001697682.1
NZ_CP026226.1	Protein Homology	CDS	2609051	2609530	.	-	0	ID	cds-WP_049866848.1	Parent	gene-C2U47_RS12265	Name	WP_049866848.1	Dbxref	Genbank:WP_049866848.1	locus_tag	C2U47_RS12265	product	hypothetical protein	protein_id	WP_049866848.1	inference	COORDINATES: similar to AA sequence:RefSeq:WP_017109377.1
NZ_CP026226.1	Protein Homology	CDS	2609518	2611395	.	-	0	ID	cds-WP_041207315.1	Parent	gene-C2U47_RS12270	Name	WP_041207315.1	Dbxref	Genbank:WP_041207315.1	locus_tag	C2U47_RS12270	product	integrase	protein_id	WP_041207315.1	inference	COORDINATES: similar to AA sequence:RefSeq:WP_017109378.1
NZ_CP026226.1	GeneMarkS-2+	CDS	3690332	3690751	.	-	0	ID	cds-WP_124813053.1	Parent	gene-C2U47_RS22970	Name	WP_124813053.1	Dbxref	Genbank:WP_124813053.1	locus_tag	C2U47_RS22970	product	hypothetical protein	protein_id	WP_124813053.1	inference	COORDINATES: ab initio prediction:GeneMarkS-2+
NZ_CP026226.1	GeneMarkS-2+	CDS	3690748	3691563	.	-	0	ID	cds-WP_158657421.1	Parent	gene-C2U47_RS22975	Name	WP_158657421.1	Dbxref	Genbank:WP_158657421.1	locus_tag	C2U47_RS22975	product	hypothetical protein	protein_id	WP_158657421.1	inference	COORDINATES: ab initio prediction:GeneMarkS-2+
NZ_CP026562.1	GeneMarkS-2+	CDS	722203	724155	.	+	0	ID	cds-WP_158662215.1	Parent	gene-BKM03_RS03720	Name	WP_158662215.1	Dbxref	Genbank:WP_158662215.1,GeneID:48630570	locus_tag	BKM03_RS03720	product	integrase	protein_id	WP_158662215.1	inference	COORDINATES: ab initio prediction:GeneMarkS-2+
NZ_CP026562.1	Protein Homology	CDS	724155	724616	.	+	0	ID	cds-WP_060402145.1	Parent	gene-BKM03_RS03725	Name	WP_060402145.1	Dbxref	Genbank:WP_060402145.1,GeneID:48630571	locus_tag	BKM03_RS03725	product	hypothetical protein	protein_id	WP_060402145.1	inference	COORDINATES: similar to AA sequence:RefSeq:WP_003381885.1
NZ_CP026269.1	Protein Homology	CDS	5850351	5850611	.	-	0	ID	cds-WP_077255290.1	Parent	gene-C2U44_RS28835	Name	WP_077255290.1	Dbxref	Genbank:WP_077255290.1	locus_tag	C2U44_RS28835	product	hypothetical protein	protein_id	WP_077255290.1	inference	COORDINATES: similar to AA sequence:RefSeq:WP_001552205.1
NZ_CP026269.1	Protein Homology	CDS	5850763	5852796	.	-	0	ID	cds-WP_042944091.1	Parent	gene-C2U44_RS28840	Name	WP_042944091.1	Dbxref	Genbank:WP_042944091.1	locus_tag	C2U44_RS28840	product	integrase	protein_id	WP_042944091.1	inference	COORDINATES: similar to AA sequence:RefSeq:WP_001697682.1
NZ_CP026274.1	Protein Homology	CDS	173947	175980	.	+	0	ID	cds-WP_042944091.1-2	Parent	gene-C2U44_RS34695	Name	WP_042944091.1	Dbxref	Genbank:WP_042944091.1	locus_tag	C2U44_RS34695	product	integrase	protein_id	WP_042944091.1	inference	COORDINATES: similar to AA sequence:RefSeq:WP_001697682.1
NZ_CP026274.1	Protein Homology	CDS	176132	176392	.	+	0	ID	cds-WP_077255290.1-2	Parent	gene-C2U44_RS34700	Name	WP_077255290.1	Dbxref	Genbank:WP_077255290.1	locus_tag	C2U44_RS34700	product	hypothetical protein	protein_id	WP_077255290.1	inference	COORDINATES: similar to AA sequence:RefSeq:WP_001552205.1
NZ_CP026315.1	Protein Homology	CDS	1867719	1870100	.	+	0	ID	cds-WP_103410490.1	Parent	gene-C1N51_RS08965	Name	WP_103410490.1	Dbxref	Genbank:WP_103410490.1	locus_tag	C1N51_RS08965	product	integrase	protein_id	WP_103410490.1	inference	COORDINATES: similar to AA sequence:RefSeq:WP_019440678.1
NZ_CP026315.1	Protein Homology	CDS	1870106	1870522	.	+	0	ID	cds-WP_103410491.1	Parent	gene-C1N51_RS08970	Name	WP_103410491.1	Dbxref	Genbank:WP_103410491.1	locus_tag	C1N51_RS08970	product	hypothetical protein	protein_id	WP_103410491.1	inference	COORDINATES: similar to AA sequence:RefSeq:WP_019440679.1
NZ_CP026386.1	Protein Homology	CDS	3133681	3134130	.	-	0	ID	cds-WP_104444572.1	Parent	gene-C3F42_RS14510	Name	WP_104444572.1	Dbxref	Genbank:WP_104444572.1	locus_tag	C3F42_RS14510	product	hypothetical protein	protein_id	WP_104444572.1	inference	COORDINATES: similar to AA sequence:RefSeq:WP_016484660.1
NZ_CP026386.1	Protein Homology	CDS	3134117	3136180	.	-	0	ID	cds-WP_104444573.1	Parent	gene-C3F42_RS14515	Name	WP_104444573.1	Dbxref	Genbank:WP_104444573.1	locus_tag	C3F42_RS14515	product	integrase	protein_id	WP_104444573.1	inference	COORDINATES: similar to AA sequence:RefSeq:WP_016484659.1
NZ_CP026231.1	Protein Homology	CDS	4768016	4770025	.	+	0	ID	cds-WP_103848871.1	Parent	gene-C2U41_RS24370	Name	WP_103848871.1	Dbxref	Genbank:WP_103848871.1	locus_tag	C2U41_RS24370	product	integrase	protein_id	WP_103848871.1	inference	COORDINATES: similar to AA sequence:RefSeq:WP_013260486.1
NZ_CP026231.1	Protein Homology	CDS	4770018	4770494	.	+	0	ID	cds-WP_103848870.1	Parent	gene-C2U41_RS24375	Name	WP_103848870.1	Dbxref	Genbank:WP_103848870.1	locus_tag	C2U41_RS24375	product	protein kinase	protein_id	WP_103848870.1	inference	COORDINATES: similar to AA sequence:RefSeq:WP_013260487.1
NZ_CP026231.1	Protein Homology	CDS	5040713	5042587	.	+	0	ID	cds-WP_103848395.1	Parent	gene-C2U41_RS25685	Name	WP_103848395.1	Dbxref	Genbank:WP_103848395.1	locus_tag	C2U41_RS25685	product	DNA-binding protein	protein_id	WP_103848395.1	inference	COORDINATES: similar to AA sequence:RefSeq:WP_001059595.1
NZ_CP026231.1	Protein Homology	CDS	5042602	5042988	.	+	0	ID	cds-WP_032746578.1	Parent	gene-C2U41_RS25690	Name	WP_032746578.1	Dbxref	Genbank:WP_032746578.1	locus_tag	C2U41_RS25690	product	hypothetical protein	protein_id	WP_032746578.1	inference	COORDINATES: similar to AA sequence:RefSeq:WP_001549556.1
NZ_CP026233.1	Protein Homology	CDS	197455	197931	.	-	0	ID	cds-WP_103848870.1-2	Parent	gene-C2U41_RS27475	Name	WP_103848870.1	Dbxref	Genbank:WP_103848870.1	locus_tag	C2U41_RS27475	product	protein kinase	protein_id	WP_103848870.1	inference	COORDINATES: similar to AA sequence:RefSeq:WP_013260487.1
NZ_CP026233.1	Protein Homology	CDS	197924	199933	.	-	0	ID	cds-WP_103848871.1-2	Parent	gene-C2U41_RS27480	Name	WP_103848871.1	Dbxref	Genbank:WP_103848871.1	locus_tag	C2U41_RS27480	product	integrase	protein_id	WP_103848871.1	inference	COORDINATES: similar to AA sequence:RefSeq:WP_013260486.1
NZ_CP026399.1	Protein Homology	CDS	4466298	4468172	.	+	0	ID	cds-WP_001059592.1	Parent	gene-C3F40_RS23715	Name	WP_001059592.1	Dbxref	Genbank:WP_001059592.1	locus_tag	C3F40_RS23715	product	DNA-binding protein	protein_id	WP_001059592.1	inference	COORDINATES: similar to AA sequence:RefSeq:WP_001059595.1
NZ_CP026399.1	Protein Homology	CDS	4468187	4468573	.	+	0	ID	cds-WP_001062150.1	Parent	gene-C3F40_RS23720	Name	WP_001062150.1	Dbxref	Genbank:WP_001062150.1	locus_tag	C3F40_RS23720	product	hypothetical protein	protein_id	WP_001062150.1	inference	COORDINATES: similar to AA sequence:RefSeq:WP_001549556.1
NZ_CP014111.1	Protein Homology	CDS	3990224	3991855	.	+	0	ID	cds-WP_022296901.1	Parent	gene-AL502_RS21300	Name	WP_022296901.1	Dbxref	Genbank:WP_022296901.1	locus_tag	AL502_RS21300	product	hypothetical protein	protein_id	WP_022296901.1	inference	COORDINATES: similar to AA sequence:RefSeq:NP_311537.1
NZ_CP014111.1	Protein Homology	CDS	3991856	3992254	.	+	0	ID	cds-WP_001052044.1	Parent	gene-AL502_RS21305	Name	WP_001052044.1	Dbxref	Genbank:WP_001052044.1	locus_tag	AL502_RS21305	product	hypothetical protein	protein_id	WP_001052044.1	inference	COORDINATES: similar to AA sequence:RefSeq:NP_311536.1
NZ_CP026580.3	Protein Homology	CDS	4396033	4396293	.	-	0	ID	cds-WP_001552205.1	Parent	gene-C4E05_RS23555	Name	WP_001552205.1	Dbxref	Genbank:WP_001552205.1	locus_tag	C4E05_RS23555	product	hypothetical protein	protein_id	WP_001552205.1	inference	COORDINATES: similar to AA sequence:RefSeq:WP_001552205.1
NZ_CP026580.3	Protein Homology	CDS	4396445	4398478	.	-	0	ID	cds-WP_000807722.1	Parent	gene-C4E05_RS23560	Name	WP_000807722.1	Dbxref	Genbank:WP_000807722.1	locus_tag	C4E05_RS23560	product	hypothetical protein	protein_id	WP_000807722.1	inference	COORDINATES: similar to AA sequence:RefSeq:WP_001697682.1
NZ_CP026723.1	Protein Homology	CDS	1717012	1717398	.	-	0	ID	cds-WP_042193589.1	Parent	gene-C4R22_RS08870	Name	WP_042193589.1	Dbxref	Genbank:WP_042193589.1	locus_tag	C4R22_RS08870	product	hypothetical protein	protein_id	WP_042193589.1	inference	COORDINATES: similar to AA sequence:RefSeq:WP_001549556.1
NZ_CP026723.1	Protein Homology	CDS	1717413	1719287	.	-	0	ID	cds-WP_042193592.1	Parent	gene-C4R22_RS08875	Name	WP_042193592.1	Dbxref	Genbank:WP_042193592.1	locus_tag	C4R22_RS08875	product	DNA-binding protein	protein_id	WP_042193592.1	inference	COORDINATES: similar to AA sequence:RefSeq:WP_001059595.1
NZ_CP026680.1	Protein Homology	CDS	761904	763943	.	+	0	ID	cds-WP_033979194.1	Parent	gene-HV91_RS03745	Name	WP_033979194.1	Dbxref	Genbank:WP_033979194.1	locus_tag	HV91_RS03745	product	integrase	protein_id	WP_033979194.1	inference	COORDINATES: similar to AA sequence:RefSeq:WP_012270244.1
NZ_CP026680.1	Protein Homology	CDS	763964	764398	.	+	0	ID	cds-WP_071536841.1	Parent	gene-HV91_RS03750	Name	WP_071536841.1	Dbxref	Genbank:WP_071536841.1	locus_tag	HV91_RS03750	product	hypothetical protein	protein_id	WP_071536841.1	inference	COORDINATES: similar to AA sequence:RefSeq:WP_004576887.1
NZ_CP026715.1	Protein Homology	CDS	3648507	3650138	.	+	0	ID	cds-WP_089589751.1	Parent	gene-AM355_RS17540	Name	WP_089589751.1	Dbxref	Genbank:WP_089589751.1	locus_tag	AM355_RS17540	product	DNA-binding protein	protein_id	WP_089589751.1	inference	COORDINATES: similar to AA sequence:RefSeq:NP_311537.1
NZ_CP026715.1	Protein Homology	CDS	3650139	3650537	.	+	0	ID	cds-WP_001052044.1	Parent	gene-AM355_RS17545	Name	WP_001052044.1	Dbxref	Genbank:WP_001052044.1	locus_tag	AM355_RS17545	product	hypothetical protein	protein_id	WP_001052044.1	inference	COORDINATES: similar to AA sequence:RefSeq:NP_311536.1
NZ_CP019062.1	Protein Homology	CDS	3714883	3716757	.	+	0	ID	cds-WP_104923940.1	Parent	gene-BV494_RS17135	Name	WP_104923940.1	Dbxref	Genbank:WP_104923940.1	locus_tag	BV494_RS17135	product	DNA-binding protein	protein_id	WP_104923940.1	inference	COORDINATES: similar to AA sequence:RefSeq:WP_005183544.1
NZ_CP019062.1	Protein Homology	CDS	3716772	3717158	.	+	0	ID	cds-WP_104923941.1	Parent	gene-BV494_RS17140	Name	WP_104923941.1	Dbxref	Genbank:WP_104923941.1	locus_tag	BV494_RS17140	product	hypothetical protein	protein_id	WP_104923941.1	inference	COORDINATES: similar to AA sequence:RefSeq:WP_001549556.1
NZ_CP020943.2	GeneMarkS-2+	CDS	1061289	1063124	.	+	0	ID	cds-WP_104933656.1	Parent	gene-B9Q16_RS05200	Name	WP_104933656.1	Dbxref	Genbank:WP_104933656.1	locus_tag	B9Q16_RS05200	product	hypothetical protein	protein_id	WP_104933656.1	inference	COORDINATES: ab initio prediction:GeneMarkS-2+
NZ_CP020943.2	Protein Homology	CDS	1063105	1063527	.	+	0	ID	cds-WP_104933655.1	Parent	gene-B9Q16_RS05205	Name	WP_104933655.1	Dbxref	Genbank:WP_104933655.1	locus_tag	B9Q16_RS05205	product	hypothetical protein	protein_id	WP_104933655.1	inference	COORDINATES: similar to AA sequence:RefSeq:WP_001062124.1
NZ_CP023285.1	Protein Homology	CDS	3521865	3522317	.	-	0	ID	cds-WP_011051910.1	Parent	gene-CLM98_RS16025	Name	WP_011051910.1	Dbxref	Genbank:WP_011051910.1	locus_tag	CLM98_RS16025	product	hypothetical protein	protein_id	WP_011051910.1	inference	COORDINATES: similar to AA sequence:RefSeq:WP_008115070.1
NZ_CP023285.1	Protein Homology	CDS	3522323	3523957	.	-	0	ID	cds-WP_102047528.1	Parent	gene-CLM98_RS16030	Name	WP_102047528.1	Dbxref	Genbank:WP_102047528.1	locus_tag	CLM98_RS16030	product	hypothetical protein	protein_id	WP_102047528.1	inference	COORDINATES: similar to AA sequence:RefSeq:WP_019185705.1
NZ_CP023286.1	Protein Homology	CDS	73671	75305	.	+	0	ID	cds-WP_102047528.1-2	Parent	gene-CLM98_RS23615	Name	WP_102047528.1	Dbxref	Genbank:WP_102047528.1	locus_tag	CLM98_RS23615	product	hypothetical protein	protein_id	WP_102047528.1	inference	COORDINATES: similar to AA sequence:RefSeq:WP_019185705.1
NZ_CP023286.1	Protein Homology	CDS	75311	75763	.	+	0	ID	cds-WP_011051910.1-2	Parent	gene-CLM98_RS23620	Name	WP_011051910.1	Dbxref	Genbank:WP_011051910.1	locus_tag	CLM98_RS23620	product	hypothetical protein	protein_id	WP_011051910.1	inference	COORDINATES: similar to AA sequence:RefSeq:WP_008115070.1
NZ_CP025034.2	Protein Homology	CDS	1984457	1984843	.	-	0	ID	cds-WP_001062149.1	Parent	gene-CWR52_RS09550	Name	WP_001062149.1	Dbxref	Genbank:WP_001062149.1	locus_tag	CWR52_RS09550	product	hypothetical protein	protein_id	WP_001062149.1	inference	COORDINATES: similar to AA sequence:RefSeq:WP_001549556.1
NZ_CP025034.2	Protein Homology	CDS	1984858	1986732	.	-	0	ID	cds-WP_040251990.1	Parent	gene-CWR52_RS09555	Name	WP_040251990.1	Dbxref	Genbank:WP_040251990.1	locus_tag	CWR52_RS09555	product	DNA-binding protein	protein_id	WP_040251990.1	inference	COORDINATES: similar to AA sequence:RefSeq:WP_001059595.1
NZ_CP014134.1	Protein Homology	CDS	2331763	2334126	.	+	0	ID	cds-WP_104974748.1	Parent	gene-AL468_RS20370	Name	WP_104974748.1	Dbxref	Genbank:WP_104974748.1	locus_tag	AL468_RS20370	product	integrase	protein_id	WP_104974748.1	inference	COORDINATES: similar to AA sequence:RefSeq:WP_019440678.1
NZ_CP014134.1	Protein Homology	CDS	2334129	2334545	.	+	0	ID	cds-WP_104974749.1	Parent	gene-AL468_RS20375	Name	WP_104974749.1	Dbxref	Genbank:WP_104974749.1	locus_tag	AL468_RS20375	product	hypothetical protein	protein_id	WP_104974749.1	inference	COORDINATES: similar to AA sequence:RefSeq:WP_019440679.1
NZ_CP014133.1	GeneMarkS-2+	CDS	590515	590937	.	-	0	ID	cds-WP_104973300.1	Parent	gene-AL468_RS02780	Name	WP_104973300.1	Dbxref	Genbank:WP_104973300.1	locus_tag	AL468_RS02780	product	hypothetical protein	protein_id	WP_104973300.1	inference	COORDINATES: ab initio prediction:GeneMarkS-2+
NZ_CP014133.1	GeneMarkS-2+	CDS	590912	593326	.	-	0	ID	cds-WP_104973301.1	Parent	gene-AL468_RS02785	Name	WP_104973301.1	Dbxref	Genbank:WP_104973301.1	locus_tag	AL468_RS02785	product	hypothetical protein	protein_id	WP_104973301.1	inference	COORDINATES: ab initio prediction:GeneMarkS-2+
NZ_CP026473.1	Protein Homology	CDS	4408753	4409013	.	-	0	ID	cds-WP_001552205.1	Parent	gene-YKEC1_RS22740	Name	WP_001552205.1	Dbxref	Genbank:WP_001552205.1	locus_tag	YKEC1_RS22740	product	hypothetical protein	protein_id	WP_001552205.1	inference	COORDINATES: similar to AA sequence:RefSeq:WP_001552205.1
NZ_CP026473.1	Protein Homology	CDS	4409165	4411198	.	-	0	ID	cds-WP_000807722.1	Parent	gene-YKEC1_RS22745	Name	WP_000807722.1	Dbxref	Genbank:WP_000807722.1	locus_tag	YKEC1_RS22745	product	hypothetical protein	protein_id	WP_000807722.1	inference	COORDINATES: similar to AA sequence:RefSeq:WP_001697682.1
NZ_CP026475.1	Protein Homology	CDS	52168	52428	.	-	0	ID	cds-WP_001552205.1-2	Parent	gene-YKEC1_RS25835	Name	WP_001552205.1	Dbxref	Genbank:WP_001552205.1	locus_tag	YKEC1_RS25835	product	hypothetical protein	protein_id	WP_001552205.1	inference	COORDINATES: similar to AA sequence:RefSeq:WP_001552205.1
NZ_CP026475.1	Protein Homology	CDS	52580	54613	.	-	0	ID	cds-WP_000807722.1-2	Parent	gene-YKEC1_RS25840	Name	WP_000807722.1	Dbxref	Genbank:WP_000807722.1	locus_tag	YKEC1_RS25840	product	hypothetical protein	protein_id	WP_000807722.1	inference	COORDINATES: similar to AA sequence:RefSeq:WP_001697682.1
NZ_CP024620.2	Protein Homology	CDS	191929	194052	.	+	0	ID	cds-WP_104988038.1	Parent	gene-CTZ23_RS00885	Name	WP_104988038.1	Dbxref	Genbank:WP_104988038.1	locus_tag	CTZ23_RS00885	product	integrase	protein_id	WP_104988038.1	inference	COORDINATES: similar to AA sequence:RefSeq:WP_000369336.1
NZ_CP024620.2	Protein Homology	CDS	194054	194473	.	+	0	ID	cds-WP_104988039.1	Parent	gene-CTZ23_RS00890	Name	WP_104988039.1	Dbxref	Genbank:WP_104988039.1	locus_tag	CTZ23_RS00890	product	hypothetical protein	protein_id	WP_104988039.1	inference	COORDINATES: similar to AA sequence:RefSeq:WP_008941064.1
NZ_CP026850.1	Protein Homology	CDS	3056116	3058149	.	+	0	ID	cds-WP_032646881.1	Parent	gene-AM451_RS14940	Name	WP_032646881.1	Dbxref	Genbank:WP_032646881.1	locus_tag	AM451_RS14940	product	integrase	protein_id	WP_032646881.1	inference	COORDINATES: similar to AA sequence:RefSeq:WP_001697682.1
NZ_CP026850.1	Protein Homology	CDS	3058301	3058561	.	+	0	ID	cds-WP_080337288.1	Parent	gene-AM451_RS14945	Name	WP_080337288.1	Dbxref	Genbank:WP_080337288.1	locus_tag	AM451_RS14945	product	hypothetical protein	protein_id	WP_080337288.1	inference	COORDINATES: similar to AA sequence:RefSeq:WP_001552205.1
NZ_CP023272.1	Protein Homology	CDS	5419466	5419861	.	-	0	ID	cds-WP_105162949.1	Parent	gene-CLM75_RS24885	Name	WP_105162949.1	Dbxref	Genbank:WP_105162949.1	locus_tag	CLM75_RS24885	product	hypothetical protein	protein_id	WP_105162949.1	inference	COORDINATES: similar to AA sequence:RefSeq:WP_003293109.1
NZ_CP023272.1	Protein Homology	CDS	5419854	5421860	.	-	0	ID	cds-WP_105162950.1	Parent	gene-CLM75_RS24890	Name	WP_105162950.1	Dbxref	Genbank:WP_105162950.1	locus_tag	CLM75_RS24890	product	integrase	protein_id	WP_105162950.1	inference	COORDINATES: similar to AA sequence:RefSeq:WP_003431807.1
NZ_CP027172.1	Protein Homology	CDS	2355294	2355704	.	-	0	ID	cds-WP_019396225.1	Parent	gene-CSB90_RS11310	Name	WP_019396225.1	Dbxref	Genbank:WP_019396225.1	locus_tag	CSB90_RS11310	product	hypothetical protein	protein_id	WP_019396225.1	inference	COORDINATES: similar to AA sequence:RefSeq:WP_019396225.1
NZ_CP027172.1	Protein Homology	CDS	2355705	2357816	.	-	0	ID	cds-WP_034065454.1	Parent	gene-CSB90_RS11315	Name	WP_034065454.1	Dbxref	Genbank:WP_034065454.1	locus_tag	CSB90_RS11315	product	hypothetical protein	protein_id	WP_034065454.1	inference	COORDINATES: similar to AA sequence:RefSeq:WP_015648378.1
NZ_CP027137.1	Protein Homology	CDS	28876	30909	.	+	0	ID	cds-WP_000807722.1	Parent	gene-CSC06_RS01175	Name	WP_000807722.1	Dbxref	Genbank:WP_000807722.1	locus_tag	CSC06_RS01175	product	hypothetical protein	protein_id	WP_000807722.1	inference	COORDINATES: similar to AA sequence:RefSeq:WP_001697682.1
NZ_CP027137.1	Protein Homology	CDS	31061	31321	.	+	0	ID	cds-WP_001552205.1	Parent	gene-CSC06_RS01180	Name	WP_001552205.1	Dbxref	Genbank:WP_001552205.1	locus_tag	CSC06_RS01180	product	hypothetical protein	protein_id	WP_001552205.1	inference	COORDINATES: similar to AA sequence:RefSeq:WP_001552205.1
NZ_CP027397.1	Protein Homology	CDS	4403469	4405124	.	+	0	ID	cds-WP_080608125.1	Parent	gene-CEQ36_RS20530	Name	WP_080608125.1	Dbxref	Genbank:WP_080608125.1	locus_tag	CEQ36_RS20530	product	hypothetical protein	protein_id	WP_080608125.1	inference	COORDINATES: similar to AA sequence:RefSeq:WP_001474559.1
NZ_CP027397.1	Protein Homology	CDS	4405117	4405488	.	+	0	ID	cds-WP_050323215.1	Parent	gene-CEQ36_RS20535	Name	WP_050323215.1	Dbxref	Genbank:WP_050323215.1	locus_tag	CEQ36_RS20535	product	hypothetical protein	protein_id	WP_050323215.1	inference	COORDINATES: similar to AA sequence:RefSeq:WP_019081933.1
NZ_CP027418.1	Protein Homology	CDS	2035080	2037092	.	+	0	ID	cds-WP_071547675.1	Parent	gene-CEQ08_RS09150	Name	WP_071547675.1	Dbxref	Genbank:WP_071547675.1	locus_tag	CEQ08_RS09150	product	integrase	protein_id	WP_071547675.1	inference	COORDINATES: similar to AA sequence:RefSeq:WP_013260486.1
NZ_CP027418.1	Protein Homology	CDS	2037085	2037561	.	+	0	ID	cds-WP_071547676.1	Parent	gene-CEQ08_RS09155	Name	WP_071547676.1	Dbxref	Genbank:WP_071547676.1	locus_tag	CEQ08_RS09155	product	protein kinase	protein_id	WP_071547676.1	inference	COORDINATES: similar to AA sequence:RefSeq:WP_013260487.1
NZ_CP023478.1	Protein Homology	CDS	4864017	4864421	.	-	0	ID	cds-WP_046877732.1	Parent	gene-KPC142_RS24105	Name	WP_046877732.1	Dbxref	Genbank:WP_046877732.1	locus_tag	KPC142_RS24105	product	hypothetical protein	protein_id	WP_046877732.1	inference	COORDINATES: similar to AA sequence:RefSeq:WP_003381885.1
NZ_CP023478.1	Protein Homology	CDS	4864414	4866438	.	-	0	ID	cds-WP_106939560.1	Parent	gene-KPC142_RS24110	Name	WP_106939560.1	Dbxref	Genbank:WP_106939560.1	locus_tag	KPC142_RS24110	product	integrase	protein_id	WP_106939560.1	inference	COORDINATES: similar to AA sequence:RefSeq:WP_003293111.1
NZ_CP020503.1	Protein Homology	CDS	4784228	4784488	.	-	0	ID	cds-WP_080348002.1	Parent	gene-AM681_RS23080	Name	WP_080348002.1	Dbxref	Genbank:WP_080348002.1	locus_tag	AM681_RS23080	product	hypothetical protein	protein_id	WP_080348002.1	inference	COORDINATES: similar to AA sequence:RefSeq:WP_001552205.1
NZ_CP020503.1	Protein Homology	CDS	4784640	4786673	.	-	0	ID	cds-WP_048234832.1	Parent	gene-AM681_RS23085	Name	WP_048234832.1	Dbxref	Genbank:WP_048234832.1	locus_tag	AM681_RS23085	product	integrase	protein_id	WP_048234832.1	inference	COORDINATES: similar to AA sequence:RefSeq:WP_001697682.1
NZ_CP020507.1	Protein Homology	CDS	4718391	4718651	.	-	0	ID	cds-WP_080348002.1	Parent	gene-AS658_RS22730	Name	WP_080348002.1	Dbxref	Genbank:WP_080348002.1	locus_tag	AS658_RS22730	product	hypothetical protein	protein_id	WP_080348002.1	inference	COORDINATES: similar to AA sequence:RefSeq:WP_001552205.1
NZ_CP020507.1	Protein Homology	CDS	4718803	4720836	.	-	0	ID	cds-WP_048234832.1	Parent	gene-AS658_RS22735	Name	WP_048234832.1	Dbxref	Genbank:WP_048234832.1	locus_tag	AS658_RS22735	product	integrase	protein_id	WP_048234832.1	inference	COORDINATES: similar to AA sequence:RefSeq:WP_001697682.1
NZ_CP020514.1	Protein Homology	CDS	4522125	4522385	.	-	0	ID	cds-WP_001552205.1	Parent	gene-A9P12_RS23240	Name	WP_001552205.1	Dbxref	Genbank:WP_001552205.1	locus_tag	A9P12_RS23240	product	hypothetical protein	protein_id	WP_001552205.1	inference	COORDINATES: similar to AA sequence:RefSeq:WP_001552205.1
NZ_CP020514.1	Protein Homology	CDS	4522537	4524570	.	-	0	ID	cds-WP_000807722.1	Parent	gene-A9P12_RS23245	Name	WP_000807722.1	Dbxref	Genbank:WP_000807722.1	locus_tag	A9P12_RS23245	product	hypothetical protein	protein_id	WP_000807722.1	inference	COORDINATES: similar to AA sequence:RefSeq:WP_001697682.1
NZ_CP027118.1	Protein Homology	CDS	4307066	4307326	.	-	0	ID	cds-WP_001552205.1	Parent	gene-CYQ10_RS22310	Name	WP_001552205.1	Dbxref	Genbank:WP_001552205.1	locus_tag	CYQ10_RS22310	product	hypothetical protein	protein_id	WP_001552205.1	inference	COORDINATES: similar to AA sequence:RefSeq:WP_001552205.1
NZ_CP027118.1	Protein Homology	CDS	4307478	4309511	.	-	0	ID	cds-WP_000807722.1	Parent	gene-CYQ10_RS22315	Name	WP_000807722.1	Dbxref	Genbank:WP_000807722.1	locus_tag	CYQ10_RS22315	product	hypothetical protein	protein_id	WP_000807722.1	inference	COORDINATES: similar to AA sequence:RefSeq:WP_001697682.1
NZ_CP028574.2	Protein Homology	CDS	3996745	3998868	.	+	0	ID	cds-WP_107908886.1	Parent	gene-DBQ26_RS20810	Name	WP_107908886.1	Dbxref	Genbank:WP_107908886.1	locus_tag	DBQ26_RS20810	product	integrase	protein_id	WP_107908886.1	inference	COORDINATES: similar to AA sequence:RefSeq:WP_017396152.1
NZ_CP028574.2	Protein Homology	CDS	3998870	3999286	.	+	0	ID	cds-WP_107908888.1	Parent	gene-DBQ26_RS20815	Name	WP_107908888.1	Dbxref	Genbank:WP_107908888.1	locus_tag	DBQ26_RS20815	product	hypothetical protein	protein_id	WP_107908888.1	inference	COORDINATES: similar to AA sequence:RefSeq:WP_008941064.1
NZ_CP028927.1	Protein Homology	CDS	2229297	2229707	.	-	0	ID	cds-WP_010907416.1	Parent	gene-pm9n_RS10545	Name	WP_010907416.1	Dbxref	Genbank:WP_010907416.1	locus_tag	pm9n_RS10545	product	hypothetical protein	protein_id	WP_010907416.1	inference	COORDINATES: similar to AA sequence:RefSeq:WP_003756631.1
NZ_CP028927.1	Protein Homology	CDS	2229709	2231745	.	-	0	ID	cds-WP_010907417.1	Parent	gene-pm9n_RS10550	Name	WP_010907417.1	Dbxref	Genbank:WP_010907417.1	locus_tag	pm9n_RS10550	product	integrase	protein_id	WP_010907417.1	inference	COORDINATES: similar to AA sequence:RefSeq:WP_010907417.1
NZ_CP028953.1	Protein Homology	CDS	5055920	5057185	.	+	0	ID	cds-AM388_RS25620	Parent	gene-AM388_RS25620	locus_tag	AM388_RS25620	product	hypothetical protein	inference	COORDINATES: similar to AA sequence:RefSeq:WP_015854625.1
NZ_CP028953.1	Protein Homology	CDS	5058231	5058644	.	+	0	ID	cds-AM388_RS25630	Parent	gene-AM388_RS25630	locus_tag	AM388_RS25630	product	hypothetical protein	inference	COORDINATES: similar to AA sequence:RefSeq:WP_015854625.1
NZ_CP028990.1	Protein Homology	CDS	5115197	5116462	.	+	0	ID	cds-AM389_RS25895	Parent	gene-AM389_RS25895	locus_tag	AM389_RS25895	product	hypothetical protein	inference	COORDINATES: similar to AA sequence:RefSeq:WP_015854625.1
NZ_CP028990.1	Protein Homology	CDS	5117508	5117921	.	+	0	ID	cds-AM389_RS25905	Parent	gene-AM389_RS25905	locus_tag	AM389_RS25905	product	hypothetical protein	inference	COORDINATES: similar to AA sequence:RefSeq:WP_015854625.1
NZ_CP029115.1	Protein Homology	CDS	435989	438022	.	+	0	ID	cds-WP_000807722.1	Parent	gene-CSC22_RS02975	Name	WP_000807722.1	Dbxref	Genbank:WP_000807722.1	locus_tag	CSC22_RS02975	product	hypothetical protein	protein_id	WP_000807722.1	inference	COORDINATES: similar to AA sequence:RefSeq:WP_001697682.1
NZ_CP029115.1	Protein Homology	CDS	438174	438434	.	+	0	ID	cds-WP_001552205.1	Parent	gene-CSC22_RS02980	Name	WP_001552205.1	Dbxref	Genbank:WP_001552205.1	locus_tag	CSC22_RS02980	product	hypothetical protein	protein_id	WP_001552205.1	inference	COORDINATES: similar to AA sequence:RefSeq:WP_001552205.1
NZ_CP029133.1	Protein Homology	CDS	3998279	3998539	.	-	0	ID	cds-WP_080473552.1	Parent	gene-CSC16_RS18885	Name	WP_080473552.1	Dbxref	Genbank:WP_080473552.1	locus_tag	CSC16_RS18885	product	hypothetical protein	protein_id	WP_080473552.1	inference	COORDINATES: similar to AA sequence:RefSeq:WP_001552205.1
NZ_CP029133.1	Protein Homology	CDS	3998691	4000724	.	-	0	ID	cds-WP_108717237.1	Parent	gene-CSC16_RS18890	Name	WP_108717237.1	Dbxref	Genbank:WP_108717237.1	locus_tag	CSC16_RS18890	product	integrase	protein_id	WP_108717237.1	inference	COORDINATES: similar to AA sequence:RefSeq:WP_001697682.1
NZ_CP029128.1	Protein Homology	CDS	1846710	1848341	.	+	0	ID	cds-WP_071666024.1	Parent	gene-CSC17_RS09310	Name	WP_071666024.1	Dbxref	Genbank:WP_071666024.1	locus_tag	CSC17_RS09310	product	DNA-binding protein	protein_id	WP_071666024.1	inference	COORDINATES: similar to AA sequence:RefSeq:NP_311537.1
NZ_CP029128.1	Protein Homology	CDS	1848342	1848740	.	+	0	ID	cds-WP_007705378.1	Parent	gene-CSC17_RS09315	Name	WP_007705378.1	Dbxref	Genbank:WP_007705378.1	locus_tag	CSC17_RS09315	product	hypothetical protein	protein_id	WP_007705378.1	inference	COORDINATES: similar to AA sequence:RefSeq:NP_311536.1
NZ_CP029126.1	Protein Homology	CDS	1505552	1505950	.	-	0	ID	cds-WP_001052044.1	Parent	gene-CSC19_RS07535	Name	WP_001052044.1	Dbxref	Genbank:WP_001052044.1	locus_tag	CSC19_RS07535	product	hypothetical protein	protein_id	WP_001052044.1	inference	COORDINATES: similar to AA sequence:RefSeq:NP_311536.1
NZ_CP029126.1	Protein Homology	CDS	1505951	1507582	.	-	0	ID	cds-WP_062934030.1	Parent	gene-CSC19_RS07540	Name	WP_062934030.1	Dbxref	Genbank:WP_062934030.1	locus_tag	CSC19_RS07540	product	hypothetical protein	protein_id	WP_062934030.1	inference	COORDINATES: similar to AA sequence:RefSeq:NP_311537.1
NZ_CP029141.1	Protein Homology	CDS	4887502	4887906	.	-	0	ID	cds-WP_108703598.1	Parent	gene-CSC12_RS24590	Name	WP_108703598.1	Dbxref	Genbank:WP_108703598.1	locus_tag	CSC12_RS24590	product	hypothetical protein	protein_id	WP_108703598.1	inference	COORDINATES: similar to AA sequence:RefSeq:WP_001052054.1
NZ_CP029141.1	Protein Homology	CDS	4887907	4889538	.	-	0	ID	cds-WP_108703599.1	Parent	gene-CSC12_RS24595	Name	WP_108703599.1	Dbxref	Genbank:WP_108703599.1	locus_tag	CSC12_RS24595	product	DNA-binding protein	protein_id	WP_108703599.1	inference	COORDINATES: similar to AA sequence:RefSeq:WP_000181754.1
NZ_CP028141.1	Protein Homology	CDS	269925	272306	.	+	0	ID	cds-WP_108744714.1	Parent	gene-C9I78_RS01355	Name	WP_108744714.1	Dbxref	Genbank:WP_108744714.1	locus_tag	C9I78_RS01355	product	integrase	protein_id	WP_108744714.1	inference	COORDINATES: similar to AA sequence:RefSeq:WP_005432816.1
NZ_CP028141.1	Protein Homology	CDS	272309	272725	.	+	0	ID	cds-WP_108744715.1	Parent	gene-C9I78_RS01360	Name	WP_108744715.1	Dbxref	Genbank:WP_108744715.1	locus_tag	C9I78_RS01360	product	hypothetical protein	protein_id	WP_108744715.1	inference	COORDINATES: similar to AA sequence:RefSeq:WP_008941064.1
NZ_CP028342.1	Protein Homology	CDS	290544	292925	.	+	0	ID	cds-WP_108744714.1	Parent	gene-C7Y67_RS01475	Name	WP_108744714.1	Dbxref	Genbank:WP_108744714.1	locus_tag	C7Y67_RS01475	product	integrase	protein_id	WP_108744714.1	inference	COORDINATES: similar to AA sequence:RefSeq:WP_005432816.1
NZ_CP028342.1	Protein Homology	CDS	292928	293344	.	+	0	ID	cds-WP_108744715.1	Parent	gene-C7Y67_RS01480	Name	WP_108744715.1	Dbxref	Genbank:WP_108744715.1	locus_tag	C7Y67_RS01480	product	hypothetical protein	protein_id	WP_108744715.1	inference	COORDINATES: similar to AA sequence:RefSeq:WP_008941064.1
NZ_CP018297.1	Protein Homology	CDS	957668	958087	.	-	0	ID	cds-WP_045062733.1	Parent	gene-BST98_RS04785	Name	WP_045062733.1	Dbxref	Genbank:WP_045062733.1	locus_tag	BST98_RS04785	product	hypothetical protein	protein_id	WP_045062733.1	inference	COORDINATES: similar to AA sequence:RefSeq:WP_019440461.1
NZ_CP018297.1	Protein Homology	CDS	958077	960419	.	-	0	ID	cds-WP_109374877.1	Parent	gene-BST98_RS04790	Name	WP_109374877.1	Dbxref	Genbank:WP_109374877.1	locus_tag	BST98_RS04790	product	hypothetical protein	protein_id	WP_109374877.1	inference	COORDINATES: similar to AA sequence:RefSeq:WP_019440460.1
NZ_CP029449.1	Protein Homology	CDS	4403849	4405480	.	+	0	ID	cds-WP_047730222.1	Parent	gene-DKC05_RS22935	Name	WP_047730222.1	Dbxref	Genbank:WP_047730222.1	locus_tag	DKC05_RS22935	product	DNA-binding protein	protein_id	WP_047730222.1	inference	COORDINATES: similar to AA sequence:RefSeq:WP_000181754.1
NZ_CP029449.1	Protein Homology	CDS	4405481	4405885	.	+	0	ID	cds-WP_047730223.1	Parent	gene-DKC05_RS22940	Name	WP_047730223.1	Dbxref	Genbank:WP_047730223.1	locus_tag	DKC05_RS22940	product	hypothetical protein	protein_id	WP_047730223.1	inference	COORDINATES: similar to AA sequence:RefSeq:WP_001052054.1
NZ_CP029574.1	Protein Homology	CDS	1280798	1282807	.	+	0	ID	cds-WP_001279565.1	Parent	gene-DLJ62_RS06520	Name	WP_001279565.1	Dbxref	Genbank:WP_001279565.1	locus_tag	DLJ62_RS06520	product	hypothetical protein	protein_id	WP_001279565.1	inference	COORDINATES: similar to AA sequence:RefSeq:WP_013260486.1
NZ_CP029574.1	Protein Homology	CDS	1282800	1283276	.	+	0	ID	cds-WP_000240784.1	Parent	gene-DLJ62_RS06525	Name	WP_000240784.1	Dbxref	Genbank:WP_000240784.1	locus_tag	DLJ62_RS06525	product	hypothetical protein	protein_id	WP_000240784.1	inference	COORDINATES: similar to AA sequence:RefSeq:WP_013260487.1
NZ_CP028483.1	Protein Homology	CDS	1254388	1256262	.	+	0	ID	cds-WP_110204459.1	Parent	gene-C2U19_RS06430	Name	WP_110204459.1	Dbxref	Genbank:WP_110204459.1	locus_tag	C2U19_RS06430	product	DNA-binding protein	protein_id	WP_110204459.1	inference	COORDINATES: similar to AA sequence:RefSeq:WP_001059595.1
NZ_CP028483.1	Protein Homology	CDS	1256277	1256663	.	+	0	ID	cds-WP_042193589.1	Parent	gene-C2U19_RS06435	Name	WP_042193589.1	Dbxref	Genbank:WP_042193589.1	locus_tag	C2U19_RS06435	product	hypothetical protein	protein_id	WP_042193589.1	inference	COORDINATES: similar to AA sequence:RefSeq:WP_001549556.1
NZ_CP029716.1	Protein Homology	CDS	120664	122538	.	+	0	ID	cds-WP_032664208.1	Parent	gene-AM401_RS00640	Name	WP_032664208.1	Dbxref	Genbank:WP_032664208.1	locus_tag	AM401_RS00640	product	DNA-binding protein	protein_id	WP_032664208.1	inference	COORDINATES: similar to AA sequence:RefSeq:WP_001059595.1
NZ_CP029716.1	Protein Homology	CDS	122553	122939	.	+	0	ID	cds-WP_044597772.1	Parent	gene-AM401_RS00645	Name	WP_044597772.1	Dbxref	Genbank:WP_044597772.1	locus_tag	AM401_RS00645	product	hypothetical protein	protein_id	WP_044597772.1	inference	COORDINATES: similar to AA sequence:RefSeq:WP_001549556.1
NZ_CP029722.1	Protein Homology	CDS	3866139	3867404	.	+	0	ID	cds-AM387_RS19590	Parent	gene-AM387_RS19590	locus_tag	AM387_RS19590	product	hypothetical protein	inference	COORDINATES: similar to AA sequence:RefSeq:WP_015854625.1
NZ_CP029722.1	Protein Homology	CDS	3868450	3868863	.	+	0	ID	cds-AM387_RS19600	Parent	gene-AM387_RS19600	locus_tag	AM387_RS19600	product	hypothetical protein	inference	COORDINATES: similar to AA sequence:RefSeq:WP_015854625.1
NZ_CP029789.1	Protein Homology	CDS	2310265	2310744	.	-	0	ID	cds-WP_110816980.1	Parent	gene-DLE54_RS09420	Name	WP_110816980.1	Dbxref	Genbank:WP_110816980.1	locus_tag	DLE54_RS09420	product	protein kinase	protein_id	WP_110816980.1	inference	COORDINATES: similar to AA sequence:RefSeq:WP_013260487.1
NZ_CP029789.1	Protein Homology	CDS	2310734	2312719	.	-	0	ID	cds-WP_110816981.1	Parent	gene-DLE54_RS09425	Name	WP_110816981.1	Dbxref	Genbank:WP_110816981.1	locus_tag	DLE54_RS09425	product	integrase	protein_id	WP_110816981.1	inference	COORDINATES: similar to AA sequence:RefSeq:WP_004281395.1
NZ_CP029800.1	Protein Homology	CDS	1447075	1447473	.	-	0	ID	cds-WP_047061894.1	Parent	gene-DNA64_RS07315	Name	WP_047061894.1	Dbxref	Genbank:WP_047061894.1	locus_tag	DNA64_RS07315	product	hypothetical protein	protein_id	WP_047061894.1	inference	COORDINATES: similar to AA sequence:RefSeq:NP_311536.1
NZ_CP029800.1	Protein Homology	CDS	1447474	1449105	.	-	0	ID	cds-WP_110962123.1	Parent	gene-DNA64_RS07320	Name	WP_110962123.1	Dbxref	Genbank:WP_110962123.1	locus_tag	DNA64_RS07320	product	DNA-binding protein	protein_id	WP_110962123.1	inference	COORDINATES: similar to AA sequence:RefSeq:NP_311537.1
NZ_CP029973.1	Protein Homology	CDS	371503	373536	.	+	0	ID	cds-WP_000807722.1	Parent	gene-DNQ41_RS01820	Name	WP_000807722.1	Dbxref	Genbank:WP_000807722.1	locus_tag	DNQ41_RS01820	product	hypothetical protein	protein_id	WP_000807722.1	inference	COORDINATES: similar to AA sequence:RefSeq:WP_001697682.1
NZ_CP029973.1	Protein Homology	CDS	373688	373948	.	+	0	ID	cds-WP_001552205.1	Parent	gene-DNQ41_RS01825	Name	WP_001552205.1	Dbxref	Genbank:WP_001552205.1	locus_tag	DNQ41_RS01825	product	hypothetical protein	protein_id	WP_001552205.1	inference	COORDINATES: similar to AA sequence:RefSeq:WP_001552205.1
NZ_CP030007.1	Protein Homology	CDS	4685860	4686120	.	-	0	ID	cds-WP_080337288.1	Parent	gene-DN066_RS23020	Name	WP_080337288.1	Dbxref	Genbank:WP_080337288.1	locus_tag	DN066_RS23020	product	hypothetical protein	protein_id	WP_080337288.1	inference	COORDINATES: similar to AA sequence:RefSeq:WP_001552205.1
NZ_CP030007.1	Protein Homology	CDS	4686272	4688305	.	-	0	ID	cds-WP_032646881.1	Parent	gene-DN066_RS23025	Name	WP_032646881.1	Dbxref	Genbank:WP_032646881.1	locus_tag	DN066_RS23025	product	integrase	protein_id	WP_032646881.1	inference	COORDINATES: similar to AA sequence:RefSeq:WP_001697682.1
NZ_CP030351.1	Protein Homology	CDS	5394107	5396176	.	+	0	ID	cds-WP_112208288.1	Parent	gene-CSC46_RS25495	Name	WP_112208288.1	Dbxref	Genbank:WP_112208288.1	locus_tag	CSC46_RS25495	product	integrase	protein_id	WP_112208288.1	inference	COORDINATES: similar to AA sequence:RefSeq:WP_012270244.1
NZ_CP030351.1	Protein Homology	CDS	5396169	5396624	.	+	0	ID	cds-WP_079384928.1	Parent	gene-CSC46_RS25500	Name	WP_079384928.1	Dbxref	Genbank:WP_079384928.1	locus_tag	CSC46_RS25500	product	hypothetical protein	protein_id	WP_079384928.1	inference	COORDINATES: similar to AA sequence:RefSeq:WP_004576887.1
NZ_CP030328.1	Protein Homology	CDS	2170517	2172586	.	+	0	ID	cds-WP_003137452.1	Parent	gene-CSC41_RS10450	Name	WP_003137452.1	Dbxref	Genbank:WP_003137452.1	locus_tag	CSC41_RS10450	product	hypothetical protein	protein_id	WP_003137452.1	inference	COORDINATES: similar to AA sequence:RefSeq:WP_016484659.1
NZ_CP030328.1	Protein Homology	CDS	2172573	2173022	.	+	0	ID	cds-WP_019486613.1	Parent	gene-CSC41_RS10455	Name	WP_019486613.1	Dbxref	Genbank:WP_019486613.1	locus_tag	CSC41_RS10455	product	hypothetical protein	protein_id	WP_019486613.1	inference	COORDINATES: similar to AA sequence:RefSeq:WP_016484660.1
NZ_CP030337.1	Protein Homology	CDS	4261747	4263780	.	+	0	ID	cds-WP_000807722.1	Parent	gene-CSC38_RS22810	Name	WP_000807722.1	Dbxref	Genbank:WP_000807722.1	locus_tag	CSC38_RS22810	product	hypothetical protein	protein_id	WP_000807722.1	inference	COORDINATES: similar to AA sequence:RefSeq:WP_001697682.1
NZ_CP030337.1	Protein Homology	CDS	4263932	4264192	.	+	0	ID	cds-WP_001552205.1	Parent	gene-CSC38_RS22815	Name	WP_001552205.1	Dbxref	Genbank:WP_001552205.1	locus_tag	CSC38_RS22815	product	hypothetical protein	protein_id	WP_001552205.1	inference	COORDINATES: similar to AA sequence:RefSeq:WP_001552205.1
NZ_CP025705.1	Protein Homology	CDS	904848	906725	.	+	0	ID	cds-WP_113069099.1	Parent	gene-C1C92_RS04235	Name	WP_113069099.1	Dbxref	Genbank:WP_113069099.1	locus_tag	C1C92_RS04235	product	integrase	protein_id	WP_113069099.1	inference	COORDINATES: similar to AA sequence:RefSeq:WP_017109378.1
NZ_CP025705.1	Protein Homology	CDS	906713	907192	.	+	0	ID	cds-WP_021140823.1	Parent	gene-C1C92_RS04240	Name	WP_021140823.1	Dbxref	Genbank:WP_021140823.1	locus_tag	C1C92_RS04240	product	hypothetical protein	protein_id	WP_021140823.1	inference	COORDINATES: similar to AA sequence:RefSeq:WP_017109377.1
NZ_CP025706.1	GeneMarkS-2+	CDS	253814	255880	.	+	0	ID	cds-WP_125117154.1	Parent	gene-C1C91_RS21905	Name	WP_125117154.1	Dbxref	Genbank:WP_125117154.1	locus_tag	C1C91_RS21905	product	integrase	protein_id	WP_125117154.1	inference	COORDINATES: ab initio prediction:GeneMarkS-2+
NZ_CP025706.1	GeneMarkS-2+	CDS	255880	256293	.	+	0	ID	cds-WP_125117153.1	Parent	gene-C1C91_RS21910	Name	WP_125117153.1	Dbxref	Genbank:WP_125117153.1	locus_tag	C1C91_RS21910	product	hypothetical protein	protein_id	WP_125117153.1	inference	COORDINATES: ab initio prediction:GeneMarkS-2+
NZ_CP030767.1	Protein Homology	CDS	3063652	3065283	.	+	0	ID	cds-WP_001059531.1	Parent	gene-DSB73_RS17105	Name	WP_001059531.1	Dbxref	Genbank:WP_001059531.1	locus_tag	DSB73_RS17105	product	DNA-binding protein	protein_id	WP_001059531.1	inference	COORDINATES: similar to AA sequence:RefSeq:NP_311537.1
NZ_CP030767.1	Protein Homology	CDS	3065284	3065682	.	+	0	ID	cds-WP_001052051.1	Parent	gene-DSB73_RS17110	Name	WP_001052051.1	Dbxref	Genbank:WP_001052051.1	locus_tag	DSB73_RS17110	product	hypothetical protein	protein_id	WP_001052051.1	inference	COORDINATES: similar to AA sequence:RefSeq:NP_311536.1
NZ_CP029989.1	Protein Homology	CDS	3550676	3551074	.	-	0	ID	cds-WP_053510539.1	Parent	gene-DOE59_RS17310	Name	WP_053510539.1	Dbxref	Genbank:WP_053510539.1	locus_tag	DOE59_RS17310	product	hypothetical protein	protein_id	WP_053510539.1	inference	COORDINATES: similar to AA sequence:RefSeq:WP_001062148.1
NZ_CP029989.1	Protein Homology	CDS	3551090	3553090	.	-	0	ID	cds-WP_154714746.1	Parent	gene-DOE59_RS17315	Name	WP_154714746.1	Dbxref	Genbank:WP_154714746.1	locus_tag	DOE59_RS17315	product	integrase	protein_id	WP_154714746.1	inference	COORDINATES: similar to AA sequence:RefSeq:WP_000132386.1
NZ_CP031241.1	Protein Homology	CDS	1043191	1045230	.	+	0	ID	cds-WP_005631036.1	Parent	gene-DV384_RS04985	Name	WP_005631036.1	Dbxref	Genbank:WP_005631036.1	locus_tag	DV384_RS04985	product	hypothetical protein	protein_id	WP_005631036.1	inference	COORDINATES: similar to AA sequence:RefSeq:WP_010907417.1
NZ_CP031241.1	Protein Homology	CDS	1045232	1045642	.	+	0	ID	cds-WP_005631033.1	Parent	gene-DV384_RS04990	Name	WP_005631033.1	Dbxref	Genbank:WP_005631033.1	locus_tag	DV384_RS04990	product	hypothetical protein	protein_id	WP_005631033.1	inference	COORDINATES: similar to AA sequence:RefSeq:WP_003756631.1
NZ_CP031321.1	Protein Homology	CDS	2534292	2536166	.	+	0	ID	cds-WP_115431618.1	Parent	gene-DW289_RS12905	Name	WP_115431618.1	Dbxref	Genbank:WP_115431618.1	locus_tag	DW289_RS12905	product	DNA-binding protein	protein_id	WP_115431618.1	inference	COORDINATES: similar to AA sequence:RefSeq:WP_001059595.1
NZ_CP031321.1	Protein Homology	CDS	2536181	2536573	.	+	0	ID	cds-WP_115431619.1	Parent	gene-DW289_RS12910	Name	WP_115431619.1	Dbxref	Genbank:WP_115431619.1	locus_tag	DW289_RS12910	product	hypothetical protein	protein_id	WP_115431619.1	inference	COORDINATES: similar to AA sequence:RefSeq:WP_016246686.1
NZ_CP031477.1	Protein Homology	CDS	1190924	1191334	.	-	0	ID	cds-WP_005695195.1	Parent	gene-DXX82_RS05835	Name	WP_005695195.1	Dbxref	Genbank:WP_005695195.1	locus_tag	DXX82_RS05835	product	hypothetical protein	protein_id	WP_005695195.1	inference	COORDINATES: similar to AA sequence:RefSeq:WP_003756631.1
NZ_CP031477.1	Protein Homology	CDS	1191336	1193375	.	-	0	ID	cds-WP_109082962.1	Parent	gene-DXX82_RS05840	Name	WP_109082962.1	Dbxref	Genbank:WP_109082962.1	locus_tag	DXX82_RS05840	product	integrase	protein_id	WP_109082962.1	inference	COORDINATES: similar to AA sequence:RefSeq:WP_010907417.1
NZ_CP031565.1	Protein Homology	CDS	3300903	3302777	.	+	0	ID	cds-WP_032664208.1	Parent	gene-AXA59_RS16360	Name	WP_032664208.1	Dbxref	Genbank:WP_032664208.1	locus_tag	AXA59_RS16360	product	DNA-binding protein	protein_id	WP_032664208.1	inference	COORDINATES: similar to AA sequence:RefSeq:WP_001059595.1
NZ_CP031565.1	Protein Homology	CDS	3302792	3303178	.	+	0	ID	cds-WP_044597772.1	Parent	gene-AXA59_RS16365	Name	WP_044597772.1	Dbxref	Genbank:WP_044597772.1	locus_tag	AXA59_RS16365	product	hypothetical protein	protein_id	WP_044597772.1	inference	COORDINATES: similar to AA sequence:RefSeq:WP_001549556.1
NZ_CP031577.1	Protein Homology	CDS	1773898	1774296	.	-	0	ID	cds-WP_110093421.1	Parent	gene-AXA58_RS08905	Name	WP_110093421.1	Dbxref	Genbank:WP_110093421.1	locus_tag	AXA58_RS08905	product	hypothetical protein	protein_id	WP_110093421.1	inference	COORDINATES: similar to AA sequence:RefSeq:NP_311536.1
NZ_CP031577.1	Protein Homology	CDS	1774297	1775928	.	-	0	ID	cds-WP_110093420.1	Parent	gene-AXA58_RS08910	Name	WP_110093420.1	Dbxref	Genbank:WP_110093420.1	locus_tag	AXA58_RS08910	product	DNA-binding protein	protein_id	WP_110093420.1	inference	COORDINATES: similar to AA sequence:RefSeq:NP_311537.1
NZ_CP039293.1	Protein Homology	CDS	759717	761786	.	+	0	ID	cds-WP_003137452.1	Parent	gene-DZ927_RS03795	Name	WP_003137452.1	Dbxref	Genbank:WP_003137452.1	locus_tag	DZ927_RS03795	product	hypothetical protein	protein_id	WP_003137452.1	inference	COORDINATES: similar to AA sequence:RefSeq:WP_016484659.1
NZ_CP039293.1	Protein Homology	CDS	761773	762222	.	+	0	ID	cds-WP_019486613.1	Parent	gene-DZ927_RS03800	Name	WP_019486613.1	Dbxref	Genbank:WP_019486613.1	locus_tag	DZ927_RS03800	product	hypothetical protein	protein_id	WP_019486613.1	inference	COORDINATES: similar to AA sequence:RefSeq:WP_016484660.1
NZ_CP041934.1	Protein Homology	CDS	4174860	4176491	.	+	0	ID	cds-WP_117044518.1	Parent	gene-DZ859_RS20550	Name	WP_117044518.1	Dbxref	Genbank:WP_117044518.1	locus_tag	DZ859_RS20550	product	DNA-binding protein	protein_id	WP_117044518.1	inference	COORDINATES: similar to AA sequence:RefSeq:NP_311537.1
NZ_CP041934.1	Protein Homology	CDS	4176492	4176890	.	+	0	ID	cds-WP_117044517.1	Parent	gene-DZ859_RS20555	Name	WP_117044517.1	Dbxref	Genbank:WP_117044517.1	locus_tag	DZ859_RS20555	product	hypothetical protein	protein_id	WP_117044517.1	inference	COORDINATES: similar to AA sequence:RefSeq:NP_311536.1
NZ_CP031798.1	Protein Homology	CDS	4662505	4662903	.	-	0	ID	cds-WP_117398557.1	Parent	gene-D0900_RS23415	Name	WP_117398557.1	Dbxref	Genbank:WP_117398557.1	locus_tag	D0900_RS23415	product	hypothetical protein	protein_id	WP_117398557.1	inference	COORDINATES: similar to AA sequence:RefSeq:NP_311536.1
NZ_CP031798.1	Protein Homology	CDS	4662904	4664535	.	-	0	ID	cds-WP_117398559.1	Parent	gene-D0900_RS23420	Name	WP_117398559.1	Dbxref	Genbank:WP_117398559.1	locus_tag	D0900_RS23420	product	DNA-binding protein	protein_id	WP_117398559.1	inference	COORDINATES: similar to AA sequence:RefSeq:NP_311537.1
NZ_CP031795.1	Protein Homology	CDS	4661288	4661674	.	-	0	ID	cds-WP_032419631.1	Parent	gene-D0884_RS23205	Name	WP_032419631.1	Dbxref	Genbank:WP_032419631.1	locus_tag	D0884_RS23205	product	hypothetical protein	protein_id	WP_032419631.1	inference	COORDINATES: similar to AA sequence:RefSeq:WP_001549556.1
NZ_CP031795.1	Protein Homology	CDS	4661689	4663563	.	-	0	ID	cds-WP_009484057.1	Parent	gene-D0884_RS23210	Name	WP_009484057.1	Dbxref	Genbank:WP_009484057.1	locus_tag	D0884_RS23210	product	DNA-binding protein	protein_id	WP_009484057.1	inference	COORDINATES: similar to AA sequence:RefSeq:WP_001059595.1
NZ_CP031257.1	Protein Homology	CDS	4535964	4536350	.	-	0	ID	cds-WP_047736994.1	Parent	gene-DV026_RS22625	Name	WP_047736994.1	Dbxref	Genbank:WP_047736994.1	locus_tag	DV026_RS22625	product	hypothetical protein	protein_id	WP_047736994.1	inference	COORDINATES: similar to AA sequence:RefSeq:WP_001549556.1
NZ_CP031257.1	Protein Homology	CDS	4536365	4538239	.	-	0	ID	cds-WP_117985197.1	Parent	gene-DV026_RS22630	Name	WP_117985197.1	Dbxref	Genbank:WP_117985197.1	locus_tag	DV026_RS22630	product	DNA-binding protein	protein_id	WP_117985197.1	inference	COORDINATES: similar to AA sequence:RefSeq:WP_001059595.1
NZ_CP028133.1	Protein Homology	CDS	2850251	2851936	.	+	0	ID	cds-WP_118854798.1	Parent	gene-C7U63_RS13135	Name	WP_118854798.1	Dbxref	Genbank:WP_118854798.1	locus_tag	C7U63_RS13135	product	integrase	protein_id	WP_118854798.1	inference	COORDINATES: similar to AA sequence:RefSeq:WP_005895567.1
NZ_CP028133.1	Protein Homology	CDS	2851933	2852352	.	+	0	ID	cds-WP_005895563.1	Parent	gene-C7U63_RS13140	Name	WP_005895563.1	Dbxref	Genbank:WP_005895563.1	locus_tag	C7U63_RS13140	product	hypothetical protein	protein_id	WP_005895563.1	inference	COORDINATES: similar to AA sequence:RefSeq:WP_005895563.1
NZ_CP027107.1	Protein Homology	CDS	88619	90493	.	+	0	ID	cds-WP_097573188.1	Parent	gene-CsakCS931_RS00450	Name	WP_097573188.1	Dbxref	Genbank:WP_097573188.1	locus_tag	CsakCS931_RS00450	product	DNA-binding protein	protein_id	WP_097573188.1	inference	COORDINATES: similar to AA sequence:RefSeq:WP_001059595.1
NZ_CP027107.1	Protein Homology	CDS	90508	90894	.	+	0	ID	cds-WP_175299707.1	Parent	gene-CsakCS931_RS00455	Name	WP_175299707.1	Dbxref	Genbank:WP_175299707.1	locus_tag	CsakCS931_RS00455	product	hypothetical protein	protein_id	WP_175299707.1	inference	COORDINATES: similar to AA sequence:RefSeq:WP_001549556.1
NZ_CP032175.1	Protein Homology	CDS	857888	858286	.	-	0	ID	cds-WP_032410502.1	Parent	gene-AM406_RS05360	Name	WP_032410502.1	Dbxref	Genbank:WP_032410502.1	locus_tag	AM406_RS05360	product	hypothetical protein	protein_id	WP_032410502.1	inference	COORDINATES: similar to AA sequence:RefSeq:WP_001062148.1
NZ_CP032175.1	Protein Homology	CDS	858301	860307	.	-	0	ID	cds-WP_032410503.1	Parent	gene-AM406_RS05365	Name	WP_032410503.1	Dbxref	Genbank:WP_032410503.1	locus_tag	AM406_RS05365	product	integrase	protein_id	WP_032410503.1	inference	COORDINATES: similar to AA sequence:RefSeq:WP_000132386.1
NZ_CP032393.1	Protein Homology	CDS	214780	215040	.	-	0	ID	cds-WP_001552205.1	Parent	gene-D5G00_RS01010	Name	WP_001552205.1	Dbxref	Genbank:WP_001552205.1	locus_tag	D5G00_RS01010	product	hypothetical protein	protein_id	WP_001552205.1	inference	COORDINATES: similar to AA sequence:RefSeq:WP_001552205.1
NZ_CP032393.1	Protein Homology	CDS	215192	217225	.	-	0	ID	cds-WP_000807722.1	Parent	gene-D5G00_RS01015	Name	WP_000807722.1	Dbxref	Genbank:WP_000807722.1	locus_tag	D5G00_RS01015	product	hypothetical protein	protein_id	WP_000807722.1	inference	COORDINATES: similar to AA sequence:RefSeq:WP_001697682.1
NZ_CP032395.1	Protein Homology	CDS	63382	63642	.	-	0	ID	cds-WP_001552205.1-2	Parent	gene-D5G00_RS25605	Name	WP_001552205.1	Dbxref	Genbank:WP_001552205.1	locus_tag	D5G00_RS25605	product	hypothetical protein	protein_id	WP_001552205.1	inference	COORDINATES: similar to AA sequence:RefSeq:WP_001552205.1
NZ_CP032395.1	Protein Homology	CDS	63794	65827	.	-	0	ID	cds-WP_000807722.1-2	Parent	gene-D5G00_RS25610	Name	WP_000807722.1	Dbxref	Genbank:WP_000807722.1	locus_tag	D5G00_RS25610	product	hypothetical protein	protein_id	WP_000807722.1	inference	COORDINATES: similar to AA sequence:RefSeq:WP_001697682.1
NZ_CP032396.1	Protein Homology	CDS	1816852	1818885	.	+	0	ID	cds-WP_000807722.1	Parent	gene-D5G01_RS09015	Name	WP_000807722.1	Dbxref	Genbank:WP_000807722.1	locus_tag	D5G01_RS09015	product	hypothetical protein	protein_id	WP_000807722.1	inference	COORDINATES: similar to AA sequence:RefSeq:WP_001697682.1
NZ_CP032396.1	Protein Homology	CDS	1819037	1819297	.	+	0	ID	cds-WP_001552205.1	Parent	gene-D5G01_RS09020	Name	WP_001552205.1	Dbxref	Genbank:WP_001552205.1	locus_tag	D5G01_RS09020	product	hypothetical protein	protein_id	WP_001552205.1	inference	COORDINATES: similar to AA sequence:RefSeq:WP_001552205.1
NZ_CP032397.1	Protein Homology	CDS	193572	193832	.	-	0	ID	cds-WP_001552205.1-2	Parent	gene-D5G01_RS26015	Name	WP_001552205.1	Dbxref	Genbank:WP_001552205.1	locus_tag	D5G01_RS26015	product	hypothetical protein	protein_id	WP_001552205.1	inference	COORDINATES: similar to AA sequence:RefSeq:WP_001552205.1
NZ_CP032397.1	Protein Homology	CDS	193984	196017	.	-	0	ID	cds-WP_000807722.1-2	Parent	gene-D5G01_RS26020	Name	WP_000807722.1	Dbxref	Genbank:WP_000807722.1	locus_tag	D5G01_RS26020	product	hypothetical protein	protein_id	WP_000807722.1	inference	COORDINATES: similar to AA sequence:RefSeq:WP_001697682.1
NZ_CP026977.1	Protein Homology	CDS	1739776	1741476	.	+	0	ID	cds-WP_121328612.1	Parent	gene-C5E17_RS08250	Name	WP_121328612.1	Dbxref	Genbank:WP_121328612.1	locus_tag	C5E17_RS08250	product	DNA-binding protein	protein_id	WP_121328612.1	inference	COORDINATES: similar to AA sequence:RefSeq:WP_015839862.1
NZ_CP026977.1	Protein Homology	CDS	1741492	1741881	.	+	0	ID	cds-WP_121328614.1	Parent	gene-C5E17_RS08255	Name	WP_121328614.1	Dbxref	Genbank:WP_121328614.1	locus_tag	C5E17_RS08255	product	hypothetical protein	protein_id	WP_121328614.1	inference	COORDINATES: similar to AA sequence:RefSeq:WP_015839863.1
NZ_CP026979.1	Protein Homology	CDS	1874796	1876481	.	+	0	ID	cds-WP_121265030.1	Parent	gene-C5E19_RS08815	Name	WP_121265030.1	Dbxref	Genbank:WP_121265030.1	locus_tag	C5E19_RS08815	product	DNA-binding protein	protein_id	WP_121265030.1	inference	COORDINATES: similar to AA sequence:RefSeq:WP_015839862.1
NZ_CP026979.1	Protein Homology	CDS	1876526	1876942	.	+	0	ID	cds-WP_121265032.1	Parent	gene-C5E19_RS08820	Name	WP_121265032.1	Dbxref	Genbank:WP_121265032.1	locus_tag	C5E19_RS08820	product	hypothetical protein	protein_id	WP_121265032.1	inference	COORDINATES: similar to AA sequence:RefSeq:WP_015839863.1
NZ_CP026980.1	Protein Homology	CDS	2031138	2032823	.	+	0	ID	cds-WP_121265030.1	Parent	gene-C5E20_RS09780	Name	WP_121265030.1	Dbxref	Genbank:WP_121265030.1	locus_tag	C5E20_RS09780	product	DNA-binding protein	protein_id	WP_121265030.1	inference	COORDINATES: similar to AA sequence:RefSeq:WP_015839862.1
NZ_CP026980.1	Protein Homology	CDS	2032868	2033284	.	+	0	ID	cds-WP_121265032.1	Parent	gene-C5E20_RS09785	Name	WP_121265032.1	Dbxref	Genbank:WP_121265032.1	locus_tag	C5E20_RS09785	product	hypothetical protein	protein_id	WP_121265032.1	inference	COORDINATES: similar to AA sequence:RefSeq:WP_015839863.1
NZ_CP032761.1	Protein Homology	CDS	3730068	3732395	.	+	0	ID	cds-WP_074198789.1	Parent	gene-PA268_RS18055	Name	WP_074198789.1	Dbxref	Genbank:WP_074198789.1	locus_tag	PA268_RS18055	product	hypothetical protein	protein_id	WP_074198789.1	inference	COORDINATES: similar to AA sequence:RefSeq:WP_008041742.1
NZ_CP032761.1	GeneMarkS-2+	CDS	3732487	3732807	.	+	0	ID	cds-WP_124084210.1	Parent	gene-PA268_RS18060	Name	WP_124084210.1	Dbxref	Genbank:WP_124084210.1	locus_tag	PA268_RS18060	product	hypothetical protein	protein_id	WP_124084210.1	inference	COORDINATES: ab initio prediction:GeneMarkS-2+
NZ_CP032761.1	GeneMarkS-2+	CDS	4824812	4825132	.	-	0	ID	cds-WP_124084210.1-2	Parent	gene-PA268_RS23280	Name	WP_124084210.1	Dbxref	Genbank:WP_124084210.1	locus_tag	PA268_RS23280	product	hypothetical protein	protein_id	WP_124084210.1	inference	COORDINATES: ab initio prediction:GeneMarkS-2+
NZ_CP032761.1	Protein Homology	CDS	4825224	4827551	.	-	0	ID	cds-WP_074198789.1-2	Parent	gene-PA268_RS23285	Name	WP_074198789.1	Dbxref	Genbank:WP_074198789.1	locus_tag	PA268_RS23285	product	hypothetical protein	protein_id	WP_074198789.1	inference	COORDINATES: similar to AA sequence:RefSeq:WP_008041742.1
NZ_CP032831.1	GeneMarkS-2+	CDS	1021587	1022384	.	+	0	ID	cds-WP_162985093.1	Parent	gene-D9K63_RS28620	Name	WP_162985093.1	Dbxref	Genbank:WP_162985093.1	locus_tag	D9K63_RS28620	product	hypothetical protein	protein_id	WP_162985093.1	inference	COORDINATES: ab initio prediction:GeneMarkS-2+
NZ_CP032831.1	GeneMarkS-2+	CDS	1022396	1022797	.	+	0	ID	cds-WP_121015722.1	Parent	gene-D9K63_RS05140	Name	WP_121015722.1	Dbxref	Genbank:WP_121015722.1	locus_tag	D9K63_RS05140	product	hypothetical protein	protein_id	WP_121015722.1	inference	COORDINATES: ab initio prediction:GeneMarkS-2+
NZ_CP032897.1	Protein Homology	CDS	63110	63370	.	-	0	ID	cds-WP_001514822.1	Parent	gene-D9T11_RS01515	Name	WP_001514822.1	Dbxref	Genbank:WP_001514822.1	locus_tag	D9T11_RS01515	product	hypothetical protein	protein_id	WP_001514822.1	inference	COORDINATES: similar to AA sequence:RefSeq:WP_001514822.1
NZ_CP032897.1	Protein Homology	CDS	63487	65556	.	-	0	ID	cds-WP_121527136.1	Parent	gene-D9T11_RS01520	Name	WP_121527136.1	Dbxref	Genbank:WP_121527136.1	locus_tag	D9T11_RS01520	product	integrase	protein_id	WP_121527136.1	inference	COORDINATES: similar to AA sequence:RefSeq:WP_001697682.1
NZ_CP024677.1	Protein Homology	CDS	328458	330089	.	+	0	ID	cds-WP_121581455.1	Parent	gene-CUC48_RS01520	Name	WP_121581455.1	Dbxref	Genbank:WP_121581455.1	locus_tag	CUC48_RS01520	product	DNA-binding protein	protein_id	WP_121581455.1	inference	COORDINATES: similar to AA sequence:RefSeq:NP_311537.1
NZ_CP024677.1	Protein Homology	CDS	330090	330488	.	+	0	ID	cds-WP_007705378.1	Parent	gene-CUC48_RS01525	Name	WP_007705378.1	Dbxref	Genbank:WP_007705378.1	locus_tag	CUC48_RS01525	product	hypothetical protein	protein_id	WP_007705378.1	inference	COORDINATES: similar to AA sequence:RefSeq:NP_311536.1
NZ_CP032989.1	Protein Homology	CDS	1725358	1726989	.	+	0	ID	cds-WP_023142838.1	Parent	gene-D9V55_RS08710	Name	WP_023142838.1	Dbxref	Genbank:WP_023142838.1	locus_tag	D9V55_RS08710	product	hypothetical protein	protein_id	WP_023142838.1	inference	COORDINATES: similar to AA sequence:RefSeq:NP_311537.1
NZ_CP032989.1	Protein Homology	CDS	1726990	1727388	.	+	0	ID	cds-WP_001052044.1	Parent	gene-D9V55_RS08715	Name	WP_001052044.1	Dbxref	Genbank:WP_001052044.1	locus_tag	D9V55_RS08715	product	hypothetical protein	protein_id	WP_001052044.1	inference	COORDINATES: similar to AA sequence:RefSeq:NP_311536.1
NZ_CP032992.1	Protein Homology	CDS	4240043	4240303	.	-	0	ID	cds-WP_001552205.1	Parent	gene-D9V54_RS20955	Name	WP_001552205.1	Dbxref	Genbank:WP_001552205.1	locus_tag	D9V54_RS20955	product	hypothetical protein	protein_id	WP_001552205.1	inference	COORDINATES: similar to AA sequence:RefSeq:WP_001552205.1
NZ_CP032992.1	Protein Homology	CDS	4240455	4242488	.	-	0	ID	cds-WP_000807722.1	Parent	gene-D9V54_RS20960	Name	WP_000807722.1	Dbxref	Genbank:WP_000807722.1	locus_tag	D9V54_RS20960	product	hypothetical protein	protein_id	WP_000807722.1	inference	COORDINATES: similar to AA sequence:RefSeq:WP_001697682.1
NZ_CP022562.1	Protein Homology	CDS	631774	633771	.	+	0	ID	cds-WP_121757517.1	Parent	gene-CHR29_RS02865	Name	WP_121757517.1	Dbxref	Genbank:WP_121757517.1,GeneID:49866639	locus_tag	CHR29_RS02865	product	integrase	protein_id	WP_121757517.1	inference	COORDINATES: similar to AA sequence:RefSeq:WP_009681597.1
NZ_CP022562.1	Protein Homology	CDS	633771	634187	.	+	0	ID	cds-WP_121757518.1	Parent	gene-CHR29_RS02870	Name	WP_121757518.1	Dbxref	Genbank:WP_121757518.1,GeneID:49866640	locus_tag	CHR29_RS02870	product	hypothetical protein	protein_id	WP_121757518.1	inference	COORDINATES: similar to AA sequence:RefSeq:WP_003381885.1
NZ_CP033104.1	Protein Homology	CDS	262773	263132	.	-	0	ID	cds-WP_003253491.1	Parent	gene-D8767_RS01275	Name	WP_003253491.1	Dbxref	Genbank:WP_003253491.1	locus_tag	D8767_RS01275	product	hypothetical protein	protein_id	WP_003253491.1	inference	COORDINATES: similar to AA sequence:RefSeq:WP_003253491.1
NZ_CP033104.1	Protein Homology	CDS	263129	265531	.	-	0	ID	cds-WP_003253492.1	Parent	gene-D8767_RS01280	Name	WP_003253492.1	Dbxref	Genbank:WP_003253492.1	locus_tag	D8767_RS01280	product	hypothetical protein	protein_id	WP_003253492.1	inference	COORDINATES: similar to AA sequence:RefSeq:WP_003253492.1
NZ_CP033104.1	Protein Homology	CDS	5612346	5612762	.	-	0	ID	cds-WP_121757518.1	Parent	gene-D8767_RS26510	Name	WP_121757518.1	Dbxref	Genbank:WP_121757518.1	locus_tag	D8767_RS26510	product	hypothetical protein	protein_id	WP_121757518.1	inference	COORDINATES: similar to AA sequence:RefSeq:WP_003381885.1
NZ_CP033104.1	Protein Homology	CDS	5612762	5614759	.	-	0	ID	cds-WP_122048462.1	Parent	gene-D8767_RS26515	Name	WP_122048462.1	Dbxref	Genbank:WP_122048462.1	locus_tag	D8767_RS26515	product	integrase	protein_id	WP_122048462.1	inference	COORDINATES: similar to AA sequence:RefSeq:WP_009681597.1
NZ_CP033137.1	Protein Homology	CDS	1150430	1150849	.	-	0	ID	cds-WP_122044949.1	Parent	gene-D0812_RS05495	Name	WP_122044949.1	Dbxref	Genbank:WP_122044949.1	locus_tag	D0812_RS05495	product	hypothetical protein	protein_id	WP_122044949.1	inference	COORDINATES: similar to AA sequence:RefSeq:WP_019440461.1
NZ_CP033137.1	Protein Homology	CDS	1150860	1153181	.	-	0	ID	cds-WP_122044950.1	Parent	gene-D0812_RS05500	Name	WP_122044950.1	Dbxref	Genbank:WP_122044950.1	locus_tag	D0812_RS05500	product	hypothetical protein	protein_id	WP_122044950.1	inference	COORDINATES: similar to AA sequence:RefSeq:WP_019440460.1
NZ_CP033144.1	Protein Homology	CDS	664423	664842	.	-	0	ID	cds-WP_045062733.1	Parent	gene-D0856_RS03130	Name	WP_045062733.1	Dbxref	Genbank:WP_045062733.1	locus_tag	D0856_RS03130	product	hypothetical protein	protein_id	WP_045062733.1	inference	COORDINATES: similar to AA sequence:RefSeq:WP_019440461.1
NZ_CP033144.1	Protein Homology	CDS	664853	667173	.	-	0	ID	cds-D0856_RS03135	Parent	gene-D0856_RS03135	locus_tag	D0856_RS03135	product	hypothetical protein	inference	COORDINATES: similar to AA sequence:RefSeq:WP_019440460.1
NZ_CP031649.1	GeneMarkS-2+	CDS	895742	897571	.	+	0	ID	cds-WP_122457802.1	Parent	gene-D0A61_RS04250	Name	WP_122457802.1	Dbxref	Genbank:WP_122457802.1	locus_tag	D0A61_RS04250	product	integrase	protein_id	WP_122457802.1	inference	COORDINATES: ab initio prediction:GeneMarkS-2+
NZ_CP031649.1	Protein Homology	CDS	897584	898003	.	+	0	ID	cds-WP_122457804.1	Parent	gene-D0A61_RS04255	Name	WP_122457804.1	Dbxref	Genbank:WP_122457804.1	locus_tag	D0A61_RS04255	product	hypothetical protein	protein_id	WP_122457804.1	inference	COORDINATES: similar to AA sequence:RefSeq:WP_003381885.1
NZ_CP033078.1	GeneMarkS-2+	CDS	331131	333356	.	+	0	ID	cds-WP_123015250.1	Parent	gene-EAE30_RS06665	Name	WP_123015250.1	Dbxref	Genbank:WP_123015250.1	locus_tag	EAE30_RS06665	product	hypothetical protein	protein_id	WP_123015250.1	inference	COORDINATES: ab initio prediction:GeneMarkS-2+
NZ_CP033078.1	Protein Homology	CDS	333356	333850	.	+	0	ID	cds-WP_089518581.1	Parent	gene-EAE30_RS06670	Name	WP_089518581.1	Dbxref	Genbank:WP_089518581.1	locus_tag	EAE30_RS06670	product	hypothetical protein	protein_id	WP_089518581.1	inference	COORDINATES: similar to AA sequence:RefSeq:WP_008467575.1
NZ_CP029927.1	Protein Homology	CDS	4278854	4280863	.	+	0	ID	cds-WP_050185835.1	Parent	gene-SM217103_RS21820	Name	WP_050185835.1	Dbxref	Genbank:WP_050185835.1	locus_tag	SM217103_RS21820	product	integrase	protein_id	WP_050185835.1	inference	COORDINATES: similar to AA sequence:RefSeq:WP_013260486.1
NZ_CP029927.1	Protein Homology	CDS	4280856	4281332	.	+	0	ID	cds-WP_050185834.1	Parent	gene-SM217103_RS21825	Name	WP_050185834.1	Dbxref	Genbank:WP_050185834.1	locus_tag	SM217103_RS21825	product	hypothetical protein	protein_id	WP_050185834.1	inference	COORDINATES: similar to AA sequence:RefSeq:WP_013260487.1
NZ_CP029918.1	Protein Homology	CDS	4278842	4280851	.	+	0	ID	cds-WP_050185835.1	Parent	gene-SM232103_RS21810	Name	WP_050185835.1	Dbxref	Genbank:WP_050185835.1	locus_tag	SM232103_RS21810	product	integrase	protein_id	WP_050185835.1	inference	COORDINATES: similar to AA sequence:RefSeq:WP_013260486.1
NZ_CP029918.1	Protein Homology	CDS	4280844	4281320	.	+	0	ID	cds-WP_050185834.1	Parent	gene-SM232103_RS21815	Name	WP_050185834.1	Dbxref	Genbank:WP_050185834.1	locus_tag	SM232103_RS21815	product	hypothetical protein	protein_id	WP_050185834.1	inference	COORDINATES: similar to AA sequence:RefSeq:WP_013260487.1
NZ_CP029908.1	Protein Homology	CDS	4279281	4281290	.	+	0	ID	cds-WP_050185835.1	Parent	gene-SM239103_RS21810	Name	WP_050185835.1	Dbxref	Genbank:WP_050185835.1	locus_tag	SM239103_RS21810	product	integrase	protein_id	WP_050185835.1	inference	COORDINATES: similar to AA sequence:RefSeq:WP_013260486.1
NZ_CP029908.1	Protein Homology	CDS	4281283	4281759	.	+	0	ID	cds-WP_050185834.1	Parent	gene-SM239103_RS21815	Name	WP_050185834.1	Dbxref	Genbank:WP_050185834.1	locus_tag	SM239103_RS21815	product	hypothetical protein	protein_id	WP_050185834.1	inference	COORDINATES: similar to AA sequence:RefSeq:WP_013260487.1
NZ_CP033604.1	Protein Homology	CDS	545759	546238	.	-	0	ID	cds-WP_049866848.1	Parent	gene-EFI48_RS02605	Name	WP_049866848.1	Dbxref	Genbank:WP_049866848.1	locus_tag	EFI48_RS02605	product	hypothetical protein	protein_id	WP_049866848.1	inference	COORDINATES: similar to AA sequence:RefSeq:WP_017109377.1
NZ_CP033604.1	Protein Homology	CDS	546226	548103	.	-	0	ID	cds-WP_041207315.1	Parent	gene-EFI48_RS02610	Name	WP_041207315.1	Dbxref	Genbank:WP_041207315.1	locus_tag	EFI48_RS02610	product	integrase	protein_id	WP_041207315.1	inference	COORDINATES: similar to AA sequence:RefSeq:WP_017109378.1
NZ_CP033605.1	Protein Homology	CDS	3596977	3597375	.	-	0	ID	cds-WP_001052051.1	Parent	gene-EEL45_RS19020	Name	WP_001052051.1	Dbxref	Genbank:WP_001052051.1	locus_tag	EEL45_RS19020	product	hypothetical protein	protein_id	WP_001052051.1	inference	COORDINATES: similar to AA sequence:RefSeq:NP_311536.1
NZ_CP033605.1	Protein Homology	CDS	3597376	3599007	.	-	0	ID	cds-WP_001059531.1	Parent	gene-EEL45_RS19025	Name	WP_001059531.1	Dbxref	Genbank:WP_001059531.1	locus_tag	EEL45_RS19025	product	DNA-binding protein	protein_id	WP_001059531.1	inference	COORDINATES: similar to AA sequence:RefSeq:NP_311537.1
NZ_CP033683.1	Protein Homology	CDS	4135497	4135892	.	-	0	ID	cds-WP_164489319.1	Parent	gene-EFT36_RS26095	Name	WP_164489319.1	Dbxref	Genbank:WP_164489319.1	locus_tag	EFT36_RS26095	product	hypothetical protein	protein_id	WP_164489319.1	inference	COORDINATES: similar to AA sequence:RefSeq:WP_016246686.1
NZ_CP033683.1	Protein Homology	CDS	4135915	4137795	.	-	0	ID	cds-WP_123629458.1	Parent	gene-EFT36_RS19570	Name	WP_123629458.1	Dbxref	Genbank:WP_123629458.1	locus_tag	EFT36_RS19570	product	DNA-binding protein	protein_id	WP_123629458.1	inference	COORDINATES: similar to AA sequence:RefSeq:WP_001059595.1
NZ_CP033800.1	Protein Homology	CDS	4157881	4159755	.	+	0	ID	cds-WP_042193592.1	Parent	gene-EGY04_RS22115	Name	WP_042193592.1	Dbxref	Genbank:WP_042193592.1	locus_tag	EGY04_RS22115	product	DNA-binding protein	protein_id	WP_042193592.1	inference	COORDINATES: similar to AA sequence:RefSeq:WP_001059595.1
NZ_CP033800.1	Protein Homology	CDS	4159770	4160156	.	+	0	ID	cds-WP_042193589.1	Parent	gene-EGY04_RS22120	Name	WP_042193589.1	Dbxref	Genbank:WP_042193589.1	locus_tag	EGY04_RS22120	product	hypothetical protein	protein_id	WP_042193589.1	inference	COORDINATES: similar to AA sequence:RefSeq:WP_001549556.1
NZ_CP033817.1	Protein Homology	CDS	453546	453932	.	-	0	ID	cds-WP_024623158.1	Parent	gene-EGY11_RS02145	Name	WP_024623158.1	Dbxref	Genbank:WP_024623158.1	locus_tag	EGY11_RS02145	product	hypothetical protein	protein_id	WP_024623158.1	inference	COORDINATES: similar to AA sequence:RefSeq:WP_001549556.1
NZ_CP033817.1	Protein Homology	CDS	453947	455821	.	-	0	ID	cds-WP_032723349.1	Parent	gene-EGY11_RS02150	Name	WP_032723349.1	Dbxref	Genbank:WP_032723349.1	locus_tag	EGY11_RS02150	product	DNA-binding protein	protein_id	WP_032723349.1	inference	COORDINATES: similar to AA sequence:RefSeq:WP_001059595.1
NZ_CP033832.1	GeneMarkS-2+	CDS	6111896	6112306	.	-	0	ID	cds-WP_123789319.1	Parent	gene-EGY23_RS29140	Name	WP_123789319.1	Dbxref	Genbank:WP_123789319.1	locus_tag	EGY23_RS29140	product	hypothetical protein	protein_id	WP_123789319.1	inference	COORDINATES: ab initio prediction:GeneMarkS-2+
NZ_CP033832.1	Protein Homology	CDS	6112308	6114605	.	-	0	ID	cds-WP_023083096.1	Parent	gene-EGY23_RS29145	Name	WP_023083096.1	Dbxref	Genbank:WP_023083096.1	locus_tag	EGY23_RS29145	product	hypothetical protein	protein_id	WP_023083096.1	inference	COORDINATES: similar to AA sequence:RefSeq:WP_008003566.1
NZ_CP027715.1	Protein Homology	CDS	4963778	4965895	.	+	0	ID	cds-WP_124309288.1	Parent	gene-C4K24_RS22145	Name	WP_124309288.1	Dbxref	Genbank:WP_124309288.1	locus_tag	C4K24_RS22145	product	hypothetical protein	protein_id	WP_124309288.1	inference	COORDINATES: similar to AA sequence:RefSeq:WP_015648378.1
NZ_CP027715.1	Protein Homology	CDS	4965895	4966302	.	+	0	ID	cds-WP_124309289.1	Parent	gene-C4K24_RS22150	Name	WP_124309289.1	Dbxref	Genbank:WP_124309289.1	locus_tag	C4K24_RS22150	product	hypothetical protein	protein_id	WP_124309289.1	inference	COORDINATES: similar to AA sequence:RefSeq:WP_019396225.1
NZ_CP027756.1	Protein Homology	CDS	6340381	6342782	.	+	0	ID	cds-C4K01_RS29445	Parent	gene-C4K01_RS29445	locus_tag	C4K01_RS29445	product	hypothetical protein	inference	COORDINATES: similar to AA sequence:RefSeq:WP_003253492.1
NZ_CP027756.1	Protein Homology	CDS	6342779	6343138	.	+	0	ID	cds-WP_003253491.1	Parent	gene-C4K01_RS29450	Name	WP_003253491.1	Dbxref	Genbank:WP_003253491.1	locus_tag	C4K01_RS29450	product	hypothetical protein	protein_id	WP_003253491.1	inference	COORDINATES: similar to AA sequence:RefSeq:WP_003253491.1
NZ_CP027728.1	GeneMarkS-2+	CDS	5166032	5166526	.	-	0	ID	cds-WP_124430601.1	Parent	gene-C4J93_RS23855	Name	WP_124430601.1	Dbxref	Genbank:WP_124430601.1	locus_tag	C4J93_RS23855	product	protein kinase	protein_id	WP_124430601.1	inference	COORDINATES: ab initio prediction:GeneMarkS-2+
NZ_CP027728.1	GeneMarkS-2+	CDS	5166523	5168511	.	-	0	ID	cds-WP_124420953.1	Parent	gene-C4J93_RS23860	Name	WP_124420953.1	Dbxref	Genbank:WP_124420953.1	locus_tag	C4J93_RS23860	product	integrase	protein_id	WP_124420953.1	inference	COORDINATES: ab initio prediction:GeneMarkS-2+
NZ_CP027731.1	GeneMarkS-2+	CDS	5176857	5177351	.	-	0	ID	cds-WP_124420952.1	Parent	gene-C4J90_RS23635	Name	WP_124420952.1	Dbxref	Genbank:WP_124420952.1	locus_tag	C4J90_RS23635	product	protein kinase	protein_id	WP_124420952.1	inference	COORDINATES: ab initio prediction:GeneMarkS-2+
NZ_CP027731.1	GeneMarkS-2+	CDS	5177348	5179336	.	-	0	ID	cds-WP_124420953.1	Parent	gene-C4J90_RS23640	Name	WP_124420953.1	Dbxref	Genbank:WP_124420953.1	locus_tag	C4J90_RS23640	product	integrase	protein_id	WP_124420953.1	inference	COORDINATES: ab initio prediction:GeneMarkS-2+
NZ_CP027759.1	Protein Homology	CDS	2959395	2961509	.	-	0	ID	cds-WP_124370747.1	Parent	gene-C4J86_RS13405	Name	WP_124370747.1	Dbxref	Genbank:WP_124370747.1	locus_tag	C4J86_RS13405	product	hypothetical protein	protein_id	WP_124370747.1	inference	COORDINATES: similar to AA sequence:RefSeq:WP_016980311.1
NZ_CP027759.1	Protein Homology	CDS	2961496	2962284	.	-	0	ID	cds-WP_164487795.1	Parent	gene-C4J86_RS26855	Name	WP_164487795.1	Dbxref	Genbank:WP_164487795.1	locus_tag	C4J86_RS26855	product	integrase	protein_id	WP_164487795.1	inference	COORDINATES: similar to AA sequence:RefSeq:WP_003116959.1
NZ_CP023834.1	Protein Homology	CDS	4378722	4380755	.	+	0	ID	cds-WP_000807722.1	Parent	gene-CRT37_RS21020	Name	WP_000807722.1	Dbxref	Genbank:WP_000807722.1	locus_tag	CRT37_RS21020	product	hypothetical protein	protein_id	WP_000807722.1	inference	COORDINATES: similar to AA sequence:RefSeq:WP_001697682.1
NZ_CP023834.1	Protein Homology	CDS	4380907	4381167	.	+	0	ID	cds-WP_001552205.1	Parent	gene-CRT37_RS21025	Name	WP_001552205.1	Dbxref	Genbank:WP_001552205.1	locus_tag	CRT37_RS21025	product	hypothetical protein	protein_id	WP_001552205.1	inference	COORDINATES: similar to AA sequence:RefSeq:WP_001552205.1
NZ_CP023853.1	Protein Homology	CDS	4721080	4723089	.	+	0	ID	cds-WP_001279565.1	Parent	gene-CRT29_RS23475	Name	WP_001279565.1	Dbxref	Genbank:WP_001279565.1	locus_tag	CRT29_RS23475	product	hypothetical protein	protein_id	WP_001279565.1	inference	COORDINATES: similar to AA sequence:RefSeq:WP_013260486.1
NZ_CP023853.1	Protein Homology	CDS	4723082	4723558	.	+	0	ID	cds-WP_000240784.1	Parent	gene-CRT29_RS23480	Name	WP_000240784.1	Dbxref	Genbank:WP_000240784.1	locus_tag	CRT29_RS23480	product	hypothetical protein	protein_id	WP_000240784.1	inference	COORDINATES: similar to AA sequence:RefSeq:WP_013260487.1
NZ_CP023826.1	Protein Homology	CDS	3043058	3043441	.	-	0	ID	cds-WP_078207319.1	Parent	gene-CRT43_RS15450	Name	WP_078207319.1	Dbxref	Genbank:WP_078207319.1	locus_tag	CRT43_RS15450	product	hypothetical protein	protein_id	WP_078207319.1	inference	COORDINATES: similar to AA sequence:RefSeq:WP_015854624.1
NZ_CP023826.1	Protein Homology	CDS	3043434	3045080	.	-	0	ID	cds-WP_078207318.1	Parent	gene-CRT43_RS15455	Name	WP_078207318.1	Dbxref	Genbank:WP_078207318.1	locus_tag	CRT43_RS15455	product	hypothetical protein	protein_id	WP_078207318.1	inference	COORDINATES: similar to AA sequence:RefSeq:WP_001474559.1
NZ_CP034148.1	Protein Homology	CDS	2842937	2843362	.	-	0	ID	cds-WP_124890171.1	Parent	gene-CBF16_RS13350	Name	WP_124890171.1	Dbxref	Genbank:WP_124890171.1	locus_tag	CBF16_RS13350	product	hypothetical protein	protein_id	WP_124890171.1	inference	COORDINATES: similar to AA sequence:RefSeq:WP_001052054.1
NZ_CP034148.1	Protein Homology	CDS	2843363	2844994	.	-	0	ID	cds-WP_124890172.1	Parent	gene-CBF16_RS13355	Name	WP_124890172.1	Dbxref	Genbank:WP_124890172.1	locus_tag	CBF16_RS13355	product	DNA-binding protein	protein_id	WP_124890172.1	inference	COORDINATES: similar to AA sequence:RefSeq:WP_000181754.1
NZ_CP040699.1	Protein Homology	CDS	4021578	4021964	.	-	0	ID	cds-WP_022544697.1	Parent	gene-EA486_RS19605	Name	WP_022544697.1	Dbxref	Genbank:WP_022544697.1	locus_tag	EA486_RS19605	product	hypothetical protein	protein_id	WP_022544697.1	inference	COORDINATES: similar to AA sequence:RefSeq:WP_001549556.1
NZ_CP040699.1	Protein Homology	CDS	4021979	4023853	.	-	0	ID	cds-WP_022544696.1	Parent	gene-EA486_RS19610	Name	WP_022544696.1	Dbxref	Genbank:WP_022544696.1	locus_tag	EA486_RS19610	product	DNA-binding protein	protein_id	WP_022544696.1	inference	COORDINATES: similar to AA sequence:RefSeq:WP_001059595.1
NZ_AP019195.1	GeneMarkS-2+	CDS	1545826	1546239	.	-	0	ID	cds-WP_125117153.1	Parent	gene-EJL47_RS07490	Name	WP_125117153.1	Dbxref	Genbank:WP_125117153.1	locus_tag	EJL47_RS07490	product	hypothetical protein	protein_id	WP_125117153.1	inference	COORDINATES: ab initio prediction:GeneMarkS-2+
NZ_AP019195.1	GeneMarkS-2+	CDS	1546239	1548305	.	-	0	ID	cds-WP_125117154.1	Parent	gene-EJL47_RS07495	Name	WP_125117154.1	Dbxref	Genbank:WP_125117154.1	locus_tag	EJL47_RS07495	product	integrase	protein_id	WP_125117154.1	inference	COORDINATES: ab initio prediction:GeneMarkS-2+
NZ_AP019195.1	GeneMarkS-2+	CDS	4162615	4164777	.	+	0	ID	cds-WP_125117520.1	Parent	gene-EJL47_RS19560	Name	WP_125117520.1	Dbxref	Genbank:WP_125117520.1	locus_tag	EJL47_RS19560	product	integrase	protein_id	WP_125117520.1	inference	COORDINATES: ab initio prediction:GeneMarkS-2+
NZ_AP019195.1	Protein Homology	CDS	4164770	4165180	.	+	0	ID	cds-WP_053288791.1	Parent	gene-EJL47_RS19565	Name	WP_053288791.1	Dbxref	Genbank:WP_053288791.1	locus_tag	EJL47_RS19565	product	hypothetical protein	protein_id	WP_053288791.1	inference	COORDINATES: similar to AA sequence:RefSeq:WP_017047120.1
NZ_AP019189.1	Protein Homology	CDS	4388560	4388820	.	-	0	ID	cds-WP_001552205.1	Parent	gene-B7R44_RS21875	Name	WP_001552205.1	Dbxref	Genbank:WP_001552205.1	locus_tag	B7R44_RS21875	product	hypothetical protein	protein_id	WP_001552205.1	inference	COORDINATES: similar to AA sequence:RefSeq:WP_001552205.1
NZ_AP019189.1	Protein Homology	CDS	4388972	4391005	.	-	0	ID	cds-WP_000807722.1	Parent	gene-B7R44_RS21880	Name	WP_000807722.1	Dbxref	Genbank:WP_000807722.1	locus_tag	B7R44_RS21880	product	hypothetical protein	protein_id	WP_000807722.1	inference	COORDINATES: similar to AA sequence:RefSeq:WP_001697682.1
NZ_CP024707.1	Protein Homology	CDS	1305736	1307367	.	+	0	ID	cds-WP_029884402.1	Parent	gene-CTM43_RS06530	Name	WP_029884402.1	Dbxref	Genbank:WP_029884402.1	locus_tag	CTM43_RS06530	product	DNA-binding protein	protein_id	WP_029884402.1	inference	COORDINATES: similar to AA sequence:RefSeq:WP_000181754.1
NZ_CP024707.1	Protein Homology	CDS	1307368	1307772	.	+	0	ID	cds-WP_029884403.1	Parent	gene-CTM43_RS06535	Name	WP_029884403.1	Dbxref	Genbank:WP_029884403.1	locus_tag	CTM43_RS06535	product	hypothetical protein	protein_id	WP_029884403.1	inference	COORDINATES: similar to AA sequence:RefSeq:WP_001052054.1
NZ_CP024707.1	Protein Homology	CDS	1567595	1569601	.	+	0	ID	cds-WP_000132386.1	Parent	gene-CTM43_RS07825	Name	WP_000132386.1	Dbxref	Genbank:WP_000132386.1	locus_tag	CTM43_RS07825	product	hypothetical protein	protein_id	WP_000132386.1	inference	COORDINATES: similar to AA sequence:RefSeq:WP_000132386.1
NZ_CP024707.1	Protein Homology	CDS	1569616	1570014	.	+	0	ID	cds-WP_001062148.1	Parent	gene-CTM43_RS07830	Name	WP_001062148.1	Dbxref	Genbank:WP_001062148.1	locus_tag	CTM43_RS07830	product	hypothetical protein	protein_id	WP_001062148.1	inference	COORDINATES: similar to AA sequence:RefSeq:WP_001062148.1
NZ_CP034281.1	Protein Homology	CDS	4801979	4802365	.	-	0	ID	cds-WP_001062149.1	Parent	gene-EI552_RS23945	Name	WP_001062149.1	Dbxref	Genbank:WP_001062149.1	locus_tag	EI552_RS23945	product	hypothetical protein	protein_id	WP_001062149.1	inference	COORDINATES: similar to AA sequence:RefSeq:WP_001549556.1
NZ_CP034281.1	Protein Homology	CDS	4802380	4804254	.	-	0	ID	cds-WP_040251990.1	Parent	gene-EI552_RS23950	Name	WP_040251990.1	Dbxref	Genbank:WP_040251990.1	locus_tag	EI552_RS23950	product	DNA-binding protein	protein_id	WP_040251990.1	inference	COORDINATES: similar to AA sequence:RefSeq:WP_001059595.1
NZ_CP034436.1	GeneMarkS-2+	CDS	3122174	3123547	.	+	0	ID	cds-WP_126026269.1	Parent	gene-EJP73_RS14810	Name	WP_126026269.1	Dbxref	Genbank:WP_126026269.1	locus_tag	EJP73_RS14810	product	hypothetical protein	protein_id	WP_126026269.1	inference	COORDINATES: ab initio prediction:GeneMarkS-2+
NZ_CP034436.1	GeneMarkS-2+	CDS	3123559	3124479	.	+	0	ID	cds-WP_126026270.1	Parent	gene-EJP73_RS14815	Name	WP_126026270.1	Dbxref	Genbank:WP_126026270.1	locus_tag	EJP73_RS14815	product	hypothetical protein	protein_id	WP_126026270.1	inference	COORDINATES: ab initio prediction:GeneMarkS-2+
NZ_CP033056.1	Protein Homology	CDS	396288	397919	.	+	0	ID	cds-WP_126117283.1	Parent	gene-D8758_RS01935	Name	WP_126117283.1	Dbxref	Genbank:WP_126117283.1	locus_tag	D8758_RS01935	product	DNA-binding protein	protein_id	WP_126117283.1	inference	COORDINATES: similar to AA sequence:RefSeq:NP_311537.1
NZ_CP033056.1	Protein Homology	CDS	397920	398318	.	+	0	ID	cds-WP_001052044.1	Parent	gene-D8758_RS01940	Name	WP_001052044.1	Dbxref	Genbank:WP_001052044.1	locus_tag	D8758_RS01940	product	hypothetical protein	protein_id	WP_001052044.1	inference	COORDINATES: similar to AA sequence:RefSeq:NP_311536.1
NZ_CP025862.1	Protein Homology	CDS	192238	192636	.	-	0	ID	cds-WP_004200789.1	Parent	gene-CXX10_RS01020	Name	WP_004200789.1	Dbxref	Genbank:WP_004200789.1	locus_tag	CXX10_RS01020	product	hypothetical protein	protein_id	WP_004200789.1	inference	COORDINATES: similar to AA sequence:RefSeq:WP_002953967.1
NZ_CP025862.1	Protein Homology	CDS	192646	194250	.	-	0	ID	cds-WP_001399631.1	Parent	gene-CXX10_RS01025	Name	WP_001399631.1	Dbxref	Genbank:WP_001399631.1	locus_tag	CXX10_RS01025	product	hypothetical protein	protein_id	WP_001399631.1	inference	COORDINATES: similar to AA sequence:RefSeq:WP_001399631.1
NZ_CP025862.1	Protein Homology	CDS	3399400	3399819	.	-	0	ID	cds-WP_000038766.1	Parent	gene-CXX10_RS16910	Name	WP_000038766.1	Dbxref	Genbank:WP_000038766.1	locus_tag	CXX10_RS16910	product	hypothetical protein	protein_id	WP_000038766.1	inference	COORDINATES: similar to AA sequence:RefSeq:WP_000038766.1
NZ_CP025862.1	Protein Homology	CDS	3399800	3401770	.	-	0	ID	cds-WP_000186191.1	Parent	gene-CXX10_RS16915	Name	WP_000186191.1	Dbxref	Genbank:WP_000186191.1	locus_tag	CXX10_RS16915	product	hypothetical protein	protein_id	WP_000186191.1	inference	COORDINATES: similar to AA sequence:RefSeq:WP_000186191.1
NZ_CP025910.1	Protein Homology	CDS	521881	523485	.	+	0	ID	cds-WP_001399631.1	Parent	gene-CXW77_RS02540	Name	WP_001399631.1	Dbxref	Genbank:WP_001399631.1	locus_tag	CXW77_RS02540	product	hypothetical protein	protein_id	WP_001399631.1	inference	COORDINATES: similar to AA sequence:RefSeq:WP_001399631.1
NZ_CP025910.1	Protein Homology	CDS	523495	523893	.	+	0	ID	cds-WP_004200789.1	Parent	gene-CXW77_RS02545	Name	WP_004200789.1	Dbxref	Genbank:WP_004200789.1	locus_tag	CXW77_RS02545	product	hypothetical protein	protein_id	WP_004200789.1	inference	COORDINATES: similar to AA sequence:RefSeq:WP_002953967.1
NZ_CP025910.1	Protein Homology	CDS	2321693	2323663	.	+	0	ID	cds-WP_000186191.1	Parent	gene-CXW77_RS11340	Name	WP_000186191.1	Dbxref	Genbank:WP_000186191.1	locus_tag	CXW77_RS11340	product	hypothetical protein	protein_id	WP_000186191.1	inference	COORDINATES: similar to AA sequence:RefSeq:WP_000186191.1
NZ_CP025910.1	Protein Homology	CDS	2323644	2324063	.	+	0	ID	cds-WP_000038766.1	Parent	gene-CXW77_RS11345	Name	WP_000038766.1	Dbxref	Genbank:WP_000038766.1	locus_tag	CXW77_RS11345	product	hypothetical protein	protein_id	WP_000038766.1	inference	COORDINATES: similar to AA sequence:RefSeq:WP_000038766.1
NZ_CP025920.1	Protein Homology	CDS	1696654	1698258	.	+	0	ID	cds-WP_001399631.1	Parent	gene-CXW53_RS08485	Name	WP_001399631.1	Dbxref	Genbank:WP_001399631.1	locus_tag	CXW53_RS08485	product	hypothetical protein	protein_id	WP_001399631.1	inference	COORDINATES: similar to AA sequence:RefSeq:WP_001399631.1
NZ_CP025920.1	Protein Homology	CDS	1698268	1698666	.	+	0	ID	cds-WP_004200789.1	Parent	gene-CXW53_RS08490	Name	WP_004200789.1	Dbxref	Genbank:WP_004200789.1	locus_tag	CXW53_RS08490	product	hypothetical protein	protein_id	WP_004200789.1	inference	COORDINATES: similar to AA sequence:RefSeq:WP_002953967.1
NZ_CP025920.1	Protein Homology	CDS	3496508	3498478	.	+	0	ID	cds-WP_000186191.1	Parent	gene-CXW53_RS17285	Name	WP_000186191.1	Dbxref	Genbank:WP_000186191.1	locus_tag	CXW53_RS17285	product	hypothetical protein	protein_id	WP_000186191.1	inference	COORDINATES: similar to AA sequence:RefSeq:WP_000186191.1
NZ_CP025920.1	Protein Homology	CDS	3498459	3498878	.	+	0	ID	cds-WP_000038766.1	Parent	gene-CXW53_RS17290	Name	WP_000038766.1	Dbxref	Genbank:WP_000038766.1	locus_tag	CXW53_RS17290	product	hypothetical protein	protein_id	WP_000038766.1	inference	COORDINATES: similar to AA sequence:RefSeq:WP_000038766.1
NZ_CP025847.1	Protein Homology	CDS	617801	618220	.	-	0	ID	cds-WP_000038766.1	Parent	gene-CXX15_RS02940	Name	WP_000038766.1	Dbxref	Genbank:WP_000038766.1	locus_tag	CXX15_RS02940	product	hypothetical protein	protein_id	WP_000038766.1	inference	COORDINATES: similar to AA sequence:RefSeq:WP_000038766.1
NZ_CP025847.1	Protein Homology	CDS	618201	620171	.	-	0	ID	cds-WP_000186191.1	Parent	gene-CXX15_RS02945	Name	WP_000186191.1	Dbxref	Genbank:WP_000186191.1	locus_tag	CXX15_RS02945	product	hypothetical protein	protein_id	WP_000186191.1	inference	COORDINATES: similar to AA sequence:RefSeq:WP_000186191.1
NZ_CP025847.1	Protein Homology	CDS	2423319	2423705	.	-	0	ID	cds-WP_129547516.1	Parent	gene-CXX15_RS11780	Name	WP_129547516.1	Dbxref	Genbank:WP_129547516.1	locus_tag	CXX15_RS11780	product	hypothetical protein	protein_id	WP_129547516.1	inference	COORDINATES: similar to AA sequence:RefSeq:WP_001549556.1
NZ_CP025847.1	Protein Homology	CDS	2423720	2425594	.	-	0	ID	cds-WP_129547517.1	Parent	gene-CXX15_RS11785	Name	WP_129547517.1	Dbxref	Genbank:WP_129547517.1	locus_tag	CXX15_RS11785	product	DNA-binding protein	protein_id	WP_129547517.1	inference	COORDINATES: similar to AA sequence:RefSeq:WP_001059595.1
NZ_CP025916.1	Protein Homology	CDS	1655794	1657398	.	+	0	ID	cds-WP_001399631.1	Parent	gene-CXW56_RS08240	Name	WP_001399631.1	Dbxref	Genbank:WP_001399631.1	locus_tag	CXW56_RS08240	product	hypothetical protein	protein_id	WP_001399631.1	inference	COORDINATES: similar to AA sequence:RefSeq:WP_001399631.1
NZ_CP025916.1	Protein Homology	CDS	1657408	1657806	.	+	0	ID	cds-WP_004200789.1	Parent	gene-CXW56_RS08245	Name	WP_004200789.1	Dbxref	Genbank:WP_004200789.1	locus_tag	CXW56_RS08245	product	hypothetical protein	protein_id	WP_004200789.1	inference	COORDINATES: similar to AA sequence:RefSeq:WP_002953967.1
NZ_CP025916.1	Protein Homology	CDS	3458179	3460149	.	+	0	ID	cds-WP_000186191.1	Parent	gene-CXW56_RS17055	Name	WP_000186191.1	Dbxref	Genbank:WP_000186191.1	locus_tag	CXW56_RS17055	product	hypothetical protein	protein_id	WP_000186191.1	inference	COORDINATES: similar to AA sequence:RefSeq:WP_000186191.1
NZ_CP025916.1	Protein Homology	CDS	3460130	3460549	.	+	0	ID	cds-WP_000038766.1	Parent	gene-CXW56_RS17060	Name	WP_000038766.1	Dbxref	Genbank:WP_000038766.1	locus_tag	CXW56_RS17060	product	hypothetical protein	protein_id	WP_000038766.1	inference	COORDINATES: similar to AA sequence:RefSeq:WP_000038766.1
NZ_AP018488.1	Protein Homology	CDS	3591618	3592016	.	-	0	ID	cds-WP_001052051.1	Parent	gene-ECpv15279_RS18815	Name	WP_001052051.1	Dbxref	Genbank:WP_001052051.1	locus_tag	ECpv15279_RS18815	product	hypothetical protein	protein_id	WP_001052051.1	inference	COORDINATES: similar to AA sequence:RefSeq:NP_311536.1
NZ_AP018488.1	Protein Homology	CDS	3592017	3593648	.	-	0	ID	cds-WP_001059531.1	Parent	gene-ECpv15279_RS18820	Name	WP_001059531.1	Dbxref	Genbank:WP_001059531.1	locus_tag	ECpv15279_RS18820	product	DNA-binding protein	protein_id	WP_001059531.1	inference	COORDINATES: similar to AA sequence:RefSeq:NP_311537.1
NZ_CP014470.1	Protein Homology	CDS	2493338	2493745	.	-	0	ID	cds-WP_127120169.1	Parent	gene-AYJ59_RS11555	Name	WP_127120169.1	Dbxref	Genbank:WP_127120169.1	locus_tag	AYJ59_RS11555	product	hypothetical protein	protein_id	WP_127120169.1	inference	COORDINATES: similar to AA sequence:RefSeq:WP_011369752.1
NZ_CP014470.1	Protein Homology	CDS	2493738	2495768	.	-	0	ID	cds-WP_127120170.1	Parent	gene-AYJ59_RS11560	Name	WP_127120170.1	Dbxref	Genbank:WP_127120170.1	locus_tag	AYJ59_RS11560	product	integrase	protein_id	WP_127120170.1	inference	COORDINATES: similar to AA sequence:RefSeq:WP_011369751.1
NZ_CP034717.1	Protein Homology	CDS	1056391	1056810	.	-	0	ID	cds-WP_127173613.1	Parent	gene-ELZ76_RS05210	Name	WP_127173613.1	Dbxref	Genbank:WP_127173613.1	locus_tag	ELZ76_RS05210	product	hypothetical protein	protein_id	WP_127173613.1	inference	COORDINATES: similar to AA sequence:RefSeq:WP_011092660.1
NZ_CP034717.1	GeneMarkS-2+	CDS	1056791	1058764	.	-	0	ID	cds-WP_127173612.1	Parent	gene-ELZ76_RS05215	Name	WP_127173612.1	Dbxref	Genbank:WP_127173612.1	locus_tag	ELZ76_RS05215	product	hypothetical protein	protein_id	WP_127173612.1	inference	COORDINATES: ab initio prediction:GeneMarkS-2+
NZ_CP034697.1	GeneMarkS-2+	CDS	1054043	1056016	.	+	0	ID	cds-WP_127173612.1	Parent	gene-EL009_RS05195	Name	WP_127173612.1	Dbxref	Genbank:WP_127173612.1	locus_tag	EL009_RS05195	product	hypothetical protein	protein_id	WP_127173612.1	inference	COORDINATES: ab initio prediction:GeneMarkS-2+
NZ_CP034697.1	Protein Homology	CDS	1055997	1056416	.	+	0	ID	cds-WP_127173613.1	Parent	gene-EL009_RS05200	Name	WP_127173613.1	Dbxref	Genbank:WP_127173613.1	locus_tag	EL009_RS05200	product	hypothetical protein	protein_id	WP_127173613.1	inference	COORDINATES: similar to AA sequence:RefSeq:WP_011092660.1
NZ_CP034700.1	Protein Homology	CDS	3551289	3551693	.	-	0	ID	cds-WP_127175580.1	Parent	gene-EL006_RS18080	Name	WP_127175580.1	Dbxref	Genbank:WP_127175580.1	locus_tag	EL006_RS18080	product	hypothetical protein	protein_id	WP_127175580.1	inference	COORDINATES: similar to AA sequence:RefSeq:WP_001052054.1
NZ_CP034700.1	Protein Homology	CDS	3551694	3553331	.	-	0	ID	cds-WP_127175581.1	Parent	gene-EL006_RS18085	Name	WP_127175581.1	Dbxref	Genbank:WP_127175581.1	locus_tag	EL006_RS18085	product	DNA-binding protein	protein_id	WP_127175581.1	inference	COORDINATES: similar to AA sequence:RefSeq:WP_000181754.1
NZ_CP034803.1	Protein Homology	CDS	4286084	4287715	.	+	0	ID	cds-WP_001059531.1	Parent	gene-A0I22_RS21850	Name	WP_001059531.1	Dbxref	Genbank:WP_001059531.1	locus_tag	A0I22_RS21850	product	DNA-binding protein	protein_id	WP_001059531.1	inference	COORDINATES: similar to AA sequence:RefSeq:NP_311537.1
NZ_CP034803.1	Protein Homology	CDS	4287716	4288114	.	+	0	ID	cds-WP_001052051.1	Parent	gene-A0I22_RS21855	Name	WP_001052051.1	Dbxref	Genbank:WP_001052051.1	locus_tag	A0I22_RS21855	product	hypothetical protein	protein_id	WP_001052051.1	inference	COORDINATES: similar to AA sequence:RefSeq:NP_311536.1
NZ_CP034792.1	Protein Homology	CDS	343650	345281	.	+	0	ID	cds-WP_001059531.1	Parent	gene-DR788_RS01710	Name	WP_001059531.1	Dbxref	Genbank:WP_001059531.1	locus_tag	DR788_RS01710	product	DNA-binding protein	protein_id	WP_001059531.1	inference	COORDINATES: similar to AA sequence:RefSeq:NP_311537.1
NZ_CP034792.1	Protein Homology	CDS	345282	345680	.	+	0	ID	cds-WP_001052051.1	Parent	gene-DR788_RS01715	Name	WP_001052051.1	Dbxref	Genbank:WP_001052051.1	locus_tag	DR788_RS01715	product	hypothetical protein	protein_id	WP_001052051.1	inference	COORDINATES: similar to AA sequence:RefSeq:NP_311536.1
NZ_CP034794.1	Protein Homology	CDS	3231908	3232306	.	-	0	ID	cds-WP_001052051.1	Parent	gene-A1D74_RS16905	Name	WP_001052051.1	Dbxref	Genbank:WP_001052051.1	locus_tag	A1D74_RS16905	product	hypothetical protein	protein_id	WP_001052051.1	inference	COORDINATES: similar to AA sequence:RefSeq:NP_311536.1
NZ_CP034794.1	Protein Homology	CDS	3232307	3233938	.	-	0	ID	cds-WP_001059531.1	Parent	gene-A1D74_RS16910	Name	WP_001059531.1	Dbxref	Genbank:WP_001059531.1	locus_tag	A1D74_RS16910	product	DNA-binding protein	protein_id	WP_001059531.1	inference	COORDINATES: similar to AA sequence:RefSeq:NP_311537.1
NZ_CP034799.1	Protein Homology	CDS	3317315	3318946	.	+	0	ID	cds-WP_001059531.1	Parent	gene-A0I37_RS16060	Name	WP_001059531.1	Dbxref	Genbank:WP_001059531.1	locus_tag	A0I37_RS16060	product	DNA-binding protein	protein_id	WP_001059531.1	inference	COORDINATES: similar to AA sequence:RefSeq:NP_311537.1
NZ_CP034799.1	Protein Homology	CDS	3318947	3319345	.	+	0	ID	cds-WP_001052051.1	Parent	gene-A0I37_RS16065	Name	WP_001052051.1	Dbxref	Genbank:WP_001052051.1	locus_tag	A0I37_RS16065	product	hypothetical protein	protein_id	WP_001052051.1	inference	COORDINATES: similar to AA sequence:RefSeq:NP_311536.1
NZ_CP034806.1	Protein Homology	CDS	3966147	3966545	.	-	0	ID	cds-WP_001052051.1	Parent	gene-A1D75_RS20735	Name	WP_001052051.1	Dbxref	Genbank:WP_001052051.1	locus_tag	A1D75_RS20735	product	hypothetical protein	protein_id	WP_001052051.1	inference	COORDINATES: similar to AA sequence:RefSeq:NP_311536.1
NZ_CP034806.1	Protein Homology	CDS	3966546	3968177	.	-	0	ID	cds-WP_001059531.1	Parent	gene-A1D75_RS20740	Name	WP_001059531.1	Dbxref	Genbank:WP_001059531.1	locus_tag	A1D75_RS20740	product	DNA-binding protein	protein_id	WP_001059531.1	inference	COORDINATES: similar to AA sequence:RefSeq:NP_311537.1
NZ_CP034801.1	Protein Homology	CDS	3310492	3312123	.	+	0	ID	cds-WP_001059531.1	Parent	gene-AYR10_RS16000	Name	WP_001059531.1	Dbxref	Genbank:WP_001059531.1	locus_tag	AYR10_RS16000	product	DNA-binding protein	protein_id	WP_001059531.1	inference	COORDINATES: similar to AA sequence:RefSeq:NP_311537.1
NZ_CP034801.1	Protein Homology	CDS	3312124	3312522	.	+	0	ID	cds-WP_001052051.1	Parent	gene-AYR10_RS16005	Name	WP_001052051.1	Dbxref	Genbank:WP_001052051.1	locus_tag	AYR10_RS16005	product	hypothetical protein	protein_id	WP_001052051.1	inference	COORDINATES: similar to AA sequence:RefSeq:NP_311536.1
NZ_CP034808.1	Protein Homology	CDS	3316621	3318252	.	+	0	ID	cds-WP_001059531.1	Parent	gene-AYP36_RS16035	Name	WP_001059531.1	Dbxref	Genbank:WP_001059531.1	locus_tag	AYP36_RS16035	product	DNA-binding protein	protein_id	WP_001059531.1	inference	COORDINATES: similar to AA sequence:RefSeq:NP_311537.1
NZ_CP034808.1	Protein Homology	CDS	3318253	3318651	.	+	0	ID	cds-WP_001052051.1	Parent	gene-AYP36_RS16040	Name	WP_001052051.1	Dbxref	Genbank:WP_001052051.1	locus_tag	AYP36_RS16040	product	hypothetical protein	protein_id	WP_001052051.1	inference	COORDINATES: similar to AA sequence:RefSeq:NP_311536.1
NZ_CP022411.1	GeneMarkS-2+	CDS	4982801	4983220	.	-	0	ID	cds-WP_127929402.1	Parent	gene-CCX46_RS22730	Name	WP_127929402.1	Dbxref	Genbank:WP_127929402.1	locus_tag	CCX46_RS22730	product	hypothetical protein	protein_id	WP_127929402.1	inference	COORDINATES: ab initio prediction:GeneMarkS-2+
NZ_CP022411.1	Protein Homology	CDS	4983222	4985543	.	-	0	ID	cds-WP_127929403.1	Parent	gene-CCX46_RS22735	Name	WP_127929403.1	Dbxref	Genbank:WP_127929403.1	locus_tag	CCX46_RS22735	product	hypothetical protein	protein_id	WP_127929403.1	inference	COORDINATES: similar to AA sequence:RefSeq:WP_008041742.1
NZ_CP034970.1	Protein Homology	CDS	3192285	3192722	.	-	0	ID	cds-WP_128162169.1	Parent	gene-EPB12_RS14625	Name	WP_128162169.1	Dbxref	Genbank:WP_128162169.1	locus_tag	EPB12_RS14625	product	hypothetical protein	protein_id	WP_128162169.1	inference	COORDINATES: similar to AA sequence:RefSeq:WP_005087126.1
NZ_CP034970.1	Protein Homology	CDS	3192719	3194419	.	-	0	ID	cds-WP_128162717.1	Parent	gene-EPB12_RS14630	Name	WP_128162717.1	Dbxref	Genbank:WP_128162717.1	locus_tag	EPB12_RS14630	product	hypothetical protein	protein_id	WP_128162717.1	inference	COORDINATES: similar to AA sequence:RefSeq:WP_005087129.1
NZ_CP035033.1	Protein Homology	CDS	469825	471885	.	+	0	ID	cds-WP_128384306.1	Parent	gene-EPV75_RS02175	Name	WP_128384306.1	Dbxref	Genbank:WP_128384306.1	locus_tag	EPV75_RS02175	product	hypothetical protein	protein_id	WP_128384306.1	inference	COORDINATES: similar to AA sequence:RefSeq:WP_006083189.1
NZ_CP035033.1	GeneMarkS-2+	CDS	471885	472316	.	+	0	ID	cds-WP_128384307.1	Parent	gene-EPV75_RS02180	Name	WP_128384307.1	Dbxref	Genbank:WP_128384307.1	locus_tag	EPV75_RS02180	product	hypothetical protein	protein_id	WP_128384307.1	inference	COORDINATES: ab initio prediction:GeneMarkS-2+
NZ_CP035129.1	Protein Homology	CDS	86358	87989	.	+	0	ID	cds-WP_128481872.1	Parent	gene-EQG67_RS00425	Name	WP_128481872.1	Dbxref	Genbank:WP_128481872.1	locus_tag	EQG67_RS00425	product	DNA-binding protein	protein_id	WP_128481872.1	inference	COORDINATES: similar to AA sequence:RefSeq:WP_000181754.1
NZ_CP035129.1	Protein Homology	CDS	87990	88394	.	+	0	ID	cds-WP_128481873.1	Parent	gene-EQG67_RS00430	Name	WP_128481873.1	Dbxref	Genbank:WP_128481873.1	locus_tag	EQG67_RS00430	product	hypothetical protein	protein_id	WP_128481873.1	inference	COORDINATES: similar to AA sequence:RefSeq:WP_001052054.1
NZ_CP026550.1	Protein Homology	CDS	1064881	1066527	.	+	0	ID	cds-WP_063249548.1	Parent	gene-C3B53_RS05320	Name	WP_063249548.1	Dbxref	Genbank:WP_063249548.1	locus_tag	C3B53_RS05320	product	hypothetical protein	protein_id	WP_063249548.1	inference	COORDINATES: similar to AA sequence:RefSeq:WP_001474559.1
NZ_CP026550.1	Protein Homology	CDS	1066520	1066903	.	+	0	ID	cds-WP_060617476.1	Parent	gene-C3B53_RS05325	Name	WP_060617476.1	Dbxref	Genbank:WP_060617476.1	locus_tag	C3B53_RS05325	product	hypothetical protein	protein_id	WP_060617476.1	inference	COORDINATES: similar to AA sequence:RefSeq:WP_015854624.1
NZ_CP035276.1	Protein Homology	CDS	1286266	1288140	.	+	0	ID	cds-WP_059347504.1	Parent	gene-EQ249_RS06295	Name	WP_059347504.1	Dbxref	Genbank:WP_059347504.1	locus_tag	EQ249_RS06295	product	hypothetical protein	protein_id	WP_059347504.1	inference	COORDINATES: similar to AA sequence:RefSeq:WP_001059595.1
NZ_CP035276.1	Protein Homology	CDS	1288155	1288541	.	+	0	ID	cds-WP_001062149.1	Parent	gene-EQ249_RS06300	Name	WP_001062149.1	Dbxref	Genbank:WP_001062149.1	locus_tag	EQ249_RS06300	product	hypothetical protein	protein_id	WP_001062149.1	inference	COORDINATES: similar to AA sequence:RefSeq:WP_001549556.1
NZ_CP035366.1	Protein Homology	CDS	3471544	3471942	.	-	0	ID	cds-WP_001052051.1	Parent	gene-ES669_RS18100	Name	WP_001052051.1	Dbxref	Genbank:WP_001052051.1	locus_tag	ES669_RS18100	product	hypothetical protein	protein_id	WP_001052051.1	inference	COORDINATES: similar to AA sequence:RefSeq:NP_311536.1
NZ_CP035366.1	Protein Homology	CDS	3471943	3473588	.	-	0	ID	cds-ES669_RS18105	Parent	gene-ES669_RS18105	locus_tag	ES669_RS18105	product	DNA-binding protein	inference	COORDINATES: similar to AA sequence:RefSeq:NP_311537.1
NZ_CP026162.1	Protein Homology	CDS	5010010	5010270	.	-	0	ID	cds-WP_001514822.1	Parent	gene-C2M13_RS24880	Name	WP_001514822.1	Dbxref	Genbank:WP_001514822.1	locus_tag	C2M13_RS24880	product	hypothetical protein	protein_id	WP_001514822.1	inference	COORDINATES: similar to AA sequence:RefSeq:WP_001514822.1
NZ_CP026162.1	Protein Homology	CDS	5010422	5012455	.	-	0	ID	cds-WP_016236831.1	Parent	gene-C2M13_RS24885	Name	WP_016236831.1	Dbxref	Genbank:WP_016236831.1	locus_tag	C2M13_RS24885	product	hypothetical protein	protein_id	WP_016236831.1	inference	COORDINATES: similar to AA sequence:RefSeq:WP_001697682.1
NZ_CP025248.1	Protein Homology	CDS	4250036	4250422	.	-	0	ID	cds-WP_001062151.1	Parent	gene-AW88_RS21460	Name	WP_001062151.1	Dbxref	Genbank:WP_001062151.1	locus_tag	AW88_RS21460	product	hypothetical protein	protein_id	WP_001062151.1	inference	COORDINATES: similar to AA sequence:RefSeq:WP_001549556.1
NZ_CP025248.1	Protein Homology	CDS	4250437	4252311	.	-	0	ID	cds-WP_001059595.1	Parent	gene-AW88_RS21465	Name	WP_001059595.1	Dbxref	Genbank:WP_001059595.1	locus_tag	AW88_RS21465	product	hypothetical protein	protein_id	WP_001059595.1	inference	COORDINATES: similar to AA sequence:RefSeq:WP_001059595.1
NZ_CP036177.1	Protein Homology	CDS	4354990	4355250	.	-	0	ID	cds-WP_001552205.1	Parent	gene-EYD11_RS21180	Name	WP_001552205.1	Dbxref	Genbank:WP_001552205.1	locus_tag	EYD11_RS21180	product	hypothetical protein	protein_id	WP_001552205.1	inference	COORDINATES: similar to AA sequence:RefSeq:WP_001552205.1
NZ_CP036177.1	Protein Homology	CDS	4355402	4357435	.	-	0	ID	cds-WP_000807722.1	Parent	gene-EYD11_RS21185	Name	WP_000807722.1	Dbxref	Genbank:WP_000807722.1	locus_tag	EYD11_RS21185	product	hypothetical protein	protein_id	WP_000807722.1	inference	COORDINATES: similar to AA sequence:RefSeq:WP_001697682.1
NZ_CP034759.1	Protein Homology	CDS	1950744	1951241	.	-	0	ID	cds-WP_130601286.1	Parent	gene-EMK97_RS08655	Name	WP_130601286.1	Dbxref	Genbank:WP_130601286.1	locus_tag	EMK97_RS08655	product	hypothetical protein	protein_id	WP_130601286.1	inference	COORDINATES: similar to AA sequence:RefSeq:WP_008467575.1
NZ_CP034759.1	GeneMarkS-2+	CDS	1951241	1953487	.	-	0	ID	cds-WP_130601288.1	Parent	gene-EMK97_RS08660	Name	WP_130601288.1	Dbxref	Genbank:WP_130601288.1	locus_tag	EMK97_RS08660	product	hypothetical protein	protein_id	WP_130601288.1	inference	COORDINATES: ab initio prediction:GeneMarkS-2+
NZ_AP019193.1	Protein Homology	CDS	388866	389285	.	-	0	ID	cds-WP_005895563.1	Parent	gene-EZU31_RS01815	Name	WP_005895563.1	Dbxref	Genbank:WP_005895563.1	locus_tag	EZU31_RS01815	product	hypothetical protein	protein_id	WP_005895563.1	inference	COORDINATES: similar to AA sequence:RefSeq:WP_005895563.1
NZ_AP019193.1	Protein Homology	CDS	389282	390967	.	-	0	ID	cds-WP_130633345.1	Parent	gene-EZU31_RS01820	Name	WP_130633345.1	Dbxref	Genbank:WP_130633345.1	locus_tag	EZU31_RS01820	product	integrase	protein_id	WP_130633345.1	inference	COORDINATES: similar to AA sequence:RefSeq:WP_005895567.1
NZ_CP036202.1	Protein Homology	CDS	1105773	1106033	.	-	0	ID	cds-WP_001552205.1	Parent	gene-D9K49_RS05335	Name	WP_001552205.1	Dbxref	Genbank:WP_001552205.1	locus_tag	D9K49_RS05335	product	hypothetical protein	protein_id	WP_001552205.1	inference	COORDINATES: similar to AA sequence:RefSeq:WP_001552205.1
NZ_CP036202.1	Protein Homology	CDS	1106185	1108218	.	-	0	ID	cds-WP_000807722.1	Parent	gene-D9K49_RS05340	Name	WP_000807722.1	Dbxref	Genbank:WP_000807722.1	locus_tag	D9K49_RS05340	product	hypothetical protein	protein_id	WP_000807722.1	inference	COORDINATES: similar to AA sequence:RefSeq:WP_001697682.1
NZ_CP036442.1	Protein Homology	CDS	729170	731044	.	+	0	ID	cds-WP_009484057.1	Parent	gene-WN05_RS03625	Name	WP_009484057.1	Dbxref	Genbank:WP_009484057.1	locus_tag	WN05_RS03625	product	DNA-binding protein	protein_id	WP_009484057.1	inference	COORDINATES: similar to AA sequence:RefSeq:WP_001059595.1
NZ_CP036442.1	Protein Homology	CDS	731059	731445	.	+	0	ID	cds-WP_032419631.1	Parent	gene-WN05_RS03630	Name	WP_032419631.1	Dbxref	Genbank:WP_032419631.1	locus_tag	WN05_RS03630	product	hypothetical protein	protein_id	WP_032419631.1	inference	COORDINATES: similar to AA sequence:RefSeq:WP_001549556.1
NZ_CP037745.1	Protein Homology	CDS	3232060	3232554	.	-	0	ID	cds-WP_132586480.1	Parent	gene-E0Z06_RS15220	Name	WP_132586480.1	Dbxref	Genbank:WP_132586480.1	locus_tag	E0Z06_RS15220	product	hypothetical protein	protein_id	WP_132586480.1	inference	COORDINATES: similar to AA sequence:RefSeq:WP_008467575.1
NZ_CP037745.1	GeneMarkS-2+	CDS	3232554	3234782	.	-	0	ID	cds-WP_132586483.1	Parent	gene-E0Z06_RS15225	Name	WP_132586483.1	Dbxref	Genbank:WP_132586483.1	locus_tag	E0Z06_RS15225	product	hypothetical protein	protein_id	WP_132586483.1	inference	COORDINATES: ab initio prediction:GeneMarkS-2+
NZ_CP037919.1	Protein Homology	CDS	3501874	3502260	.	-	0	ID	cds-WP_001062150.1	Parent	gene-E2E36_RS16690	Name	WP_001062150.1	Dbxref	Genbank:WP_001062150.1	locus_tag	E2E36_RS16690	product	hypothetical protein	protein_id	WP_001062150.1	inference	COORDINATES: similar to AA sequence:RefSeq:WP_001549556.1
NZ_CP037919.1	Protein Homology	CDS	3502275	3504149	.	-	0	ID	cds-WP_001059592.1	Parent	gene-E2E36_RS16695	Name	WP_001059592.1	Dbxref	Genbank:WP_001059592.1	locus_tag	E2E36_RS16695	product	DNA-binding protein	protein_id	WP_001059592.1	inference	COORDINATES: similar to AA sequence:RefSeq:WP_001059595.1
NZ_CP038145.1	Protein Homology	CDS	2095963	2097060	.	+	0	ID	cds-EXH44_RS10300	Parent	gene-EXH44_RS10300	locus_tag	EXH44_RS10300	product	integrase	inference	COORDINATES: similar to AA sequence:RefSeq:WP_010907417.1
NZ_CP038145.1	Protein Homology	CDS	2097062	2097472	.	+	0	ID	cds-WP_005631033.1	Parent	gene-EXH44_RS10305	Name	WP_005631033.1	Dbxref	Genbank:WP_005631033.1	locus_tag	EXH44_RS10305	product	hypothetical protein	protein_id	WP_005631033.1	inference	COORDINATES: similar to AA sequence:RefSeq:WP_003756631.1
NZ_CP038180.1	Protein Homology	CDS	4152695	4152955	.	-	0	ID	cds-WP_001552205.1	Parent	gene-E4F32_RS20265	Name	WP_001552205.1	Dbxref	Genbank:WP_001552205.1	locus_tag	E4F32_RS20265	product	hypothetical protein	protein_id	WP_001552205.1	inference	COORDINATES: similar to AA sequence:RefSeq:WP_001552205.1
NZ_CP038180.1	Protein Homology	CDS	4153107	4155140	.	-	0	ID	cds-WP_000807722.1	Parent	gene-E4F32_RS20270	Name	WP_000807722.1	Dbxref	Genbank:WP_000807722.1	locus_tag	E4F32_RS20270	product	hypothetical protein	protein_id	WP_000807722.1	inference	COORDINATES: similar to AA sequence:RefSeq:WP_001697682.1
NZ_CP038207.1	Protein Homology	CDS	3661068	3663179	.	+	0	ID	cds-WP_134786368.1	Parent	gene-E3Z29_RS16765	Name	WP_134786368.1	Dbxref	Genbank:WP_134786368.1	locus_tag	E3Z29_RS16765	product	hypothetical protein	protein_id	WP_134786368.1	inference	COORDINATES: similar to AA sequence:RefSeq:WP_016980311.1
NZ_CP038207.1	Protein Homology	CDS	3663188	3663583	.	+	0	ID	cds-WP_134786369.1	Parent	gene-E3Z29_RS16770	Name	WP_134786369.1	Dbxref	Genbank:WP_134786369.1	locus_tag	E3Z29_RS16770	product	hypothetical protein	protein_id	WP_134786369.1	inference	COORDINATES: similar to AA sequence:RefSeq:WP_017135645.1
NZ_CP039255.1	Protein Homology	CDS	887789	888190	.	-	0	ID	cds-WP_049418571.1	Parent	gene-E5790_RS04285	Name	WP_049418571.1	Dbxref	Genbank:WP_049418571.1	locus_tag	E5790_RS04285	product	hypothetical protein	protein_id	WP_049418571.1	inference	COORDINATES: similar to AA sequence:RefSeq:WP_003064687.1
NZ_CP039255.1	Protein Homology	CDS	888187	890253	.	-	0	ID	cds-WP_111205836.1	Parent	gene-E5790_RS04290	Name	WP_111205836.1	Dbxref	Genbank:WP_111205836.1	locus_tag	E5790_RS04290	product	integrase	protein_id	WP_111205836.1	inference	COORDINATES: similar to AA sequence:RefSeq:WP_005408467.1
NZ_CP031910.1	Protein Homology	CDS	1248770	1249753	.	+	0	ID	cds-B9X35_RS06265	Parent	gene-B9X35_RS06265	locus_tag	B9X35_RS06265	product	DNA-binding protein	inference	COORDINATES: similar to AA sequence:RefSeq:WP_011815730.1
NZ_CP031910.1	Protein Homology	CDS	1249788	1250183	.	+	0	ID	cds-WP_024174260.1	Parent	gene-B9X35_RS06270	Name	WP_024174260.1	Dbxref	Genbank:WP_024174260.1	locus_tag	B9X35_RS06270	product	hypothetical protein	protein_id	WP_024174260.1	inference	COORDINATES: similar to AA sequence:RefSeq:WP_016246686.1
NZ_CP031913.1	Protein Homology	CDS	1173867	1175498	.	+	0	ID	cds-WP_001059531.1	Parent	gene-CAM50_RS05850	Name	WP_001059531.1	Dbxref	Genbank:WP_001059531.1	locus_tag	CAM50_RS05850	product	DNA-binding protein	protein_id	WP_001059531.1	inference	COORDINATES: similar to AA sequence:RefSeq:NP_311537.1
NZ_CP031913.1	Protein Homology	CDS	1175499	1175897	.	+	0	ID	cds-WP_001052051.1	Parent	gene-CAM50_RS05855	Name	WP_001052051.1	Dbxref	Genbank:WP_001052051.1	locus_tag	CAM50_RS05855	product	hypothetical protein	protein_id	WP_001052051.1	inference	COORDINATES: similar to AA sequence:RefSeq:NP_311536.1
NZ_CP028384.1	Protein Homology	CDS	576442	578451	.	+	0	ID	cds-WP_137021172.1	Parent	gene-C9446_RS02460	Name	WP_137021172.1	Dbxref	Genbank:WP_137021172.1	locus_tag	C9446_RS02460	product	integrase	protein_id	WP_137021172.1	inference	COORDINATES: similar to AA sequence:RefSeq:WP_013260486.1
NZ_CP028384.1	Protein Homology	CDS	578444	578920	.	+	0	ID	cds-WP_137021173.1	Parent	gene-C9446_RS02465	Name	WP_137021173.1	Dbxref	Genbank:WP_137021173.1	locus_tag	C9446_RS02465	product	protein kinase	protein_id	WP_137021173.1	inference	COORDINATES: similar to AA sequence:RefSeq:WP_001469676.1
NZ_CP028592.1	Protein Homology	CDS	1223613	1225258	.	+	0	ID	cds-C9E72_RS06085	Parent	gene-C9E72_RS06085	locus_tag	C9E72_RS06085	product	DNA-binding protein	inference	COORDINATES: similar to AA sequence:RefSeq:NP_311537.1
NZ_CP028592.1	Protein Homology	CDS	1225259	1225657	.	+	0	ID	cds-WP_001052051.1	Parent	gene-C9E72_RS06090	Name	WP_001052051.1	Dbxref	Genbank:WP_001052051.1	locus_tag	C9E72_RS06090	product	hypothetical protein	protein_id	WP_001052051.1	inference	COORDINATES: similar to AA sequence:RefSeq:NP_311536.1
NZ_CP028600.1	Protein Homology	CDS	1222304	1223935	.	+	0	ID	cds-WP_001059531.1	Parent	gene-C9E69_RS06075	Name	WP_001059531.1	Dbxref	Genbank:WP_001059531.1	locus_tag	C9E69_RS06075	product	DNA-binding protein	protein_id	WP_001059531.1	inference	COORDINATES: similar to AA sequence:RefSeq:NP_311537.1
NZ_CP028600.1	Protein Homology	CDS	1223936	1224334	.	+	0	ID	cds-WP_001052051.1	Parent	gene-C9E69_RS06080	Name	WP_001052051.1	Dbxref	Genbank:WP_001052051.1	locus_tag	C9E69_RS06080	product	hypothetical protein	protein_id	WP_001052051.1	inference	COORDINATES: similar to AA sequence:RefSeq:NP_311536.1
NZ_CP028598.1	Protein Homology	CDS	1222304	1223935	.	+	0	ID	cds-WP_001059531.1	Parent	gene-C9E70_RS06075	Name	WP_001059531.1	Dbxref	Genbank:WP_001059531.1	locus_tag	C9E70_RS06075	product	DNA-binding protein	protein_id	WP_001059531.1	inference	COORDINATES: similar to AA sequence:RefSeq:NP_311537.1
NZ_CP028598.1	Protein Homology	CDS	1223936	1224334	.	+	0	ID	cds-WP_001052051.1	Parent	gene-C9E70_RS06080	Name	WP_001052051.1	Dbxref	Genbank:WP_001052051.1	locus_tag	C9E70_RS06080	product	hypothetical protein	protein_id	WP_001052051.1	inference	COORDINATES: similar to AA sequence:RefSeq:NP_311536.1
NZ_CP028596.1	Protein Homology	CDS	1222304	1223935	.	+	0	ID	cds-WP_001059531.1	Parent	gene-C9E71_RS06075	Name	WP_001059531.1	Dbxref	Genbank:WP_001059531.1	locus_tag	C9E71_RS06075	product	DNA-binding protein	protein_id	WP_001059531.1	inference	COORDINATES: similar to AA sequence:RefSeq:NP_311537.1
NZ_CP028596.1	Protein Homology	CDS	1223936	1224334	.	+	0	ID	cds-WP_001052051.1	Parent	gene-C9E71_RS06080	Name	WP_001052051.1	Dbxref	Genbank:WP_001052051.1	locus_tag	C9E71_RS06080	product	hypothetical protein	protein_id	WP_001052051.1	inference	COORDINATES: similar to AA sequence:RefSeq:NP_311536.1
NZ_CP028603.1	Protein Homology	CDS	1223613	1225258	.	+	0	ID	cds-C9E68_RS06085	Parent	gene-C9E68_RS06085	locus_tag	C9E68_RS06085	product	DNA-binding protein	inference	COORDINATES: similar to AA sequence:RefSeq:NP_311537.1
NZ_CP028603.1	Protein Homology	CDS	1225259	1225657	.	+	0	ID	cds-WP_001052051.1	Parent	gene-C9E68_RS06090	Name	WP_001052051.1	Dbxref	Genbank:WP_001052051.1	locus_tag	C9E68_RS06090	product	hypothetical protein	protein_id	WP_001052051.1	inference	COORDINATES: similar to AA sequence:RefSeq:NP_311536.1
NZ_CP028614.1	Protein Homology	CDS	1223690	1225335	.	+	0	ID	cds-C9E65_RS06085	Parent	gene-C9E65_RS06085	locus_tag	C9E65_RS06085	product	DNA-binding protein	inference	COORDINATES: similar to AA sequence:RefSeq:NP_311537.1
NZ_CP028614.1	Protein Homology	CDS	1225336	1225734	.	+	0	ID	cds-WP_001052051.1	Parent	gene-C9E65_RS06090	Name	WP_001052051.1	Dbxref	Genbank:WP_001052051.1	locus_tag	C9E65_RS06090	product	hypothetical protein	protein_id	WP_001052051.1	inference	COORDINATES: similar to AA sequence:RefSeq:NP_311536.1
NZ_CP028626.1	Protein Homology	CDS	1223691	1225336	.	+	0	ID	cds-C9E61_RS06085	Parent	gene-C9E61_RS06085	locus_tag	C9E61_RS06085	product	DNA-binding protein	inference	COORDINATES: similar to AA sequence:RefSeq:NP_311537.1
NZ_CP028626.1	Protein Homology	CDS	1225337	1225735	.	+	0	ID	cds-WP_001052051.1	Parent	gene-C9E61_RS06090	Name	WP_001052051.1	Dbxref	Genbank:WP_001052051.1	locus_tag	C9E61_RS06090	product	hypothetical protein	protein_id	WP_001052051.1	inference	COORDINATES: similar to AA sequence:RefSeq:NP_311536.1
NZ_CP028629.1	Protein Homology	CDS	1223691	1225336	.	+	0	ID	cds-C9E60_RS06085	Parent	gene-C9E60_RS06085	locus_tag	C9E60_RS06085	product	DNA-binding protein	inference	COORDINATES: similar to AA sequence:RefSeq:NP_311537.1
NZ_CP028629.1	Protein Homology	CDS	1225337	1225735	.	+	0	ID	cds-WP_001052051.1	Parent	gene-C9E60_RS06090	Name	WP_001052051.1	Dbxref	Genbank:WP_001052051.1	locus_tag	C9E60_RS06090	product	hypothetical protein	protein_id	WP_001052051.1	inference	COORDINATES: similar to AA sequence:RefSeq:NP_311536.1
NZ_CP028632.1	Protein Homology	CDS	1223691	1225336	.	+	0	ID	cds-C9E59_RS06085	Parent	gene-C9E59_RS06085	locus_tag	C9E59_RS06085	product	DNA-binding protein	inference	COORDINATES: similar to AA sequence:RefSeq:NP_311537.1
NZ_CP028632.1	Protein Homology	CDS	1225337	1225735	.	+	0	ID	cds-WP_001052051.1	Parent	gene-C9E59_RS06090	Name	WP_001052051.1	Dbxref	Genbank:WP_001052051.1	locus_tag	C9E59_RS06090	product	hypothetical protein	protein_id	WP_001052051.1	inference	COORDINATES: similar to AA sequence:RefSeq:NP_311536.1
NZ_CP028635.1	Protein Homology	CDS	1223690	1225335	.	+	0	ID	cds-C9E58_RS06085	Parent	gene-C9E58_RS06085	locus_tag	C9E58_RS06085	product	DNA-binding protein	inference	COORDINATES: similar to AA sequence:RefSeq:NP_311537.1
NZ_CP028635.1	Protein Homology	CDS	1225336	1225734	.	+	0	ID	cds-WP_001052051.1	Parent	gene-C9E58_RS06090	Name	WP_001052051.1	Dbxref	Genbank:WP_001052051.1	locus_tag	C9E58_RS06090	product	hypothetical protein	protein_id	WP_001052051.1	inference	COORDINATES: similar to AA sequence:RefSeq:NP_311536.1
NZ_CP028638.1	Protein Homology	CDS	1223691	1225336	.	+	0	ID	cds-C9E57_RS06085	Parent	gene-C9E57_RS06085	locus_tag	C9E57_RS06085	product	DNA-binding protein	inference	COORDINATES: similar to AA sequence:RefSeq:NP_311537.1
NZ_CP028638.1	Protein Homology	CDS	1225337	1225735	.	+	0	ID	cds-WP_001052051.1	Parent	gene-C9E57_RS06090	Name	WP_001052051.1	Dbxref	Genbank:WP_001052051.1	locus_tag	C9E57_RS06090	product	hypothetical protein	protein_id	WP_001052051.1	inference	COORDINATES: similar to AA sequence:RefSeq:NP_311536.1
NZ_CP028641.1	Protein Homology	CDS	1223691	1225336	.	+	0	ID	cds-C9E56_RS06085	Parent	gene-C9E56_RS06085	locus_tag	C9E56_RS06085	product	DNA-binding protein	inference	COORDINATES: similar to AA sequence:RefSeq:NP_311537.1
NZ_CP028641.1	Protein Homology	CDS	1225337	1225735	.	+	0	ID	cds-WP_001052051.1	Parent	gene-C9E56_RS06090	Name	WP_001052051.1	Dbxref	Genbank:WP_001052051.1	locus_tag	C9E56_RS06090	product	hypothetical protein	protein_id	WP_001052051.1	inference	COORDINATES: similar to AA sequence:RefSeq:NP_311536.1
NZ_CP028647.1	Protein Homology	CDS	1223691	1225336	.	+	0	ID	cds-C9E54_RS06085	Parent	gene-C9E54_RS06085	locus_tag	C9E54_RS06085	product	DNA-binding protein	inference	COORDINATES: similar to AA sequence:RefSeq:NP_311537.1
NZ_CP028647.1	Protein Homology	CDS	1225337	1225735	.	+	0	ID	cds-WP_001052051.1	Parent	gene-C9E54_RS06090	Name	WP_001052051.1	Dbxref	Genbank:WP_001052051.1	locus_tag	C9E54_RS06090	product	hypothetical protein	protein_id	WP_001052051.1	inference	COORDINATES: similar to AA sequence:RefSeq:NP_311536.1
NZ_CP028650.1	Protein Homology	CDS	1225965	1227596	.	+	0	ID	cds-WP_001059531.1	Parent	gene-C9E53_RS06110	Name	WP_001059531.1	Dbxref	Genbank:WP_001059531.1	locus_tag	C9E53_RS06110	product	DNA-binding protein	protein_id	WP_001059531.1	inference	COORDINATES: similar to AA sequence:RefSeq:NP_311537.1
NZ_CP028650.1	Protein Homology	CDS	1227597	1227995	.	+	0	ID	cds-WP_001052051.1	Parent	gene-C9E53_RS06115	Name	WP_001052051.1	Dbxref	Genbank:WP_001052051.1	locus_tag	C9E53_RS06115	product	hypothetical protein	protein_id	WP_001052051.1	inference	COORDINATES: similar to AA sequence:RefSeq:NP_311536.1
NZ_CP028652.1	Protein Homology	CDS	1224871	1226502	.	+	0	ID	cds-WP_001059531.1	Parent	gene-C9E52_RS06090	Name	WP_001059531.1	Dbxref	Genbank:WP_001059531.1	locus_tag	C9E52_RS06090	product	DNA-binding protein	protein_id	WP_001059531.1	inference	COORDINATES: similar to AA sequence:RefSeq:NP_311537.1
NZ_CP028652.1	Protein Homology	CDS	1226503	1226901	.	+	0	ID	cds-WP_001052051.1	Parent	gene-C9E52_RS06095	Name	WP_001052051.1	Dbxref	Genbank:WP_001052051.1	locus_tag	C9E52_RS06095	product	hypothetical protein	protein_id	WP_001052051.1	inference	COORDINATES: similar to AA sequence:RefSeq:NP_311536.1
NZ_CP028659.1	Protein Homology	CDS	1223691	1225336	.	+	0	ID	cds-C9E49_RS06085	Parent	gene-C9E49_RS06085	locus_tag	C9E49_RS06085	product	DNA-binding protein	inference	COORDINATES: similar to AA sequence:RefSeq:NP_311537.1
NZ_CP028659.1	Protein Homology	CDS	1225337	1225735	.	+	0	ID	cds-WP_001052051.1	Parent	gene-C9E49_RS06090	Name	WP_001052051.1	Dbxref	Genbank:WP_001052051.1	locus_tag	C9E49_RS06090	product	hypothetical protein	protein_id	WP_001052051.1	inference	COORDINATES: similar to AA sequence:RefSeq:NP_311536.1
NZ_CP028668.1	Protein Homology	CDS	1223691	1225336	.	+	0	ID	cds-C9E46_RS06085	Parent	gene-C9E46_RS06085	locus_tag	C9E46_RS06085	product	DNA-binding protein	inference	COORDINATES: similar to AA sequence:RefSeq:NP_311537.1
NZ_CP028668.1	Protein Homology	CDS	1225337	1225735	.	+	0	ID	cds-WP_001052051.1	Parent	gene-C9E46_RS06090	Name	WP_001052051.1	Dbxref	Genbank:WP_001052051.1	locus_tag	C9E46_RS06090	product	hypothetical protein	protein_id	WP_001052051.1	inference	COORDINATES: similar to AA sequence:RefSeq:NP_311536.1
NZ_CP028674.1	Protein Homology	CDS	1223691	1225336	.	+	0	ID	cds-C9E44_RS06085	Parent	gene-C9E44_RS06085	locus_tag	C9E44_RS06085	product	DNA-binding protein	inference	COORDINATES: similar to AA sequence:RefSeq:NP_311537.1
NZ_CP028674.1	Protein Homology	CDS	1225337	1225735	.	+	0	ID	cds-WP_001052051.1	Parent	gene-C9E44_RS06090	Name	WP_001052051.1	Dbxref	Genbank:WP_001052051.1	locus_tag	C9E44_RS06090	product	hypothetical protein	protein_id	WP_001052051.1	inference	COORDINATES: similar to AA sequence:RefSeq:NP_311536.1
NZ_CP028671.1	Protein Homology	CDS	1223690	1225335	.	+	0	ID	cds-C9E45_RS06085	Parent	gene-C9E45_RS06085	locus_tag	C9E45_RS06085	product	DNA-binding protein	inference	COORDINATES: similar to AA sequence:RefSeq:NP_311537.1
NZ_CP028671.1	Protein Homology	CDS	1225336	1225734	.	+	0	ID	cds-WP_001052051.1	Parent	gene-C9E45_RS06090	Name	WP_001052051.1	Dbxref	Genbank:WP_001052051.1	locus_tag	C9E45_RS06090	product	hypothetical protein	protein_id	WP_001052051.1	inference	COORDINATES: similar to AA sequence:RefSeq:NP_311536.1
NZ_CP028607.1	Protein Homology	CDS	1274849	1276480	.	+	0	ID	cds-WP_001059531.1	Parent	gene-C9E67_RS06465	Name	WP_001059531.1	Dbxref	Genbank:WP_001059531.1	locus_tag	C9E67_RS06465	product	DNA-binding protein	protein_id	WP_001059531.1	inference	COORDINATES: similar to AA sequence:RefSeq:NP_311537.1
NZ_CP028607.1	Protein Homology	CDS	1276481	1276879	.	+	0	ID	cds-WP_001052051.1	Parent	gene-C9E67_RS06470	Name	WP_001052051.1	Dbxref	Genbank:WP_001052051.1	locus_tag	C9E67_RS06470	product	hypothetical protein	protein_id	WP_001052051.1	inference	COORDINATES: similar to AA sequence:RefSeq:NP_311536.1
NZ_CP028609.1	Protein Homology	CDS	1223575	1225206	.	+	0	ID	cds-WP_001059531.1	Parent	gene-C9E66_RS06085	Name	WP_001059531.1	Dbxref	Genbank:WP_001059531.1	locus_tag	C9E66_RS06085	product	DNA-binding protein	protein_id	WP_001059531.1	inference	COORDINATES: similar to AA sequence:RefSeq:NP_311537.1
NZ_CP028609.1	Protein Homology	CDS	1225207	1225605	.	+	0	ID	cds-WP_001052051.1	Parent	gene-C9E66_RS06090	Name	WP_001052051.1	Dbxref	Genbank:WP_001052051.1	locus_tag	C9E66_RS06090	product	hypothetical protein	protein_id	WP_001052051.1	inference	COORDINATES: similar to AA sequence:RefSeq:NP_311536.1
NZ_CP028617.1	Protein Homology	CDS	1223691	1225336	.	+	0	ID	cds-C9E64_RS06085	Parent	gene-C9E64_RS06085	locus_tag	C9E64_RS06085	product	DNA-binding protein	inference	COORDINATES: similar to AA sequence:RefSeq:NP_311537.1
NZ_CP028617.1	Protein Homology	CDS	1225337	1225735	.	+	0	ID	cds-WP_001052051.1	Parent	gene-C9E64_RS06090	Name	WP_001052051.1	Dbxref	Genbank:WP_001052051.1	locus_tag	C9E64_RS06090	product	hypothetical protein	protein_id	WP_001052051.1	inference	COORDINATES: similar to AA sequence:RefSeq:NP_311536.1
NZ_CP028620.1	Protein Homology	CDS	1223691	1225336	.	+	0	ID	cds-C9E63_RS06085	Parent	gene-C9E63_RS06085	locus_tag	C9E63_RS06085	product	DNA-binding protein	inference	COORDINATES: similar to AA sequence:RefSeq:NP_311537.1
NZ_CP028620.1	Protein Homology	CDS	1225337	1225735	.	+	0	ID	cds-WP_001052051.1	Parent	gene-C9E63_RS06090	Name	WP_001052051.1	Dbxref	Genbank:WP_001052051.1	locus_tag	C9E63_RS06090	product	hypothetical protein	protein_id	WP_001052051.1	inference	COORDINATES: similar to AA sequence:RefSeq:NP_311536.1
NZ_CP028623.1	Protein Homology	CDS	1223691	1225336	.	+	0	ID	cds-C9E62_RS06085	Parent	gene-C9E62_RS06085	locus_tag	C9E62_RS06085	product	DNA-binding protein	inference	COORDINATES: similar to AA sequence:RefSeq:NP_311537.1
NZ_CP028623.1	Protein Homology	CDS	1225337	1225735	.	+	0	ID	cds-WP_001052051.1	Parent	gene-C9E62_RS06090	Name	WP_001052051.1	Dbxref	Genbank:WP_001052051.1	locus_tag	C9E62_RS06090	product	hypothetical protein	protein_id	WP_001052051.1	inference	COORDINATES: similar to AA sequence:RefSeq:NP_311536.1
NZ_CP028644.1	Protein Homology	CDS	1223691	1225336	.	+	0	ID	cds-C9E55_RS06085	Parent	gene-C9E55_RS06085	locus_tag	C9E55_RS06085	product	DNA-binding protein	inference	COORDINATES: similar to AA sequence:RefSeq:NP_311537.1
NZ_CP028644.1	Protein Homology	CDS	1225337	1225735	.	+	0	ID	cds-WP_001052051.1	Parent	gene-C9E55_RS06090	Name	WP_001052051.1	Dbxref	Genbank:WP_001052051.1	locus_tag	C9E55_RS06090	product	hypothetical protein	protein_id	WP_001052051.1	inference	COORDINATES: similar to AA sequence:RefSeq:NP_311536.1
NZ_CP028654.1	Protein Homology	CDS	1223541	1225172	.	+	0	ID	cds-WP_001059531.1	Parent	gene-C9E51_RS06090	Name	WP_001059531.1	Dbxref	Genbank:WP_001059531.1	locus_tag	C9E51_RS06090	product	DNA-binding protein	protein_id	WP_001059531.1	inference	COORDINATES: similar to AA sequence:RefSeq:NP_311537.1
NZ_CP028654.1	Protein Homology	CDS	1225173	1225571	.	+	0	ID	cds-WP_001052051.1	Parent	gene-C9E51_RS06095	Name	WP_001052051.1	Dbxref	Genbank:WP_001052051.1	locus_tag	C9E51_RS06095	product	hypothetical protein	protein_id	WP_001052051.1	inference	COORDINATES: similar to AA sequence:RefSeq:NP_311536.1
NZ_CP028656.1	Protein Homology	CDS	1223691	1225336	.	+	0	ID	cds-C9E50_RS06085	Parent	gene-C9E50_RS06085	locus_tag	C9E50_RS06085	product	DNA-binding protein	inference	COORDINATES: similar to AA sequence:RefSeq:NP_311537.1
NZ_CP028656.1	Protein Homology	CDS	1225337	1225735	.	+	0	ID	cds-WP_001052051.1	Parent	gene-C9E50_RS06090	Name	WP_001052051.1	Dbxref	Genbank:WP_001052051.1	locus_tag	C9E50_RS06090	product	hypothetical protein	protein_id	WP_001052051.1	inference	COORDINATES: similar to AA sequence:RefSeq:NP_311536.1
NZ_CP028662.1	Protein Homology	CDS	1223691	1225336	.	+	0	ID	cds-C9E48_RS06085	Parent	gene-C9E48_RS06085	locus_tag	C9E48_RS06085	product	DNA-binding protein	inference	COORDINATES: similar to AA sequence:RefSeq:NP_311537.1
NZ_CP028662.1	Protein Homology	CDS	1225337	1225735	.	+	0	ID	cds-WP_001052051.1	Parent	gene-C9E48_RS06090	Name	WP_001052051.1	Dbxref	Genbank:WP_001052051.1	locus_tag	C9E48_RS06090	product	hypothetical protein	protein_id	WP_001052051.1	inference	COORDINATES: similar to AA sequence:RefSeq:NP_311536.1
NZ_CP028665.1	Protein Homology	CDS	1223691	1225336	.	+	0	ID	cds-C9E47_RS06085	Parent	gene-C9E47_RS06085	locus_tag	C9E47_RS06085	product	DNA-binding protein	inference	COORDINATES: similar to AA sequence:RefSeq:NP_311537.1
NZ_CP028665.1	Protein Homology	CDS	1225337	1225735	.	+	0	ID	cds-WP_001052051.1	Parent	gene-C9E47_RS06090	Name	WP_001052051.1	Dbxref	Genbank:WP_001052051.1	locus_tag	C9E47_RS06090	product	hypothetical protein	protein_id	WP_001052051.1	inference	COORDINATES: similar to AA sequence:RefSeq:NP_311536.1
NZ_CP028677.1	Protein Homology	CDS	1223691	1225336	.	+	0	ID	cds-C9E43_RS06085	Parent	gene-C9E43_RS06085	locus_tag	C9E43_RS06085	product	DNA-binding protein	inference	COORDINATES: similar to AA sequence:RefSeq:NP_311537.1
NZ_CP028677.1	Protein Homology	CDS	1225337	1225735	.	+	0	ID	cds-WP_001052051.1	Parent	gene-C9E43_RS06090	Name	WP_001052051.1	Dbxref	Genbank:WP_001052051.1	locus_tag	C9E43_RS06090	product	hypothetical protein	protein_id	WP_001052051.1	inference	COORDINATES: similar to AA sequence:RefSeq:NP_311536.1
NZ_CP028683.1	Protein Homology	CDS	1222128	1223759	.	+	0	ID	cds-WP_001059531.1	Parent	gene-C9E41_RS06080	Name	WP_001059531.1	Dbxref	Genbank:WP_001059531.1	locus_tag	C9E41_RS06080	product	DNA-binding protein	protein_id	WP_001059531.1	inference	COORDINATES: similar to AA sequence:RefSeq:NP_311537.1
NZ_CP028683.1	Protein Homology	CDS	1223760	1224158	.	+	0	ID	cds-WP_001052051.1	Parent	gene-C9E41_RS06085	Name	WP_001052051.1	Dbxref	Genbank:WP_001052051.1	locus_tag	C9E41_RS06085	product	hypothetical protein	protein_id	WP_001052051.1	inference	COORDINATES: similar to AA sequence:RefSeq:NP_311536.1
NZ_CP028690.1	Protein Homology	CDS	1223562	1225193	.	+	0	ID	cds-WP_001059531.1	Parent	gene-C9E38_RS06085	Name	WP_001059531.1	Dbxref	Genbank:WP_001059531.1	locus_tag	C9E38_RS06085	product	DNA-binding protein	protein_id	WP_001059531.1	inference	COORDINATES: similar to AA sequence:RefSeq:NP_311537.1
NZ_CP028690.1	Protein Homology	CDS	1225194	1225592	.	+	0	ID	cds-WP_001052051.1	Parent	gene-C9E38_RS06090	Name	WP_001052051.1	Dbxref	Genbank:WP_001052051.1	locus_tag	C9E38_RS06090	product	hypothetical protein	protein_id	WP_001052051.1	inference	COORDINATES: similar to AA sequence:RefSeq:NP_311536.1
NZ_CP028693.1	Protein Homology	CDS	1225965	1227596	.	+	0	ID	cds-WP_001059531.1	Parent	gene-C9E37_RS06110	Name	WP_001059531.1	Dbxref	Genbank:WP_001059531.1	locus_tag	C9E37_RS06110	product	DNA-binding protein	protein_id	WP_001059531.1	inference	COORDINATES: similar to AA sequence:RefSeq:NP_311537.1
NZ_CP028693.1	Protein Homology	CDS	1227597	1227995	.	+	0	ID	cds-WP_001052051.1	Parent	gene-C9E37_RS06115	Name	WP_001052051.1	Dbxref	Genbank:WP_001052051.1	locus_tag	C9E37_RS06115	product	hypothetical protein	protein_id	WP_001052051.1	inference	COORDINATES: similar to AA sequence:RefSeq:NP_311536.1
NZ_CP028698.1	Protein Homology	CDS	1224872	1226503	.	+	0	ID	cds-WP_001059531.1	Parent	gene-C9E35_RS06095	Name	WP_001059531.1	Dbxref	Genbank:WP_001059531.1	locus_tag	C9E35_RS06095	product	DNA-binding protein	protein_id	WP_001059531.1	inference	COORDINATES: similar to AA sequence:RefSeq:NP_311537.1
NZ_CP028698.1	Protein Homology	CDS	1226504	1226902	.	+	0	ID	cds-WP_001052051.1	Parent	gene-C9E35_RS06100	Name	WP_001052051.1	Dbxref	Genbank:WP_001052051.1	locus_tag	C9E35_RS06100	product	hypothetical protein	protein_id	WP_001052051.1	inference	COORDINATES: similar to AA sequence:RefSeq:NP_311536.1
NZ_CP028700.1	Protein Homology	CDS	1223451	1225082	.	+	0	ID	cds-WP_001059531.1	Parent	gene-C9E34_RS06085	Name	WP_001059531.1	Dbxref	Genbank:WP_001059531.1	locus_tag	C9E34_RS06085	product	DNA-binding protein	protein_id	WP_001059531.1	inference	COORDINATES: similar to AA sequence:RefSeq:NP_311537.1
NZ_CP028700.1	Protein Homology	CDS	1225083	1225481	.	+	0	ID	cds-WP_001052051.1	Parent	gene-C9E34_RS06090	Name	WP_001052051.1	Dbxref	Genbank:WP_001052051.1	locus_tag	C9E34_RS06090	product	hypothetical protein	protein_id	WP_001052051.1	inference	COORDINATES: similar to AA sequence:RefSeq:NP_311536.1
NZ_CP028680.1	Protein Homology	CDS	1223700	1225345	.	+	0	ID	cds-C9E42_RS06085	Parent	gene-C9E42_RS06085	locus_tag	C9E42_RS06085	product	DNA-binding protein	inference	COORDINATES: similar to AA sequence:RefSeq:NP_311537.1
NZ_CP028680.1	Protein Homology	CDS	1225346	1225744	.	+	0	ID	cds-WP_001052051.1	Parent	gene-C9E42_RS06090	Name	WP_001052051.1	Dbxref	Genbank:WP_001052051.1	locus_tag	C9E42_RS06090	product	hypothetical protein	protein_id	WP_001052051.1	inference	COORDINATES: similar to AA sequence:RefSeq:NP_311536.1
NZ_CP028685.1	Protein Homology	CDS	1222128	1223759	.	+	0	ID	cds-WP_001059531.1	Parent	gene-C9E40_RS06080	Name	WP_001059531.1	Dbxref	Genbank:WP_001059531.1	locus_tag	C9E40_RS06080	product	DNA-binding protein	protein_id	WP_001059531.1	inference	COORDINATES: similar to AA sequence:RefSeq:NP_311537.1
NZ_CP028685.1	Protein Homology	CDS	1223760	1224158	.	+	0	ID	cds-WP_001052051.1	Parent	gene-C9E40_RS06085	Name	WP_001052051.1	Dbxref	Genbank:WP_001052051.1	locus_tag	C9E40_RS06085	product	hypothetical protein	protein_id	WP_001052051.1	inference	COORDINATES: similar to AA sequence:RefSeq:NP_311536.1
NZ_CP028687.1	Protein Homology	CDS	1223562	1225193	.	+	0	ID	cds-WP_001059531.1	Parent	gene-C9E39_RS06085	Name	WP_001059531.1	Dbxref	Genbank:WP_001059531.1	locus_tag	C9E39_RS06085	product	DNA-binding protein	protein_id	WP_001059531.1	inference	COORDINATES: similar to AA sequence:RefSeq:NP_311537.1
NZ_CP028687.1	Protein Homology	CDS	1225194	1225592	.	+	0	ID	cds-WP_001052051.1	Parent	gene-C9E39_RS06090	Name	WP_001052051.1	Dbxref	Genbank:WP_001052051.1	locus_tag	C9E39_RS06090	product	hypothetical protein	protein_id	WP_001052051.1	inference	COORDINATES: similar to AA sequence:RefSeq:NP_311536.1
NZ_CP028695.1	Protein Homology	CDS	1223562	1225193	.	+	0	ID	cds-WP_001059531.1	Parent	gene-C9E36_RS06085	Name	WP_001059531.1	Dbxref	Genbank:WP_001059531.1	locus_tag	C9E36_RS06085	product	DNA-binding protein	protein_id	WP_001059531.1	inference	COORDINATES: similar to AA sequence:RefSeq:NP_311537.1
NZ_CP028695.1	Protein Homology	CDS	1225194	1225592	.	+	0	ID	cds-WP_001052051.1	Parent	gene-C9E36_RS06090	Name	WP_001052051.1	Dbxref	Genbank:WP_001052051.1	locus_tag	C9E36_RS06090	product	hypothetical protein	protein_id	WP_001052051.1	inference	COORDINATES: similar to AA sequence:RefSeq:NP_311536.1
NZ_CP038022.1	Protein Homology	CDS	2795456	2795875	.	-	0	ID	cds-WP_129717981.1	Parent	gene-E3H47_RS13150	Name	WP_129717981.1	Dbxref	Genbank:WP_129717981.1	locus_tag	E3H47_RS13150	product	hypothetical protein	protein_id	WP_129717981.1	inference	COORDINATES: similar to AA sequence:RefSeq:WP_008941064.1
NZ_CP038022.1	Protein Homology	CDS	2795877	2798000	.	-	0	ID	cds-WP_138000926.1	Parent	gene-E3H47_RS13155	Name	WP_138000926.1	Dbxref	Genbank:WP_138000926.1	locus_tag	E3H47_RS13155	product	integrase	protein_id	WP_138000926.1	inference	COORDINATES: similar to AA sequence:RefSeq:WP_000369336.1
NZ_CP040397.1	GeneMarkS-2+	CDS	1299350	1301347	.	+	0	ID	cds-WP_106464564.1	Parent	gene-FEV15_RS06315	Name	WP_106464564.1	Dbxref	Genbank:WP_106464564.1	locus_tag	FEV15_RS06315	product	integrase	protein_id	WP_106464564.1	inference	COORDINATES: ab initio prediction:GeneMarkS-2+
NZ_CP040397.1	Protein Homology	CDS	1301355	1301771	.	+	0	ID	cds-WP_032422804.1	Parent	gene-FEV15_RS06320	Name	WP_032422804.1	Dbxref	Genbank:WP_032422804.1	locus_tag	FEV15_RS06320	product	hypothetical protein	protein_id	WP_032422804.1	inference	COORDINATES: similar to AA sequence:RefSeq:WP_016246686.1
NZ_CP040570.1	Protein Homology	CDS	1174066	1175697	.	+	0	ID	cds-WP_001059531.1	Parent	gene-FGA23_RS05850	Name	WP_001059531.1	Dbxref	Genbank:WP_001059531.1	locus_tag	FGA23_RS05850	product	DNA-binding protein	protein_id	WP_001059531.1	inference	COORDINATES: similar to AA sequence:RefSeq:NP_311537.1
NZ_CP040570.1	Protein Homology	CDS	1175698	1176096	.	+	0	ID	cds-WP_001052051.1	Parent	gene-FGA23_RS05855	Name	WP_001052051.1	Dbxref	Genbank:WP_001052051.1	locus_tag	FGA23_RS05855	product	hypothetical protein	protein_id	WP_001052051.1	inference	COORDINATES: similar to AA sequence:RefSeq:NP_311536.1
NZ_CP040572.1	Protein Homology	CDS	1190227	1191858	.	+	0	ID	cds-WP_001059531.1	Parent	gene-FGA21_RS05955	Name	WP_001059531.1	Dbxref	Genbank:WP_001059531.1	locus_tag	FGA21_RS05955	product	DNA-binding protein	protein_id	WP_001059531.1	inference	COORDINATES: similar to AA sequence:RefSeq:NP_311537.1
NZ_CP040572.1	Protein Homology	CDS	1191859	1192257	.	+	0	ID	cds-WP_001052051.1	Parent	gene-FGA21_RS05960	Name	WP_001052051.1	Dbxref	Genbank:WP_001052051.1	locus_tag	FGA21_RS05960	product	hypothetical protein	protein_id	WP_001052051.1	inference	COORDINATES: similar to AA sequence:RefSeq:NP_311536.1
NZ_CP041754.1	Protein Homology	CDS	4827121	4829355	.	+	0	ID	cds-WP_003379738.1	Parent	gene-FFH21_RS22970	Name	WP_003379738.1	Dbxref	Genbank:WP_003379738.1	locus_tag	FFH21_RS22970	product	hypothetical protein	protein_id	WP_003379738.1	inference	COORDINATES: similar to AA sequence:RefSeq:WP_003379738.1
NZ_CP041754.1	Protein Homology	CDS	4829358	4829756	.	+	0	ID	cds-WP_003379740.1	Parent	gene-FFH21_RS22975	Name	WP_003379740.1	Dbxref	Genbank:WP_003379740.1	locus_tag	FFH21_RS22975	product	hypothetical protein	protein_id	WP_003379740.1	inference	COORDINATES: similar to AA sequence:RefSeq:WP_007155105.1
NZ_CP041011.1	Protein Homology	CDS	4006525	4008165	.	+	0	ID	cds-WP_140198344.1	Parent	gene-FIU20_RS19670	Name	WP_140198344.1	Dbxref	Genbank:WP_140198344.1	locus_tag	FIU20_RS19670	product	DNA-binding protein	protein_id	WP_140198344.1	inference	COORDINATES: similar to AA sequence:RefSeq:WP_007705375.1
NZ_CP041011.1	Protein Homology	CDS	4008158	4008556	.	+	0	ID	cds-WP_001052044.1	Parent	gene-FIU20_RS19675	Name	WP_001052044.1	Dbxref	Genbank:WP_001052044.1	locus_tag	FIU20_RS19675	product	hypothetical protein	protein_id	WP_001052044.1	inference	COORDINATES: similar to AA sequence:RefSeq:NP_311536.1
NZ_CP041202.1	Protein Homology	CDS	3090778	3091038	.	-	0	ID	cds-WP_081250417.1	Parent	gene-FKM99_RS24295	Name	WP_081250417.1	Dbxref	Genbank:WP_081250417.1	locus_tag	FKM99_RS24295	product	hypothetical protein	protein_id	WP_081250417.1	inference	COORDINATES: similar to AA sequence:RefSeq:WP_001552205.1
NZ_CP041202.1	Protein Homology	CDS	3091190	3093223	.	-	0	ID	cds-WP_141180454.1	Parent	gene-FKM99_RS24300	Name	WP_141180454.1	Dbxref	Genbank:WP_141180454.1	locus_tag	FKM99_RS24300	product	integrase	protein_id	WP_141180454.1	inference	COORDINATES: similar to AA sequence:RefSeq:WP_001697682.1
NZ_CP039374.2	GeneMarkS-2+	CDS	3974029	3974439	.	-	0	ID	cds-WP_022522142.1	Parent	gene-E8A47_RS18260	Name	WP_022522142.1	Dbxref	Genbank:WP_022522142.1	locus_tag	E8A47_RS18260	product	hypothetical protein	protein_id	WP_022522142.1	inference	COORDINATES: ab initio prediction:GeneMarkS-2+
NZ_CP039374.2	GeneMarkS-2+	CDS	3974445	3976727	.	-	0	ID	cds-WP_141440704.1	Parent	gene-E8A47_RS18265	Name	WP_141440704.1	Dbxref	Genbank:WP_141440704.1	locus_tag	E8A47_RS18265	product	hypothetical protein	protein_id	WP_141440704.1	inference	COORDINATES: ab initio prediction:GeneMarkS-2+
NZ_CP041247.1	Protein Homology	CDS	1150279	1152153	.	+	0	ID	cds-WP_141963843.1	Parent	gene-Electrica_RS05575	Name	WP_141963843.1	Dbxref	Genbank:WP_141963843.1	locus_tag	Electrica_RS05575	product	DNA-binding protein	protein_id	WP_141963843.1	inference	COORDINATES: similar to AA sequence:RefSeq:WP_001059595.1
NZ_CP041247.1	Protein Homology	CDS	1152168	1152554	.	+	0	ID	cds-WP_047746555.1	Parent	gene-Electrica_RS05580	Name	WP_047746555.1	Dbxref	Genbank:WP_047746555.1	locus_tag	Electrica_RS05580	product	hypothetical protein	protein_id	WP_047746555.1	inference	COORDINATES: similar to AA sequence:RefSeq:WP_001549556.1
NZ_CP041302.1	Protein Homology	CDS	1421507	1423513	.	+	0	ID	cds-WP_000132386.1	Parent	gene-FK543_RS07955	Name	WP_000132386.1	Dbxref	Genbank:WP_000132386.1	locus_tag	FK543_RS07955	product	hypothetical protein	protein_id	WP_000132386.1	inference	COORDINATES: similar to AA sequence:RefSeq:WP_000132386.1
NZ_CP041302.1	Protein Homology	CDS	1423528	1423926	.	+	0	ID	cds-WP_001062148.1	Parent	gene-FK543_RS07960	Name	WP_001062148.1	Dbxref	Genbank:WP_001062148.1	locus_tag	FK543_RS07960	product	hypothetical protein	protein_id	WP_001062148.1	inference	COORDINATES: similar to AA sequence:RefSeq:WP_001062148.1
NZ_CP035466.1	Protein Homology	CDS	2338964	2339362	.	-	0	ID	cds-WP_142961938.1	Parent	gene-ES159_RS11290	Name	WP_142961938.1	Dbxref	Genbank:WP_142961938.1	locus_tag	ES159_RS11290	product	hypothetical protein	protein_id	WP_142961938.1	inference	COORDINATES: similar to AA sequence:RefSeq:NP_311536.1
NZ_CP035466.1	Protein Homology	CDS	2339363	2340994	.	-	0	ID	cds-WP_062818673.1	Parent	gene-ES159_RS11295	Name	WP_062818673.1	Dbxref	Genbank:WP_062818673.1	locus_tag	ES159_RS11295	product	hypothetical protein	protein_id	WP_062818673.1	inference	COORDINATES: similar to AA sequence:RefSeq:NP_311537.1
NZ_CP015853.1	Protein Homology	CDS	4688022	4689653	.	+	0	ID	cds-WP_001059531.1	Parent	gene-A8714_RS23815	Name	WP_001059531.1	Dbxref	Genbank:WP_001059531.1	locus_tag	A8714_RS23815	product	DNA-binding protein	protein_id	WP_001059531.1	inference	COORDINATES: similar to AA sequence:RefSeq:NP_311537.1
NZ_CP015853.1	Protein Homology	CDS	4689654	4690052	.	+	0	ID	cds-WP_048814609.1	Parent	gene-A8714_RS23820	Name	WP_048814609.1	Dbxref	Genbank:WP_048814609.1	locus_tag	A8714_RS23820	product	hypothetical protein	protein_id	WP_048814609.1	inference	COORDINATES: similar to AA sequence:RefSeq:NP_311536.1
NZ_CP041392.1	Protein Homology	CDS	4439461	4439721	.	-	0	ID	cds-WP_001552205.1	Parent	gene-E3Z24_RS21455	Name	WP_001552205.1	Dbxref	Genbank:WP_001552205.1	locus_tag	E3Z24_RS21455	product	hypothetical protein	protein_id	WP_001552205.1	inference	COORDINATES: similar to AA sequence:RefSeq:WP_001552205.1
NZ_CP041392.1	Protein Homology	CDS	4439873	4441906	.	-	0	ID	cds-WP_000807722.1	Parent	gene-E3Z24_RS21460	Name	WP_000807722.1	Dbxref	Genbank:WP_000807722.1	locus_tag	E3Z24_RS21460	product	hypothetical protein	protein_id	WP_000807722.1	inference	COORDINATES: similar to AA sequence:RefSeq:WP_001697682.1
NZ_CP041515.1	Protein Homology	CDS	5595651	5595905	.	-	0	ID	cds-WP_139512888.1	Parent	gene-FNA74_RS28345	Name	WP_139512888.1	Dbxref	Genbank:WP_139512888.1	locus_tag	FNA74_RS28345	product	hypothetical protein	protein_id	WP_139512888.1	inference	COORDINATES: similar to AA sequence:RefSeq:WP_000548573.1
NZ_CP041515.1	Protein Homology	CDS	5596088	5597965	.	-	0	ID	cds-WP_139512878.1	Parent	gene-FNA74_RS28350	Name	WP_139512878.1	Dbxref	Genbank:WP_139512878.1	locus_tag	FNA74_RS28350	product	DNA-binding protein	protein_id	WP_139512878.1	inference	COORDINATES: similar to AA sequence:RefSeq:YP_001005313.1
NZ_CP039832.1	Protein Homology	CDS	402028	402447	.	-	0	ID	cds-WP_134997596.1	Parent	gene-FCM34_RS01900	Name	WP_134997596.1	Dbxref	Genbank:WP_134997596.1	locus_tag	FCM34_RS01900	product	hypothetical protein	protein_id	WP_134997596.1	inference	COORDINATES: similar to AA sequence:RefSeq:WP_005895563.1
NZ_CP039832.1	Protein Homology	CDS	402444	404129	.	-	0	ID	cds-WP_134997605.1	Parent	gene-FCM34_RS01905	Name	WP_134997605.1	Dbxref	Genbank:WP_134997605.1	locus_tag	FCM34_RS01905	product	integrase	protein_id	WP_134997605.1	inference	COORDINATES: similar to AA sequence:RefSeq:WP_005895567.1
NZ_CP041967.1	Protein Homology	CDS	3459869	3460324	.	-	0	ID	cds-WP_087802969.1	Parent	gene-FPL05_RS15955	Name	WP_087802969.1	Dbxref	Genbank:WP_087802969.1	locus_tag	FPL05_RS15955	product	hypothetical protein	protein_id	WP_087802969.1	inference	COORDINATES: similar to AA sequence:RefSeq:WP_011051910.1
NZ_CP041967.1	Protein Homology	CDS	3460331	3462187	.	-	0	ID	cds-WP_145508669.1	Parent	gene-FPL05_RS15960	Name	WP_145508669.1	Dbxref	Genbank:WP_145508669.1	locus_tag	FPL05_RS15960	product	hypothetical protein	protein_id	WP_145508669.1	inference	COORDINATES: similar to AA sequence:RefSeq:WP_011051911.1
NZ_CP041623.1	Protein Homology	CDS	2310809	2312440	.	+	0	ID	cds-WP_001059531.1	Parent	gene-FNZ21_RS11140	Name	WP_001059531.1	Dbxref	Genbank:WP_001059531.1	locus_tag	FNZ21_RS11140	product	DNA-binding protein	protein_id	WP_001059531.1	inference	COORDINATES: similar to AA sequence:RefSeq:NP_311537.1
NZ_CP041623.1	Protein Homology	CDS	2312441	2312839	.	+	0	ID	cds-WP_001052051.1	Parent	gene-FNZ21_RS11145	Name	WP_001052051.1	Dbxref	Genbank:WP_001052051.1	locus_tag	FNZ21_RS11145	product	hypothetical protein	protein_id	WP_001052051.1	inference	COORDINATES: similar to AA sequence:RefSeq:NP_311536.1
NZ_CP034363.1	GeneMarkS-2+	CDS	3307326	3307706	.	-	0	ID	cds-WP_147198912.1	Parent	gene-EHV07_RS15540	Name	WP_147198912.1	Dbxref	Genbank:WP_147198912.1	locus_tag	EHV07_RS15540	product	hypothetical protein	protein_id	WP_147198912.1	inference	COORDINATES: ab initio prediction:GeneMarkS-2+
NZ_CP034363.1	GeneMarkS-2+	CDS	3307716	3309326	.	-	0	ID	cds-WP_147198913.1	Parent	gene-EHV07_RS15545	Name	WP_147198913.1	Dbxref	Genbank:WP_147198913.1	locus_tag	EHV07_RS15545	product	hypothetical protein	protein_id	WP_147198913.1	inference	COORDINATES: ab initio prediction:GeneMarkS-2+
NZ_CP034363.1	Protein Homology	CDS	3492967	3493392	.	-	0	ID	cds-WP_147199046.1	Parent	gene-EHV07_RS16260	Name	WP_147199046.1	Dbxref	Genbank:WP_147199046.1	locus_tag	EHV07_RS16260	product	hypothetical protein	protein_id	WP_147199046.1	inference	COORDINATES: similar to AA sequence:RefSeq:WP_001052054.1
NZ_CP034363.1	Protein Homology	CDS	3493393	3495024	.	-	0	ID	cds-WP_147199047.1	Parent	gene-EHV07_RS16265	Name	WP_147199047.1	Dbxref	Genbank:WP_147199047.1	locus_tag	EHV07_RS16265	product	DNA-binding protein	protein_id	WP_147199047.1	inference	COORDINATES: similar to AA sequence:RefSeq:WP_000181754.1
NZ_CP042942.1	Protein Homology	CDS	2484483	2486357	.	+	0	ID	cds-WP_148048087.1	Parent	gene-FV158_RS12225	Name	WP_148048087.1	Dbxref	Genbank:WP_148048087.1	locus_tag	FV158_RS12225	product	DNA-binding protein	protein_id	WP_148048087.1	inference	COORDINATES: similar to AA sequence:RefSeq:WP_001059595.1
NZ_CP042942.1	Protein Homology	CDS	2486372	2486758	.	+	0	ID	cds-WP_077577639.1	Parent	gene-FV158_RS12230	Name	WP_077577639.1	Dbxref	Genbank:WP_077577639.1	locus_tag	FV158_RS12230	product	hypothetical protein	protein_id	WP_077577639.1	inference	COORDINATES: similar to AA sequence:RefSeq:WP_001549556.1
NZ_CP040927.1	Protein Homology	CDS	4193955	4194215	.	-	0	ID	cds-WP_001552205.1	Parent	gene-FH040_RS20435	Name	WP_001552205.1	Dbxref	Genbank:WP_001552205.1	locus_tag	FH040_RS20435	product	hypothetical protein	protein_id	WP_001552205.1	inference	COORDINATES: similar to AA sequence:RefSeq:WP_001552205.1
NZ_CP040927.1	Protein Homology	CDS	4194367	4196400	.	-	0	ID	cds-WP_000807722.1	Parent	gene-FH040_RS20440	Name	WP_000807722.1	Dbxref	Genbank:WP_000807722.1	locus_tag	FH040_RS20440	product	hypothetical protein	protein_id	WP_000807722.1	inference	COORDINATES: similar to AA sequence:RefSeq:WP_001697682.1
NZ_CP042986.1	Protein Homology	CDS	1626261	1628288	.	+	0	ID	cds-WP_075293419.1	Parent	gene-FWK47_RS07150	Name	WP_075293419.1	Dbxref	Genbank:WP_075293419.1	locus_tag	FWK47_RS07150	product	integrase	protein_id	WP_075293419.1	inference	COORDINATES: similar to AA sequence:RefSeq:WP_010907417.1
NZ_CP042986.1	Protein Homology	CDS	1628290	1628700	.	+	0	ID	cds-WP_075293418.1	Parent	gene-FWK47_RS07155	Name	WP_075293418.1	Dbxref	Genbank:WP_075293418.1	locus_tag	FWK47_RS07155	product	hypothetical protein	protein_id	WP_075293418.1	inference	COORDINATES: similar to AA sequence:RefSeq:WP_003756631.1
NZ_CP042984.1	Protein Homology	CDS	484518	484928	.	-	0	ID	cds-WP_075293418.1	Parent	gene-FWK44_RS02520	Name	WP_075293418.1	Dbxref	Genbank:WP_075293418.1	locus_tag	FWK44_RS02520	product	hypothetical protein	protein_id	WP_075293418.1	inference	COORDINATES: similar to AA sequence:RefSeq:WP_003756631.1
NZ_CP042984.1	Protein Homology	CDS	484930	486957	.	-	0	ID	cds-WP_075293419.1	Parent	gene-FWK44_RS02525	Name	WP_075293419.1	Dbxref	Genbank:WP_075293419.1	locus_tag	FWK44_RS02525	product	integrase	protein_id	WP_075293419.1	inference	COORDINATES: similar to AA sequence:RefSeq:WP_010907417.1
NZ_CP042985.1	Protein Homology	CDS	1626277	1628304	.	+	0	ID	cds-WP_075293419.1	Parent	gene-FWK46_RS07165	Name	WP_075293419.1	Dbxref	Genbank:WP_075293419.1	locus_tag	FWK46_RS07165	product	integrase	protein_id	WP_075293419.1	inference	COORDINATES: similar to AA sequence:RefSeq:WP_010907417.1
NZ_CP042985.1	Protein Homology	CDS	1628306	1628716	.	+	0	ID	cds-WP_075293418.1	Parent	gene-FWK46_RS07170	Name	WP_075293418.1	Dbxref	Genbank:WP_075293418.1	locus_tag	FWK46_RS07170	product	hypothetical protein	protein_id	WP_075293418.1	inference	COORDINATES: similar to AA sequence:RefSeq:WP_003756631.1
NZ_CP042989.1	Protein Homology	CDS	1626268	1628295	.	+	0	ID	cds-WP_075293419.1	Parent	gene-FWK50_RS07150	Name	WP_075293419.1	Dbxref	Genbank:WP_075293419.1	locus_tag	FWK50_RS07150	product	integrase	protein_id	WP_075293419.1	inference	COORDINATES: similar to AA sequence:RefSeq:WP_010907417.1
NZ_CP042989.1	Protein Homology	CDS	1628297	1628707	.	+	0	ID	cds-WP_075293418.1	Parent	gene-FWK50_RS07155	Name	WP_075293418.1	Dbxref	Genbank:WP_075293418.1	locus_tag	FWK50_RS07155	product	hypothetical protein	protein_id	WP_075293418.1	inference	COORDINATES: similar to AA sequence:RefSeq:WP_003756631.1
NZ_CP042987.1	Protein Homology	CDS	1626293	1628320	.	+	0	ID	cds-WP_075293419.1	Parent	gene-FWK48_RS07310	Name	WP_075293419.1	Dbxref	Genbank:WP_075293419.1	locus_tag	FWK48_RS07310	product	integrase	protein_id	WP_075293419.1	inference	COORDINATES: similar to AA sequence:RefSeq:WP_010907417.1
NZ_CP042987.1	Protein Homology	CDS	1628322	1628732	.	+	0	ID	cds-WP_075293418.1	Parent	gene-FWK48_RS07315	Name	WP_075293418.1	Dbxref	Genbank:WP_075293418.1	locus_tag	FWK48_RS07315	product	hypothetical protein	protein_id	WP_075293418.1	inference	COORDINATES: similar to AA sequence:RefSeq:WP_003756631.1
NZ_CP042988.1	Protein Homology	CDS	1626271	1628298	.	+	0	ID	cds-WP_075293419.1	Parent	gene-FWK49_RS07175	Name	WP_075293419.1	Dbxref	Genbank:WP_075293419.1	locus_tag	FWK49_RS07175	product	integrase	protein_id	WP_075293419.1	inference	COORDINATES: similar to AA sequence:RefSeq:WP_010907417.1
NZ_CP042988.1	Protein Homology	CDS	1628300	1628710	.	+	0	ID	cds-WP_075293418.1	Parent	gene-FWK49_RS07180	Name	WP_075293418.1	Dbxref	Genbank:WP_075293418.1	locus_tag	FWK49_RS07180	product	hypothetical protein	protein_id	WP_075293418.1	inference	COORDINATES: similar to AA sequence:RefSeq:WP_003756631.1
NZ_CP042990.1	Protein Homology	CDS	1626279	1628306	.	+	0	ID	cds-WP_075293419.1	Parent	gene-FWK55_RS07170	Name	WP_075293419.1	Dbxref	Genbank:WP_075293419.1	locus_tag	FWK55_RS07170	product	integrase	protein_id	WP_075293419.1	inference	COORDINATES: similar to AA sequence:RefSeq:WP_010907417.1
NZ_CP042990.1	Protein Homology	CDS	1628308	1628718	.	+	0	ID	cds-WP_075293418.1	Parent	gene-FWK55_RS07175	Name	WP_075293418.1	Dbxref	Genbank:WP_075293418.1	locus_tag	FWK55_RS07175	product	hypothetical protein	protein_id	WP_075293418.1	inference	COORDINATES: similar to AA sequence:RefSeq:WP_003756631.1
NZ_CP042991.1	Protein Homology	CDS	1626323	1628350	.	+	0	ID	cds-WP_075293419.1	Parent	gene-FWK58_RS07190	Name	WP_075293419.1	Dbxref	Genbank:WP_075293419.1	locus_tag	FWK58_RS07190	product	integrase	protein_id	WP_075293419.1	inference	COORDINATES: similar to AA sequence:RefSeq:WP_010907417.1
NZ_CP042991.1	Protein Homology	CDS	1628352	1628762	.	+	0	ID	cds-WP_075293418.1	Parent	gene-FWK58_RS07195	Name	WP_075293418.1	Dbxref	Genbank:WP_075293418.1	locus_tag	FWK58_RS07195	product	hypothetical protein	protein_id	WP_075293418.1	inference	COORDINATES: similar to AA sequence:RefSeq:WP_003756631.1
NZ_CP042992.1	Protein Homology	CDS	1626326	1628353	.	+	0	ID	cds-WP_075293419.1	Parent	gene-FWK61_RS07285	Name	WP_075293419.1	Dbxref	Genbank:WP_075293419.1	locus_tag	FWK61_RS07285	product	integrase	protein_id	WP_075293419.1	inference	COORDINATES: similar to AA sequence:RefSeq:WP_010907417.1
NZ_CP042992.1	Protein Homology	CDS	1628355	1628765	.	+	0	ID	cds-WP_075293418.1	Parent	gene-FWK61_RS07290	Name	WP_075293418.1	Dbxref	Genbank:WP_075293418.1	locus_tag	FWK61_RS07290	product	hypothetical protein	protein_id	WP_075293418.1	inference	COORDINATES: similar to AA sequence:RefSeq:WP_003756631.1
NZ_CP042993.1	Protein Homology	CDS	484541	484951	.	-	0	ID	cds-WP_075293418.1	Parent	gene-FWK62_RS02530	Name	WP_075293418.1	Dbxref	Genbank:WP_075293418.1	locus_tag	FWK62_RS02530	product	hypothetical protein	protein_id	WP_075293418.1	inference	COORDINATES: similar to AA sequence:RefSeq:WP_003756631.1
NZ_CP042993.1	Protein Homology	CDS	484953	486980	.	-	0	ID	cds-WP_075293419.1	Parent	gene-FWK62_RS02535	Name	WP_075293419.1	Dbxref	Genbank:WP_075293419.1	locus_tag	FWK62_RS02535	product	integrase	protein_id	WP_075293419.1	inference	COORDINATES: similar to AA sequence:RefSeq:WP_010907417.1
NZ_CP043001.1	Protein Homology	CDS	484519	484929	.	-	0	ID	cds-WP_075293418.1	Parent	gene-FWK45_RS02525	Name	WP_075293418.1	Dbxref	Genbank:WP_075293418.1	locus_tag	FWK45_RS02525	product	hypothetical protein	protein_id	WP_075293418.1	inference	COORDINATES: similar to AA sequence:RefSeq:WP_003756631.1
NZ_CP043001.1	Protein Homology	CDS	484931	486958	.	-	0	ID	cds-WP_147797379.1	Parent	gene-FWK45_RS02530	Name	WP_147797379.1	Dbxref	Genbank:WP_147797379.1	locus_tag	FWK45_RS02530	product	integrase	protein_id	WP_147797379.1	inference	COORDINATES: similar to AA sequence:RefSeq:WP_010907417.1
NZ_CP042983.1	Protein Homology	CDS	1626315	1628342	.	+	0	ID	cds-WP_075293419.1	Parent	gene-FWK43_RS07260	Name	WP_075293419.1	Dbxref	Genbank:WP_075293419.1	locus_tag	FWK43_RS07260	product	integrase	protein_id	WP_075293419.1	inference	COORDINATES: similar to AA sequence:RefSeq:WP_010907417.1
NZ_CP042983.1	Protein Homology	CDS	1628344	1628754	.	+	0	ID	cds-WP_075293418.1	Parent	gene-FWK43_RS07265	Name	WP_075293418.1	Dbxref	Genbank:WP_075293418.1	locus_tag	FWK43_RS07265	product	hypothetical protein	protein_id	WP_075293418.1	inference	COORDINATES: similar to AA sequence:RefSeq:WP_003756631.1
NZ_CP043052.1	Protein Homology	CDS	229884	232007	.	+	0	ID	cds-WP_002122037.1	Parent	gene-FXO17_RS01055	Name	WP_002122037.1	Dbxref	Genbank:WP_002122037.1	locus_tag	FXO17_RS01055	product	hypothetical protein	protein_id	WP_002122037.1	inference	COORDINATES: similar to AA sequence:RefSeq:WP_017396152.1
NZ_CP043052.1	Protein Homology	CDS	232009	232428	.	+	0	ID	cds-WP_002122059.1	Parent	gene-FXO17_RS01060	Name	WP_002122059.1	Dbxref	Genbank:WP_002122059.1	locus_tag	FXO17_RS01060	product	hypothetical protein	protein_id	WP_002122059.1	inference	COORDINATES: similar to AA sequence:RefSeq:WP_008941064.1
NZ_CP043225.1	Protein Homology	CDS	3489912	3490298	.	-	0	ID	cds-WP_001062150.1	Parent	gene-FYA23_RS16690	Name	WP_001062150.1	Dbxref	Genbank:WP_001062150.1	locus_tag	FYA23_RS16690	product	hypothetical protein	protein_id	WP_001062150.1	inference	COORDINATES: similar to AA sequence:RefSeq:WP_001549556.1
NZ_CP043225.1	Protein Homology	CDS	3490313	3492187	.	-	0	ID	cds-WP_047718533.1	Parent	gene-FYA23_RS16695	Name	WP_047718533.1	Dbxref	Genbank:WP_047718533.1	locus_tag	FYA23_RS16695	product	DNA-binding protein	protein_id	WP_047718533.1	inference	COORDINATES: similar to AA sequence:RefSeq:WP_001059595.1
NZ_CP043226.1	Protein Homology	CDS	3489927	3490313	.	-	0	ID	cds-WP_001062150.1	Parent	gene-FYA22_RS16695	Name	WP_001062150.1	Dbxref	Genbank:WP_001062150.1	locus_tag	FYA22_RS16695	product	hypothetical protein	protein_id	WP_001062150.1	inference	COORDINATES: similar to AA sequence:RefSeq:WP_001549556.1
NZ_CP043226.1	Protein Homology	CDS	3490328	3492202	.	-	0	ID	cds-WP_047718533.1	Parent	gene-FYA22_RS16700	Name	WP_047718533.1	Dbxref	Genbank:WP_047718533.1	locus_tag	FYA22_RS16700	product	DNA-binding protein	protein_id	WP_047718533.1	inference	COORDINATES: similar to AA sequence:RefSeq:WP_001059595.1
NZ_CP043227.1	Protein Homology	CDS	3370808	3372841	.	+	0	ID	cds-WP_000807722.1	Parent	gene-FX998_RS16385	Name	WP_000807722.1	Dbxref	Genbank:WP_000807722.1	locus_tag	FX998_RS16385	product	hypothetical protein	protein_id	WP_000807722.1	inference	COORDINATES: similar to AA sequence:RefSeq:WP_001697682.1
NZ_CP043227.1	Protein Homology	CDS	3372993	3373253	.	+	0	ID	cds-WP_001552205.1	Parent	gene-FX998_RS16390	Name	WP_001552205.1	Dbxref	Genbank:WP_001552205.1	locus_tag	FX998_RS16390	product	hypothetical protein	protein_id	WP_001552205.1	inference	COORDINATES: similar to AA sequence:RefSeq:WP_001552205.1
NZ_CP043328.1	GeneMarkS-2+	CDS	4570733	4572844	.	+	0	ID	cds-WP_034065454.1	Parent	gene-FZE14_RS22020	Name	WP_034065454.1	Dbxref	Genbank:WP_034065454.1	locus_tag	FZE14_RS22020	product	hypothetical protein	protein_id	WP_034065454.1	inference	COORDINATES: ab initio prediction:GeneMarkS-2+
NZ_CP043328.1	Protein Homology	CDS	4572845	4573255	.	+	0	ID	cds-WP_019396225.1	Parent	gene-FZE14_RS22025	Name	WP_019396225.1	Dbxref	Genbank:WP_019396225.1	locus_tag	FZE14_RS22025	product	hypothetical protein	protein_id	WP_019396225.1	inference	COORDINATES: similar to AA sequence:RefSeq:WP_004703529.1
NZ_CP040392.1	Protein Homology	CDS	4989883	4990269	.	-	0	ID	cds-WP_149289230.1	Parent	gene-FEI17_RS23655	Name	WP_149289230.1	Dbxref	Genbank:WP_149289230.1	locus_tag	FEI17_RS23655	product	hypothetical protein	protein_id	WP_149289230.1	inference	COORDINATES: similar to AA sequence:RefSeq:WP_001549556.1
NZ_CP040392.1	Protein Homology	CDS	4990284	4992158	.	-	0	ID	cds-WP_149289231.1	Parent	gene-FEI17_RS23660	Name	WP_149289231.1	Dbxref	Genbank:WP_149289231.1	locus_tag	FEI17_RS23660	product	DNA-binding protein	protein_id	WP_149289231.1	inference	COORDINATES: similar to AA sequence:RefSeq:WP_001059595.1
NZ_CP053572.1	GeneMarkS-2+	CDS	4990313	4990720	.	-	0	ID	cds-WP_039585675.1	Parent	gene-F0335_RS23810	Name	WP_039585675.1	Dbxref	Genbank:WP_039585675.1	locus_tag	F0335_RS23810	product	hypothetical protein	protein_id	WP_039585675.1	inference	COORDINATES: ab initio prediction:GeneMarkS-2+
NZ_CP053572.1	GeneMarkS-2+	CDS	4990731	4992566	.	-	0	ID	cds-WP_039585673.1	Parent	gene-F0335_RS23815	Name	WP_039585673.1	Dbxref	Genbank:WP_039585673.1	locus_tag	F0335_RS23815	product	hypothetical protein	protein_id	WP_039585673.1	inference	COORDINATES: ab initio prediction:GeneMarkS-2+
NZ_CP043557.1	Protein Homology	CDS	717254	717730	.	-	0	ID	cds-WP_113601979.1	Parent	gene-F0315_RS03365	Name	WP_113601979.1	Dbxref	Genbank:WP_113601979.1	locus_tag	F0315_RS03365	product	protein kinase	protein_id	WP_113601979.1	inference	COORDINATES: similar to AA sequence:RefSeq:WP_013260487.1
NZ_CP043557.1	Protein Homology	CDS	717723	719732	.	-	0	ID	cds-WP_113601978.1	Parent	gene-F0315_RS03370	Name	WP_113601978.1	Dbxref	Genbank:WP_113601978.1	locus_tag	F0315_RS03370	product	integrase	protein_id	WP_113601978.1	inference	COORDINATES: similar to AA sequence:RefSeq:WP_013260486.1
NZ_CP043539.1	Protein Homology	CDS	4394945	4396576	.	+	0	ID	cds-WP_001059531.1	Parent	gene-F0L19_RS21955	Name	WP_001059531.1	Dbxref	Genbank:WP_001059531.1	locus_tag	F0L19_RS21955	product	DNA-binding protein	protein_id	WP_001059531.1	inference	COORDINATES: similar to AA sequence:RefSeq:NP_311537.1
NZ_CP043539.1	Protein Homology	CDS	4396577	4396975	.	+	0	ID	cds-WP_001052051.1	Parent	gene-F0L19_RS21960	Name	WP_001052051.1	Dbxref	Genbank:WP_001052051.1	locus_tag	F0L19_RS21960	product	hypothetical protein	protein_id	WP_001052051.1	inference	COORDINATES: similar to AA sequence:RefSeq:NP_311536.1
NZ_CP043835.1	Protein Homology	CDS	623190	625259	.	+	0	ID	cds-WP_003137452.1	Parent	gene-F1602_RS02975	Name	WP_003137452.1	Dbxref	Genbank:WP_003137452.1	locus_tag	F1602_RS02975	product	hypothetical protein	protein_id	WP_003137452.1	inference	COORDINATES: similar to AA sequence:RefSeq:WP_016484659.1
NZ_CP043835.1	Protein Homology	CDS	625246	625695	.	+	0	ID	cds-WP_019486613.1	Parent	gene-F1602_RS02980	Name	WP_019486613.1	Dbxref	Genbank:WP_019486613.1	locus_tag	F1602_RS02980	product	hypothetical protein	protein_id	WP_019486613.1	inference	COORDINATES: similar to AA sequence:RefSeq:WP_016484660.1
NZ_CP043946.1	Protein Homology	CDS	4429418	4429678	.	-	0	ID	cds-WP_001552205.1	Parent	gene-F3P13_RS21440	Name	WP_001552205.1	Dbxref	Genbank:WP_001552205.1	locus_tag	F3P13_RS21440	product	hypothetical protein	protein_id	WP_001552205.1	inference	COORDINATES: similar to AA sequence:RefSeq:WP_001552205.1
NZ_CP043946.1	Protein Homology	CDS	4429830	4431863	.	-	0	ID	cds-WP_000807722.1	Parent	gene-F3P13_RS21445	Name	WP_000807722.1	Dbxref	Genbank:WP_000807722.1	locus_tag	F3P13_RS21445	product	hypothetical protein	protein_id	WP_000807722.1	inference	COORDINATES: similar to AA sequence:RefSeq:WP_001697682.1
NZ_CP043942.1	Protein Homology	CDS	4430669	4430929	.	-	0	ID	cds-WP_001552205.1	Parent	gene-F3P14_RS21450	Name	WP_001552205.1	Dbxref	Genbank:WP_001552205.1	locus_tag	F3P14_RS21450	product	hypothetical protein	protein_id	WP_001552205.1	inference	COORDINATES: similar to AA sequence:RefSeq:WP_001552205.1
NZ_CP043942.1	Protein Homology	CDS	4431081	4433114	.	-	0	ID	cds-WP_000807722.1	Parent	gene-F3P14_RS21455	Name	WP_000807722.1	Dbxref	Genbank:WP_000807722.1	locus_tag	F3P14_RS21455	product	hypothetical protein	protein_id	WP_000807722.1	inference	COORDINATES: similar to AA sequence:RefSeq:WP_001697682.1
NZ_CP040263.1	Protein Homology	CDS	4757970	4758230	.	-	0	ID	cds-WP_001552205.1	Parent	gene-EST51_RS23455	Name	WP_001552205.1	Dbxref	Genbank:WP_001552205.1	locus_tag	EST51_RS23455	product	hypothetical protein	protein_id	WP_001552205.1	inference	COORDINATES: similar to AA sequence:RefSeq:WP_001552205.1
NZ_CP040263.1	Protein Homology	CDS	4758382	4760415	.	-	0	ID	cds-WP_000807722.1	Parent	gene-EST51_RS23460	Name	WP_000807722.1	Dbxref	Genbank:WP_000807722.1	locus_tag	EST51_RS23460	product	hypothetical protein	protein_id	WP_000807722.1	inference	COORDINATES: similar to AA sequence:RefSeq:WP_001697682.1
NZ_CP044039.1	Protein Homology	CDS	3491295	3491555	.	-	0	ID	cds-WP_001552205.1	Parent	gene-FOB38_RS19205	Name	WP_001552205.1	Dbxref	Genbank:WP_001552205.1	locus_tag	FOB38_RS19205	product	hypothetical protein	protein_id	WP_001552205.1	inference	COORDINATES: similar to AA sequence:RefSeq:WP_001552205.1
NZ_CP044039.1	Protein Homology	CDS	3491707	3493740	.	-	0	ID	cds-WP_000807722.1	Parent	gene-FOB38_RS19210	Name	WP_000807722.1	Dbxref	Genbank:WP_000807722.1	locus_tag	FOB38_RS19210	product	hypothetical protein	protein_id	WP_000807722.1	inference	COORDINATES: similar to AA sequence:RefSeq:WP_001697682.1
NZ_CP044140.1	Protein Homology	CDS	3173214	3174845	.	+	0	ID	cds-WP_001059531.1	Parent	gene-F4V42_RS16695	Name	WP_001059531.1	Dbxref	Genbank:WP_001059531.1	locus_tag	F4V42_RS16695	product	DNA-binding protein	protein_id	WP_001059531.1	inference	COORDINATES: similar to AA sequence:RefSeq:NP_311537.1
NZ_CP044140.1	Protein Homology	CDS	3174846	3175244	.	+	0	ID	cds-WP_001052051.1	Parent	gene-F4V42_RS16700	Name	WP_001052051.1	Dbxref	Genbank:WP_001052051.1	locus_tag	F4V42_RS16700	product	hypothetical protein	protein_id	WP_001052051.1	inference	COORDINATES: similar to AA sequence:RefSeq:NP_311536.1
NZ_CP044143.1	Protein Homology	CDS	3764082	3765713	.	+	0	ID	cds-WP_001059531.1	Parent	gene-F4V41_RS19670	Name	WP_001059531.1	Dbxref	Genbank:WP_001059531.1	locus_tag	F4V41_RS19670	product	DNA-binding protein	protein_id	WP_001059531.1	inference	COORDINATES: similar to AA sequence:RefSeq:NP_311537.1
NZ_CP044143.1	Protein Homology	CDS	3765714	3766112	.	+	0	ID	cds-WP_001052051.1	Parent	gene-F4V41_RS19675	Name	WP_001052051.1	Dbxref	Genbank:WP_001052051.1	locus_tag	F4V41_RS19675	product	hypothetical protein	protein_id	WP_001052051.1	inference	COORDINATES: similar to AA sequence:RefSeq:NP_311536.1
NZ_CP044145.1	Protein Homology	CDS	3300619	3301017	.	-	0	ID	cds-WP_001052051.1	Parent	gene-F4V40_RS17690	Name	WP_001052051.1	Dbxref	Genbank:WP_001052051.1	locus_tag	F4V40_RS17690	product	hypothetical protein	protein_id	WP_001052051.1	inference	COORDINATES: similar to AA sequence:RefSeq:NP_311536.1
NZ_CP044145.1	Protein Homology	CDS	3301018	3302649	.	-	0	ID	cds-WP_001059531.1	Parent	gene-F4V40_RS17695	Name	WP_001059531.1	Dbxref	Genbank:WP_001059531.1	locus_tag	F4V40_RS17695	product	DNA-binding protein	protein_id	WP_001059531.1	inference	COORDINATES: similar to AA sequence:RefSeq:NP_311537.1
NZ_CP044148.1	Protein Homology	CDS	1749372	1749770	.	-	0	ID	cds-WP_001052051.1	Parent	gene-F4V39_RS09340	Name	WP_001052051.1	Dbxref	Genbank:WP_001052051.1	locus_tag	F4V39_RS09340	product	hypothetical protein	protein_id	WP_001052051.1	inference	COORDINATES: similar to AA sequence:RefSeq:NP_311536.1
NZ_CP044148.1	Protein Homology	CDS	1749771	1751402	.	-	0	ID	cds-WP_001059531.1	Parent	gene-F4V39_RS09345	Name	WP_001059531.1	Dbxref	Genbank:WP_001059531.1	locus_tag	F4V39_RS09345	product	DNA-binding protein	protein_id	WP_001059531.1	inference	COORDINATES: similar to AA sequence:RefSeq:NP_311537.1
NZ_CP031727.1	Protein Homology	CDS	2688036	2690342	.	+	0	ID	cds-WP_151057249.1	Parent	gene-D0B88_RS11360	Name	WP_151057249.1	Dbxref	Genbank:WP_151057249.1	locus_tag	D0B88_RS11360	product	hypothetical protein	protein_id	WP_151057249.1	inference	COORDINATES: similar to AA sequence:RefSeq:WP_008003566.1
NZ_CP031727.1	GeneMarkS-2+	CDS	2690343	2690753	.	+	0	ID	cds-WP_151057250.1	Parent	gene-D0B88_RS11365	Name	WP_151057250.1	Dbxref	Genbank:WP_151057250.1	locus_tag	D0B88_RS11365	product	hypothetical protein	protein_id	WP_151057250.1	inference	COORDINATES: ab initio prediction:GeneMarkS-2+
NZ_CP043027.1	Protein Homology	CDS	807767	809641	.	+	0	ID	cds-WP_151115588.1	Parent	gene-FXN66_RS03835	Name	WP_151115588.1	Dbxref	Genbank:WP_151115588.1	locus_tag	FXN66_RS03835	product	DNA-binding protein	protein_id	WP_151115588.1	inference	COORDINATES: similar to AA sequence:RefSeq:WP_001059595.1
NZ_CP043027.1	Protein Homology	CDS	809656	810042	.	+	0	ID	cds-WP_151115590.1	Parent	gene-FXN66_RS03840	Name	WP_151115590.1	Dbxref	Genbank:WP_151115590.1	locus_tag	FXN66_RS03840	product	hypothetical protein	protein_id	WP_151115590.1	inference	COORDINATES: similar to AA sequence:RefSeq:WP_001549556.1
NZ_CP044497.1	Protein Homology	CDS	841104	841514	.	-	0	ID	cds-WP_012054900.1	Parent	gene-F8B64_RS04420	Name	WP_012054900.1	Dbxref	Genbank:WP_012054900.1	locus_tag	F8B64_RS04420	product	hypothetical protein	protein_id	WP_012054900.1	inference	COORDINATES: similar to AA sequence:RefSeq:WP_003756631.1
NZ_CP044497.1	Protein Homology	CDS	841516	843544	.	-	0	ID	cds-F8B64_RS04425	Parent	gene-F8B64_RS04425	locus_tag	F8B64_RS04425	product	integrase	inference	COORDINATES: similar to AA sequence:RefSeq:WP_010907417.1
NZ_CP032789.1	Protein Homology	CDS	1222379	1224010	.	+	0	ID	cds-WP_001059531.1	Parent	gene-D8Z76_RS06070	Name	WP_001059531.1	Dbxref	Genbank:WP_001059531.1	locus_tag	D8Z76_RS06070	product	DNA-binding protein	protein_id	WP_001059531.1	inference	COORDINATES: similar to AA sequence:RefSeq:NP_311537.1
NZ_CP032789.1	Protein Homology	CDS	1224011	1224409	.	+	0	ID	cds-WP_001052051.1	Parent	gene-D8Z76_RS06075	Name	WP_001052051.1	Dbxref	Genbank:WP_001052051.1	locus_tag	D8Z76_RS06075	product	hypothetical protein	protein_id	WP_001052051.1	inference	COORDINATES: similar to AA sequence:RefSeq:NP_311536.1
NZ_CP032791.1	Protein Homology	CDS	1226245	1227876	.	+	0	ID	cds-WP_001059531.1	Parent	gene-D8Z75_RS06095	Name	WP_001059531.1	Dbxref	Genbank:WP_001059531.1	locus_tag	D8Z75_RS06095	product	DNA-binding protein	protein_id	WP_001059531.1	inference	COORDINATES: similar to AA sequence:RefSeq:NP_311537.1
NZ_CP032791.1	Protein Homology	CDS	1227877	1228275	.	+	0	ID	cds-WP_001052051.1	Parent	gene-D8Z75_RS06100	Name	WP_001052051.1	Dbxref	Genbank:WP_001052051.1	locus_tag	D8Z75_RS06100	product	hypothetical protein	protein_id	WP_001052051.1	inference	COORDINATES: similar to AA sequence:RefSeq:NP_311536.1
NZ_CP032793.1	Protein Homology	CDS	1226141	1227772	.	+	0	ID	cds-WP_001059531.1	Parent	gene-D8Z74_RS06100	Name	WP_001059531.1	Dbxref	Genbank:WP_001059531.1	locus_tag	D8Z74_RS06100	product	DNA-binding protein	protein_id	WP_001059531.1	inference	COORDINATES: similar to AA sequence:RefSeq:NP_311537.1
NZ_CP032793.1	Protein Homology	CDS	1227773	1228171	.	+	0	ID	cds-WP_001052051.1	Parent	gene-D8Z74_RS06105	Name	WP_001052051.1	Dbxref	Genbank:WP_001052051.1	locus_tag	D8Z74_RS06105	product	hypothetical protein	protein_id	WP_001052051.1	inference	COORDINATES: similar to AA sequence:RefSeq:NP_311536.1
NZ_CP032795.1	Protein Homology	CDS	1238282	1239913	.	+	0	ID	cds-WP_001059531.1	Parent	gene-D8Z73_RS06170	Name	WP_001059531.1	Dbxref	Genbank:WP_001059531.1	locus_tag	D8Z73_RS06170	product	DNA-binding protein	protein_id	WP_001059531.1	inference	COORDINATES: similar to AA sequence:RefSeq:NP_311537.1
NZ_CP032795.1	Protein Homology	CDS	1239914	1240312	.	+	0	ID	cds-WP_001052051.1	Parent	gene-D8Z73_RS06175	Name	WP_001052051.1	Dbxref	Genbank:WP_001052051.1	locus_tag	D8Z73_RS06175	product	hypothetical protein	protein_id	WP_001052051.1	inference	COORDINATES: similar to AA sequence:RefSeq:NP_311536.1
NZ_CP032797.1	Protein Homology	CDS	1224619	1226250	.	+	0	ID	cds-WP_001059531.1	Parent	gene-D8Z72_RS06095	Name	WP_001059531.1	Dbxref	Genbank:WP_001059531.1	locus_tag	D8Z72_RS06095	product	DNA-binding protein	protein_id	WP_001059531.1	inference	COORDINATES: similar to AA sequence:RefSeq:NP_311537.1
NZ_CP032797.1	Protein Homology	CDS	1226251	1226649	.	+	0	ID	cds-WP_001052051.1	Parent	gene-D8Z72_RS06100	Name	WP_001052051.1	Dbxref	Genbank:WP_001052051.1	locus_tag	D8Z72_RS06100	product	hypothetical protein	protein_id	WP_001052051.1	inference	COORDINATES: similar to AA sequence:RefSeq:NP_311536.1
NZ_CP032801.1	Protein Homology	CDS	1240920	1242551	.	+	0	ID	cds-WP_001059531.1	Parent	gene-D8Z71_RS06190	Name	WP_001059531.1	Dbxref	Genbank:WP_001059531.1	locus_tag	D8Z71_RS06190	product	DNA-binding protein	protein_id	WP_001059531.1	inference	COORDINATES: similar to AA sequence:RefSeq:NP_311537.1
NZ_CP032801.1	Protein Homology	CDS	1242552	1242950	.	+	0	ID	cds-WP_001052051.1	Parent	gene-D8Z71_RS06195	Name	WP_001052051.1	Dbxref	Genbank:WP_001052051.1	locus_tag	D8Z71_RS06195	product	hypothetical protein	protein_id	WP_001052051.1	inference	COORDINATES: similar to AA sequence:RefSeq:NP_311536.1
NZ_CP032803.1	Protein Homology	CDS	1224815	1226446	.	+	0	ID	cds-WP_001059531.1	Parent	gene-D8Z70_RS06085	Name	WP_001059531.1	Dbxref	Genbank:WP_001059531.1	locus_tag	D8Z70_RS06085	product	DNA-binding protein	protein_id	WP_001059531.1	inference	COORDINATES: similar to AA sequence:RefSeq:NP_311537.1
NZ_CP032803.1	Protein Homology	CDS	1226447	1226845	.	+	0	ID	cds-WP_001052051.1	Parent	gene-D8Z70_RS06090	Name	WP_001052051.1	Dbxref	Genbank:WP_001052051.1	locus_tag	D8Z70_RS06090	product	hypothetical protein	protein_id	WP_001052051.1	inference	COORDINATES: similar to AA sequence:RefSeq:NP_311536.1
NZ_CP032805.1	Protein Homology	CDS	1223444	1225075	.	+	0	ID	cds-WP_001059531.1	Parent	gene-D8Z69_RS06090	Name	WP_001059531.1	Dbxref	Genbank:WP_001059531.1	locus_tag	D8Z69_RS06090	product	DNA-binding protein	protein_id	WP_001059531.1	inference	COORDINATES: similar to AA sequence:RefSeq:NP_311537.1
NZ_CP032805.1	Protein Homology	CDS	1225076	1225474	.	+	0	ID	cds-WP_001052051.1	Parent	gene-D8Z69_RS06095	Name	WP_001052051.1	Dbxref	Genbank:WP_001052051.1	locus_tag	D8Z69_RS06095	product	hypothetical protein	protein_id	WP_001052051.1	inference	COORDINATES: similar to AA sequence:RefSeq:NP_311536.1
NZ_CP032808.1	Protein Homology	CDS	1224823	1226454	.	+	0	ID	cds-WP_001059531.1	Parent	gene-D8Z68_RS06085	Name	WP_001059531.1	Dbxref	Genbank:WP_001059531.1	locus_tag	D8Z68_RS06085	product	DNA-binding protein	protein_id	WP_001059531.1	inference	COORDINATES: similar to AA sequence:RefSeq:NP_311537.1
NZ_CP032808.1	Protein Homology	CDS	1226455	1226853	.	+	0	ID	cds-WP_001052051.1	Parent	gene-D8Z68_RS06090	Name	WP_001052051.1	Dbxref	Genbank:WP_001052051.1	locus_tag	D8Z68_RS06090	product	hypothetical protein	protein_id	WP_001052051.1	inference	COORDINATES: similar to AA sequence:RefSeq:NP_311536.1
NZ_CP032811.1	Protein Homology	CDS	1239597	1241228	.	+	0	ID	cds-WP_001059531.1	Parent	gene-D8Z67_RS06180	Name	WP_001059531.1	Dbxref	Genbank:WP_001059531.1	locus_tag	D8Z67_RS06180	product	DNA-binding protein	protein_id	WP_001059531.1	inference	COORDINATES: similar to AA sequence:RefSeq:NP_311537.1
NZ_CP032811.1	Protein Homology	CDS	1241229	1241627	.	+	0	ID	cds-WP_001052051.1	Parent	gene-D8Z67_RS06185	Name	WP_001052051.1	Dbxref	Genbank:WP_001052051.1	locus_tag	D8Z67_RS06185	product	hypothetical protein	protein_id	WP_001052051.1	inference	COORDINATES: similar to AA sequence:RefSeq:NP_311536.1
NZ_CP042478.1	Protein Homology	CDS	1253277	1255151	.	+	0	ID	cds-WP_063623525.1	Parent	gene-FR753_RS06125	Name	WP_063623525.1	Dbxref	Genbank:WP_063623525.1	locus_tag	FR753_RS06125	product	hypothetical protein	protein_id	WP_063623525.1	inference	COORDINATES: similar to AA sequence:RefSeq:WP_001059595.1
NZ_CP042478.1	Protein Homology	CDS	1255166	1255552	.	+	0	ID	cds-WP_001625709.1	Parent	gene-FR753_RS06130	Name	WP_001625709.1	Dbxref	Genbank:WP_001625709.1	locus_tag	FR753_RS06130	product	hypothetical protein	protein_id	WP_001625709.1	inference	COORDINATES: similar to AA sequence:RefSeq:WP_001549556.1
NZ_CP042517.1	Protein Homology	CDS	405823	407697	.	+	0	ID	cds-WP_063623525.1	Parent	gene-FR815_RS01880	Name	WP_063623525.1	Dbxref	Genbank:WP_063623525.1	locus_tag	FR815_RS01880	product	hypothetical protein	protein_id	WP_063623525.1	inference	COORDINATES: similar to AA sequence:RefSeq:WP_001059595.1
NZ_CP042517.1	Protein Homology	CDS	407712	408098	.	+	0	ID	cds-WP_001625709.1	Parent	gene-FR815_RS01885	Name	WP_001625709.1	Dbxref	Genbank:WP_001625709.1	locus_tag	FR815_RS01885	product	hypothetical protein	protein_id	WP_001625709.1	inference	COORDINATES: similar to AA sequence:RefSeq:WP_001549556.1
NZ_CP042551.1	Protein Homology	CDS	337947	339980	.	+	0	ID	cds-WP_032646881.1	Parent	gene-FR772_RS01610	Name	WP_032646881.1	Dbxref	Genbank:WP_032646881.1	locus_tag	FR772_RS01610	product	integrase	protein_id	WP_032646881.1	inference	COORDINATES: similar to AA sequence:RefSeq:WP_001697682.1
NZ_CP042551.1	Protein Homology	CDS	340132	340392	.	+	0	ID	cds-WP_080337288.1	Parent	gene-FR772_RS01615	Name	WP_080337288.1	Dbxref	Genbank:WP_080337288.1	locus_tag	FR772_RS01615	product	hypothetical protein	protein_id	WP_080337288.1	inference	COORDINATES: similar to AA sequence:RefSeq:WP_001552205.1
NZ_CP043766.1	Protein Homology	CDS	2313993	2316026	.	+	0	ID	cds-WP_016236831.1	Parent	gene-F1597_RS11040	Name	WP_016236831.1	Dbxref	Genbank:WP_016236831.1	locus_tag	F1597_RS11040	product	hypothetical protein	protein_id	WP_016236831.1	inference	COORDINATES: similar to AA sequence:RefSeq:WP_001697682.1
NZ_CP043766.1	Protein Homology	CDS	2316178	2316438	.	+	0	ID	cds-WP_001514822.1	Parent	gene-F1597_RS11045	Name	WP_001514822.1	Dbxref	Genbank:WP_001514822.1	locus_tag	F1597_RS11045	product	hypothetical protein	protein_id	WP_001514822.1	inference	COORDINATES: similar to AA sequence:RefSeq:WP_001514822.1
NZ_CP044399.1	Protein Homology	CDS	2206862	2209183	.	+	0	ID	cds-WP_019440460.1	Parent	gene-FR932_RS09930	Name	WP_019440460.1	Dbxref	Genbank:WP_019440460.1	locus_tag	FR932_RS09930	product	hypothetical protein	protein_id	WP_019440460.1	inference	COORDINATES: similar to AA sequence:RefSeq:WP_019440460.1
NZ_CP044399.1	Protein Homology	CDS	2209196	2209621	.	+	0	ID	cds-WP_019440461.1	Parent	gene-FR932_RS09935	Name	WP_019440461.1	Dbxref	Genbank:WP_019440461.1	locus_tag	FR932_RS09935	product	hypothetical protein	protein_id	WP_019440461.1	inference	COORDINATES: similar to AA sequence:RefSeq:WP_019440461.1
NZ_CP044399.1	Protein Homology	CDS	4173608	4175920	.	+	0	ID	cds-WP_019440678.1	Parent	gene-FR932_RS18830	Name	WP_019440678.1	Dbxref	Genbank:WP_019440678.1	locus_tag	FR932_RS18830	product	hypothetical protein	protein_id	WP_019440678.1	inference	COORDINATES: similar to AA sequence:RefSeq:WP_019440678.1
NZ_CP044399.1	Protein Homology	CDS	4175920	4176327	.	+	0	ID	cds-WP_019440679.1	Parent	gene-FR932_RS18835	Name	WP_019440679.1	Dbxref	Genbank:WP_019440679.1	locus_tag	FR932_RS18835	product	hypothetical protein	protein_id	WP_019440679.1	inference	COORDINATES: similar to AA sequence:RefSeq:WP_019440679.1
NZ_CP045110.1	Protein Homology	CDS	1513859	1515982	.	+	0	ID	cds-WP_000369336.1	Parent	gene-FQU82_RS07555	Name	WP_000369336.1	Dbxref	Genbank:WP_000369336.1	locus_tag	FQU82_RS07555	product	hypothetical protein	protein_id	WP_000369336.1	inference	COORDINATES: similar to AA sequence:RefSeq:WP_000369336.1
NZ_CP045110.1	Protein Homology	CDS	1515984	1516403	.	+	0	ID	cds-WP_000046992.1	Parent	gene-FQU82_RS07560	Name	WP_000046992.1	Dbxref	Genbank:WP_000046992.1	locus_tag	FQU82_RS07560	product	hypothetical protein	protein_id	WP_000046992.1	inference	COORDINATES: similar to AA sequence:RefSeq:WP_008941064.1
NZ_CP045110.1	Protein Homology	CDS	3778201	3778620	.	-	0	ID	cds-WP_000046992.1-2	Parent	gene-FQU82_RS18210	Name	WP_000046992.1	Dbxref	Genbank:WP_000046992.1	locus_tag	FQU82_RS18210	product	hypothetical protein	protein_id	WP_000046992.1	inference	COORDINATES: similar to AA sequence:RefSeq:WP_008941064.1
NZ_CP045110.1	Protein Homology	CDS	3778622	3780745	.	-	0	ID	cds-WP_000369336.1-2	Parent	gene-FQU82_RS18215	Name	WP_000369336.1	Dbxref	Genbank:WP_000369336.1	locus_tag	FQU82_RS18215	product	hypothetical protein	protein_id	WP_000369336.1	inference	COORDINATES: similar to AA sequence:RefSeq:WP_000369336.1
NZ_CP044018.1	Protein Homology	CDS	2877057	2877473	.	-	0	ID	cds-WP_004909830.1	Parent	gene-FHP22_RS13955	Name	WP_004909830.1	Dbxref	Genbank:WP_004909830.1	locus_tag	FHP22_RS13955	product	hypothetical protein	protein_id	WP_004909830.1	inference	COORDINATES: similar to AA sequence:RefSeq:WP_008941064.1
NZ_CP044018.1	Protein Homology	CDS	2877475	2879601	.	-	0	ID	cds-WP_127799442.1	Parent	gene-FHP22_RS13960	Name	WP_127799442.1	Dbxref	Genbank:WP_127799442.1	locus_tag	FHP22_RS13960	product	integrase	protein_id	WP_127799442.1	inference	COORDINATES: similar to AA sequence:RefSeq:WP_004909831.1
NZ_CP045300.1	Protein Homology	CDS	4638565	4640196	.	+	0	ID	cds-WP_090122798.1	Parent	gene-GCU50_RS23005	Name	WP_090122798.1	Dbxref	Genbank:WP_090122798.1	locus_tag	GCU50_RS23005	product	DNA-binding protein	protein_id	WP_090122798.1	inference	COORDINATES: similar to AA sequence:RefSeq:WP_000181754.1
NZ_CP045300.1	Protein Homology	CDS	4640197	4640622	.	+	0	ID	cds-WP_090122800.1	Parent	gene-GCU50_RS23010	Name	WP_090122800.1	Dbxref	Genbank:WP_090122800.1	locus_tag	GCU50_RS23010	product	hypothetical protein	protein_id	WP_090122800.1	inference	COORDINATES: similar to AA sequence:RefSeq:WP_001052054.1
NZ_CP045416.1	Protein Homology	CDS	1288472	1290799	.	+	0	ID	cds-WP_041106970.1	Parent	gene-FIU84_RS06180	Name	WP_041106970.1	Dbxref	Genbank:WP_041106970.1	locus_tag	FIU84_RS06180	product	hypothetical protein	protein_id	WP_041106970.1	inference	COORDINATES: similar to AA sequence:RefSeq:WP_008041742.1
NZ_CP045416.1	GeneMarkS-2+	CDS	1290801	1291211	.	+	0	ID	cds-WP_052649197.1	Parent	gene-FIU84_RS06185	Name	WP_052649197.1	Dbxref	Genbank:WP_052649197.1	locus_tag	FIU84_RS06185	product	hypothetical protein	protein_id	WP_052649197.1	inference	COORDINATES: ab initio prediction:GeneMarkS-2+
NZ_CP040305.1	Protein Homology	CDS	4315804	4316202	.	-	0	ID	cds-WP_001052051.1	Parent	gene-FEL06_RS21605	Name	WP_001052051.1	Dbxref	Genbank:WP_001052051.1	locus_tag	FEL06_RS21605	product	hypothetical protein	protein_id	WP_001052051.1	inference	COORDINATES: similar to AA sequence:RefSeq:NP_311536.1
NZ_CP040305.1	Protein Homology	CDS	4316203	4317848	.	-	0	ID	cds-FEL06_RS21610	Parent	gene-FEL06_RS21610	locus_tag	FEL06_RS21610	product	DNA-binding protein	inference	COORDINATES: similar to AA sequence:RefSeq:NP_311537.1
NZ_CP040307.1	Protein Homology	CDS	4270746	4271144	.	-	0	ID	cds-WP_001052051.1	Parent	gene-FEL01_RS21245	Name	WP_001052051.1	Dbxref	Genbank:WP_001052051.1	locus_tag	FEL01_RS21245	product	hypothetical protein	protein_id	WP_001052051.1	inference	COORDINATES: similar to AA sequence:RefSeq:NP_311536.1
NZ_CP040307.1	Protein Homology	CDS	4271145	4272776	.	-	0	ID	cds-WP_001059531.1	Parent	gene-FEL01_RS21250	Name	WP_001059531.1	Dbxref	Genbank:WP_001059531.1	locus_tag	FEL01_RS21250	product	DNA-binding protein	protein_id	WP_001059531.1	inference	COORDINATES: similar to AA sequence:RefSeq:NP_311537.1
NZ_CP040309.1	Protein Homology	CDS	4176409	4176807	.	-	0	ID	cds-WP_001052051.1	Parent	gene-FEK99_RS20620	Name	WP_001052051.1	Dbxref	Genbank:WP_001052051.1	locus_tag	FEK99_RS20620	product	hypothetical protein	protein_id	WP_001052051.1	inference	COORDINATES: similar to AA sequence:RefSeq:NP_311536.1
NZ_CP040309.1	Protein Homology	CDS	4176808	4178453	.	-	0	ID	cds-FEK99_RS20625	Parent	gene-FEK99_RS20625	locus_tag	FEK99_RS20625	product	DNA-binding protein	inference	COORDINATES: similar to AA sequence:RefSeq:NP_311537.1
NZ_CP040311.1	Protein Homology	CDS	4156421	4156819	.	-	0	ID	cds-WP_001052051.1	Parent	gene-FEL04_RS20330	Name	WP_001052051.1	Dbxref	Genbank:WP_001052051.1	locus_tag	FEL04_RS20330	product	hypothetical protein	protein_id	WP_001052051.1	inference	COORDINATES: similar to AA sequence:RefSeq:NP_311536.1
NZ_CP040311.1	Protein Homology	CDS	4156820	4158451	.	-	0	ID	cds-WP_001059531.1	Parent	gene-FEL04_RS20335	Name	WP_001059531.1	Dbxref	Genbank:WP_001059531.1	locus_tag	FEL04_RS20335	product	DNA-binding protein	protein_id	WP_001059531.1	inference	COORDINATES: similar to AA sequence:RefSeq:NP_311537.1
NZ_CP040313.1	Protein Homology	CDS	4172694	4173092	.	-	0	ID	cds-WP_001052051.1	Parent	gene-FEL02_RS20630	Name	WP_001052051.1	Dbxref	Genbank:WP_001052051.1	locus_tag	FEL02_RS20630	product	hypothetical protein	protein_id	WP_001052051.1	inference	COORDINATES: similar to AA sequence:RefSeq:NP_311536.1
NZ_CP040313.1	Protein Homology	CDS	4173093	4174738	.	-	0	ID	cds-FEL02_RS20635	Parent	gene-FEL02_RS20635	locus_tag	FEL02_RS20635	product	DNA-binding protein	inference	COORDINATES: similar to AA sequence:RefSeq:NP_311537.1
NZ_CP040314.1	Protein Homology	CDS	4222044	4222442	.	-	0	ID	cds-WP_001052051.1	Parent	gene-FEL10_RS20910	Name	WP_001052051.1	Dbxref	Genbank:WP_001052051.1	locus_tag	FEL10_RS20910	product	hypothetical protein	protein_id	WP_001052051.1	inference	COORDINATES: similar to AA sequence:RefSeq:NP_311536.1
NZ_CP040314.1	Protein Homology	CDS	4222443	4224088	.	-	0	ID	cds-FEL10_RS20915	Parent	gene-FEL10_RS20915	locus_tag	FEL10_RS20915	product	DNA-binding protein	inference	COORDINATES: similar to AA sequence:RefSeq:NP_311537.1
NZ_CP040316.1	Protein Homology	CDS	4215893	4216291	.	-	0	ID	cds-WP_001052051.1	Parent	gene-FEL12_RS20880	Name	WP_001052051.1	Dbxref	Genbank:WP_001052051.1	locus_tag	FEL12_RS20880	product	hypothetical protein	protein_id	WP_001052051.1	inference	COORDINATES: similar to AA sequence:RefSeq:NP_311536.1
NZ_CP040316.1	Protein Homology	CDS	4216292	4217923	.	-	0	ID	cds-WP_001059531.1	Parent	gene-FEL12_RS20885	Name	WP_001059531.1	Dbxref	Genbank:WP_001059531.1	locus_tag	FEL12_RS20885	product	DNA-binding protein	protein_id	WP_001059531.1	inference	COORDINATES: similar to AA sequence:RefSeq:NP_311537.1
NZ_CP033116.1	GeneMarkS-2+	CDS	3318159	3318587	.	-	0	ID	cds-WP_096346915.1	Parent	gene-EAO82_RS15385	Name	WP_096346915.1	Dbxref	Genbank:WP_096346915.1	locus_tag	EAO82_RS15385	product	hypothetical protein	protein_id	WP_096346915.1	inference	COORDINATES: ab initio prediction:GeneMarkS-2+
NZ_CP033116.1	GeneMarkS-2+	CDS	3318589	3320904	.	-	0	ID	cds-WP_096346916.1	Parent	gene-EAO82_RS15390	Name	WP_096346916.1	Dbxref	Genbank:WP_096346916.1	locus_tag	EAO82_RS15390	product	hypothetical protein	protein_id	WP_096346916.1	inference	COORDINATES: ab initio prediction:GeneMarkS-2+
NZ_CP045560.1	Protein Homology	CDS	840190	840594	.	-	0	ID	cds-WP_153518286.1	Parent	gene-GD578_RS04060	Name	WP_153518286.1	Dbxref	Genbank:WP_153518286.1	locus_tag	GD578_RS04060	product	hypothetical protein	protein_id	WP_153518286.1	inference	COORDINATES: similar to AA sequence:RefSeq:WP_004703529.1
NZ_CP045560.1	Protein Homology	CDS	840603	842675	.	-	0	ID	cds-WP_153518288.1	Parent	gene-GD578_RS04065	Name	WP_153518288.1	Dbxref	Genbank:WP_153518288.1	locus_tag	GD578_RS04065	product	hypothetical protein	protein_id	WP_153518288.1	inference	COORDINATES: similar to AA sequence:RefSeq:WP_004777370.1
NZ_CP045560.1	Protein Homology	CDS	3722969	3723388	.	-	0	ID	cds-WP_000046992.1	Parent	gene-GD578_RS18025	Name	WP_000046992.1	Dbxref	Genbank:WP_000046992.1	locus_tag	GD578_RS18025	product	hypothetical protein	protein_id	WP_000046992.1	inference	COORDINATES: similar to AA sequence:RefSeq:WP_008941064.1
NZ_CP045560.1	Protein Homology	CDS	3723390	3725513	.	-	0	ID	cds-WP_153518716.1	Parent	gene-GD578_RS18030	Name	WP_153518716.1	Dbxref	Genbank:WP_153518716.1	locus_tag	GD578_RS18030	product	integrase	protein_id	WP_153518716.1	inference	COORDINATES: similar to AA sequence:RefSeq:WP_000369336.1
NZ_CP038494.1	Protein Homology	CDS	4110768	4111166	.	-	0	ID	cds-WP_001052051.1	Parent	gene-E5F07_RS20055	Name	WP_001052051.1	Dbxref	Genbank:WP_001052051.1	locus_tag	E5F07_RS20055	product	hypothetical protein	protein_id	WP_001052051.1	inference	COORDINATES: similar to AA sequence:RefSeq:NP_311536.1
NZ_CP038494.1	Protein Homology	CDS	4111167	4112798	.	-	0	ID	cds-WP_001059531.1	Parent	gene-E5F07_RS20060	Name	WP_001059531.1	Dbxref	Genbank:WP_001059531.1	locus_tag	E5F07_RS20060	product	DNA-binding protein	protein_id	WP_001059531.1	inference	COORDINATES: similar to AA sequence:RefSeq:NP_311537.1
NZ_CP045720.1	Protein Homology	CDS	1218374	1220005	.	+	0	ID	cds-WP_153574544.1	Parent	gene-EE896_RS05760	Name	WP_153574544.1	Dbxref	Genbank:WP_153574544.1	locus_tag	EE896_RS05760	product	DNA-binding protein	protein_id	WP_153574544.1	inference	COORDINATES: similar to AA sequence:RefSeq:WP_000181754.1
NZ_CP045720.1	Protein Homology	CDS	1220006	1220410	.	+	0	ID	cds-WP_153574545.1	Parent	gene-EE896_RS05765	Name	WP_153574545.1	Dbxref	Genbank:WP_153574545.1	locus_tag	EE896_RS05765	product	hypothetical protein	protein_id	WP_153574545.1	inference	COORDINATES: similar to AA sequence:RefSeq:WP_001052054.1
NZ_CP045761.1	Protein Homology	CDS	468763	469161	.	-	0	ID	cds-WP_002953967.1	Parent	gene-GH768_RS02145	Name	WP_002953967.1	Dbxref	Genbank:WP_002953967.1	locus_tag	GH768_RS02145	product	hypothetical protein	protein_id	WP_002953967.1	inference	COORDINATES: similar to AA sequence:RefSeq:WP_002953967.1
NZ_CP045761.1	Protein Homology	CDS	469171	470775	.	-	0	ID	cds-WP_002953968.1	Parent	gene-GH768_RS02150	Name	WP_002953968.1	Dbxref	Genbank:WP_002953968.1	locus_tag	GH768_RS02150	product	hypothetical protein	protein_id	WP_002953968.1	inference	COORDINATES: similar to AA sequence:RefSeq:WP_001399631.1
NZ_CP045845.1	GeneMarkS-2+	CDS	3511246	3511707	.	-	0	ID	cds-WP_153743519.1	Parent	gene-GHC21_RS16530	Name	WP_153743519.1	Dbxref	Genbank:WP_153743519.1	locus_tag	GHC21_RS16530	product	hypothetical protein	protein_id	WP_153743519.1	inference	COORDINATES: ab initio prediction:GeneMarkS-2+
NZ_CP045845.1	GeneMarkS-2+	CDS	3511700	3514159	.	-	0	ID	cds-WP_153743520.1	Parent	gene-GHC21_RS16535	Name	WP_153743520.1	Dbxref	Genbank:WP_153743520.1	locus_tag	GHC21_RS16535	product	hypothetical protein	protein_id	WP_153743520.1	inference	COORDINATES: ab initio prediction:GeneMarkS-2+
NZ_CP045831.1	Protein Homology	CDS	4071083	4071469	.	-	0	ID	cds-WP_079987277.1	Parent	gene-GIJ08_RS19660	Name	WP_079987277.1	Dbxref	Genbank:WP_079987277.1	locus_tag	GIJ08_RS19660	product	hypothetical protein	protein_id	WP_079987277.1	inference	COORDINATES: similar to AA sequence:RefSeq:WP_001549556.1
NZ_CP045831.1	Protein Homology	CDS	4071484	4073358	.	-	0	ID	cds-WP_079987276.1	Parent	gene-GIJ08_RS19665	Name	WP_079987276.1	Dbxref	Genbank:WP_079987276.1	locus_tag	GIJ08_RS19665	product	DNA-binding protein	protein_id	WP_079987276.1	inference	COORDINATES: similar to AA sequence:RefSeq:WP_001059595.1
NZ_CP045863.1	Protein Homology	CDS	3156094	3156492	.	-	0	ID	cds-WP_001052051.1	Parent	gene-GIX96_RS15920	Name	WP_001052051.1	Dbxref	Genbank:WP_001052051.1	locus_tag	GIX96_RS15920	product	hypothetical protein	protein_id	WP_001052051.1	inference	COORDINATES: similar to AA sequence:RefSeq:NP_311536.1
NZ_CP045863.1	Protein Homology	CDS	3156493	3158124	.	-	0	ID	cds-WP_001059531.1	Parent	gene-GIX96_RS15925	Name	WP_001059531.1	Dbxref	Genbank:WP_001059531.1	locus_tag	GIX96_RS15925	product	DNA-binding protein	protein_id	WP_001059531.1	inference	COORDINATES: similar to AA sequence:RefSeq:NP_311537.1
NZ_CP045843.1	GeneMarkS-2+	CDS	3511246	3511707	.	-	0	ID	cds-WP_153743519.1	Parent	gene-GHC38_RS16530	Name	WP_153743519.1	Dbxref	Genbank:WP_153743519.1	locus_tag	GHC38_RS16530	product	hypothetical protein	protein_id	WP_153743519.1	inference	COORDINATES: ab initio prediction:GeneMarkS-2+
NZ_CP045843.1	GeneMarkS-2+	CDS	3511700	3514159	.	-	0	ID	cds-WP_153743520.1	Parent	gene-GHC38_RS16535	Name	WP_153743520.1	Dbxref	Genbank:WP_153743520.1	locus_tag	GHC38_RS16535	product	hypothetical protein	protein_id	WP_153743520.1	inference	COORDINATES: ab initio prediction:GeneMarkS-2+
NZ_CP038653.1	Protein Homology	CDS	2801986	2802372	.	-	0	ID	cds-WP_001062150.1	Parent	gene-E4174_RS13910	Name	WP_001062150.1	Dbxref	Genbank:WP_001062150.1	locus_tag	E4174_RS13910	product	hypothetical protein	protein_id	WP_001062150.1	inference	COORDINATES: similar to AA sequence:RefSeq:WP_001549556.1
NZ_CP038653.1	Protein Homology	CDS	2802387	2804261	.	-	0	ID	cds-WP_016155585.1	Parent	gene-E4174_RS13915	Name	WP_016155585.1	Dbxref	Genbank:WP_016155585.1	locus_tag	E4174_RS13915	product	hypothetical protein	protein_id	WP_016155585.1	inference	COORDINATES: similar to AA sequence:RefSeq:WP_001059595.1
NZ_CP038656.1	Protein Homology	CDS	393788	394174	.	-	0	ID	cds-WP_001062150.1	Parent	gene-E4177_RS01830	Name	WP_001062150.1	Dbxref	Genbank:WP_001062150.1	locus_tag	E4177_RS01830	product	hypothetical protein	protein_id	WP_001062150.1	inference	COORDINATES: similar to AA sequence:RefSeq:WP_001549556.1
NZ_CP038656.1	Protein Homology	CDS	394189	396063	.	-	0	ID	cds-WP_016155585.1	Parent	gene-E4177_RS01835	Name	WP_016155585.1	Dbxref	Genbank:WP_016155585.1	locus_tag	E4177_RS01835	product	hypothetical protein	protein_id	WP_016155585.1	inference	COORDINATES: similar to AA sequence:RefSeq:WP_001059595.1
NZ_CP038658.1	Protein Homology	CDS	3981615	3982001	.	-	0	ID	cds-WP_001062150.1	Parent	gene-E4179_RS19735	Name	WP_001062150.1	Dbxref	Genbank:WP_001062150.1	locus_tag	E4179_RS19735	product	hypothetical protein	protein_id	WP_001062150.1	inference	COORDINATES: similar to AA sequence:RefSeq:WP_001549556.1
NZ_CP038658.1	Protein Homology	CDS	3982016	3983890	.	-	0	ID	cds-WP_016155585.1	Parent	gene-E4179_RS19740	Name	WP_016155585.1	Dbxref	Genbank:WP_016155585.1	locus_tag	E4179_RS19740	product	hypothetical protein	protein_id	WP_016155585.1	inference	COORDINATES: similar to AA sequence:RefSeq:WP_001059595.1
NZ_CP035545.1	Protein Homology	CDS	3508122	3508520	.	-	0	ID	cds-WP_001052051.1	Parent	gene-EB814_RS17820	Name	WP_001052051.1	Dbxref	Genbank:WP_001052051.1	locus_tag	EB814_RS17820	product	hypothetical protein	protein_id	WP_001052051.1	inference	COORDINATES: similar to AA sequence:RefSeq:NP_311536.1
NZ_CP035545.1	Protein Homology	CDS	3508521	3510152	.	-	0	ID	cds-WP_001059531.1	Parent	gene-EB814_RS17825	Name	WP_001059531.1	Dbxref	Genbank:WP_001059531.1	locus_tag	EB814_RS17825	product	DNA-binding protein	protein_id	WP_001059531.1	inference	COORDINATES: similar to AA sequence:RefSeq:NP_311537.1
NZ_CP045975.1	Protein Homology	CDS	1175417	1177048	.	+	0	ID	cds-WP_001059531.1	Parent	gene-GJD97_RS05730	Name	WP_001059531.1	Dbxref	Genbank:WP_001059531.1	locus_tag	GJD97_RS05730	product	DNA-binding protein	protein_id	WP_001059531.1	inference	COORDINATES: similar to AA sequence:RefSeq:NP_311537.1
NZ_CP045975.1	Protein Homology	CDS	1177049	1177447	.	+	0	ID	cds-WP_001052051.1	Parent	gene-GJD97_RS05735	Name	WP_001052051.1	Dbxref	Genbank:WP_001052051.1	locus_tag	GJD97_RS05735	product	hypothetical protein	protein_id	WP_001052051.1	inference	COORDINATES: similar to AA sequence:RefSeq:NP_311536.1
NZ_CP040434.1	Protein Homology	CDS	1165766	1167832	.	+	0	ID	cds-WP_111205836.1	Parent	gene-FEO93_RS05450	Name	WP_111205836.1	Dbxref	Genbank:WP_111205836.1	locus_tag	FEO93_RS05450	product	integrase	protein_id	WP_111205836.1	inference	COORDINATES: similar to AA sequence:RefSeq:WP_005408467.1
NZ_CP040434.1	Protein Homology	CDS	1167829	1168230	.	+	0	ID	cds-WP_049418571.1	Parent	gene-FEO93_RS05455	Name	WP_049418571.1	Dbxref	Genbank:WP_049418571.1	locus_tag	FEO93_RS05455	product	hypothetical protein	protein_id	WP_049418571.1	inference	COORDINATES: similar to AA sequence:RefSeq:WP_003064687.1
NZ_CP040440.1	Protein Homology	CDS	1255367	1257223	.	+	0	ID	cds-WP_049397655.1	Parent	gene-FEO84_RS05920	Name	WP_049397655.1	Dbxref	Genbank:WP_049397655.1	locus_tag	FEO84_RS05920	product	hypothetical protein	protein_id	WP_049397655.1	inference	COORDINATES: similar to AA sequence:RefSeq:WP_011051911.1
NZ_CP040440.1	Protein Homology	CDS	1257230	1257682	.	+	0	ID	cds-WP_049397654.1	Parent	gene-FEO84_RS05925	Name	WP_049397654.1	Dbxref	Genbank:WP_049397654.1	locus_tag	FEO84_RS05925	product	hypothetical protein	protein_id	WP_049397654.1	inference	COORDINATES: similar to AA sequence:RefSeq:WP_011051910.1
NZ_CP041955.1	Protein Homology	CDS	4440113	4440373	.	-	0	ID	cds-WP_001552205.1	Parent	gene-FOZ67_RS21195	Name	WP_001552205.1	Dbxref	Genbank:WP_001552205.1	locus_tag	FOZ67_RS21195	product	hypothetical protein	protein_id	WP_001552205.1	inference	COORDINATES: similar to AA sequence:RefSeq:WP_001552205.1
NZ_CP041955.1	Protein Homology	CDS	4440525	4442558	.	-	0	ID	cds-WP_000807722.1	Parent	gene-FOZ67_RS21200	Name	WP_000807722.1	Dbxref	Genbank:WP_000807722.1	locus_tag	FOZ67_RS21200	product	hypothetical protein	protein_id	WP_000807722.1	inference	COORDINATES: similar to AA sequence:RefSeq:WP_001697682.1
NZ_CP046293.1	Protein Homology	CDS	3234042	3234428	.	-	0	ID	cds-WP_032905945.1	Parent	gene-FOC38_RS15100	Name	WP_032905945.1	Dbxref	Genbank:WP_032905945.1	locus_tag	FOC38_RS15100	product	hypothetical protein	protein_id	WP_032905945.1	inference	COORDINATES: similar to AA sequence:RefSeq:WP_001549556.1
NZ_CP046293.1	Protein Homology	CDS	3234443	3236317	.	-	0	ID	cds-WP_005183544.1	Parent	gene-FOC38_RS15105	Name	WP_005183544.1	Dbxref	Genbank:WP_005183544.1	locus_tag	FOC38_RS15105	product	hypothetical protein	protein_id	WP_005183544.1	inference	COORDINATES: similar to AA sequence:RefSeq:WP_001059595.1
NZ_CP046294.1	Protein Homology	CDS	3984883	3985269	.	-	0	ID	cds-WP_032905945.1	Parent	gene-FOC37_RS18400	Name	WP_032905945.1	Dbxref	Genbank:WP_032905945.1	locus_tag	FOC37_RS18400	product	hypothetical protein	protein_id	WP_032905945.1	inference	COORDINATES: similar to AA sequence:RefSeq:WP_001549556.1
NZ_CP046294.1	Protein Homology	CDS	3985284	3987158	.	-	0	ID	cds-WP_005183544.1	Parent	gene-FOC37_RS18405	Name	WP_005183544.1	Dbxref	Genbank:WP_005183544.1	locus_tag	FOC37_RS18405	product	hypothetical protein	protein_id	WP_005183544.1	inference	COORDINATES: similar to AA sequence:RefSeq:WP_001059595.1
NZ_CP045868.1	Protein Homology	CDS	1965336	1965722	.	-	0	ID	cds-WP_024623158.1	Parent	gene-GIY02_RS09500	Name	WP_024623158.1	Dbxref	Genbank:WP_024623158.1	locus_tag	GIY02_RS09500	product	hypothetical protein	protein_id	WP_024623158.1	inference	COORDINATES: similar to AA sequence:RefSeq:WP_001549556.1
NZ_CP045868.1	Protein Homology	CDS	1965737	1967611	.	-	0	ID	cds-WP_032709742.1	Parent	gene-GIY02_RS09505	Name	WP_032709742.1	Dbxref	Genbank:WP_032709742.1	locus_tag	GIY02_RS09505	product	DNA-binding protein	protein_id	WP_032709742.1	inference	COORDINATES: similar to AA sequence:RefSeq:WP_001059595.1
NZ_CP045869.1	Protein Homology	CDS	1957759	1958145	.	-	0	ID	cds-WP_024623158.1	Parent	gene-GIY01_RS09420	Name	WP_024623158.1	Dbxref	Genbank:WP_024623158.1	locus_tag	GIY01_RS09420	product	hypothetical protein	protein_id	WP_024623158.1	inference	COORDINATES: similar to AA sequence:RefSeq:WP_001549556.1
NZ_CP045869.1	Protein Homology	CDS	1958160	1960034	.	-	0	ID	cds-WP_032709742.1	Parent	gene-GIY01_RS09425	Name	WP_032709742.1	Dbxref	Genbank:WP_032709742.1	locus_tag	GIY01_RS09425	product	DNA-binding protein	protein_id	WP_032709742.1	inference	COORDINATES: similar to AA sequence:RefSeq:WP_001059595.1
NZ_CP045870.1	Protein Homology	CDS	1995928	1996314	.	-	0	ID	cds-WP_024623158.1	Parent	gene-GIY00_RS09670	Name	WP_024623158.1	Dbxref	Genbank:WP_024623158.1	locus_tag	GIY00_RS09670	product	hypothetical protein	protein_id	WP_024623158.1	inference	COORDINATES: similar to AA sequence:RefSeq:WP_001549556.1
NZ_CP045870.1	Protein Homology	CDS	1996329	1998203	.	-	0	ID	cds-WP_032709742.1	Parent	gene-GIY00_RS09675	Name	WP_032709742.1	Dbxref	Genbank:WP_032709742.1	locus_tag	GIY00_RS09675	product	DNA-binding protein	protein_id	WP_032709742.1	inference	COORDINATES: similar to AA sequence:RefSeq:WP_001059595.1
NZ_CP033102.1	Protein Homology	CDS	347295	349328	.	+	0	ID	cds-WP_094543552.1	Parent	gene-D8768_RS01695	Name	WP_094543552.1	Dbxref	Genbank:WP_094543552.1	locus_tag	D8768_RS01695	product	integrase	protein_id	WP_094543552.1	inference	COORDINATES: similar to AA sequence:RefSeq:WP_001697682.1
NZ_CP033102.1	Protein Homology	CDS	349480	349740	.	+	0	ID	cds-WP_080754191.1	Parent	gene-D8768_RS01700	Name	WP_080754191.1	Dbxref	Genbank:WP_080754191.1	locus_tag	D8768_RS01700	product	hypothetical protein	protein_id	WP_080754191.1	inference	COORDINATES: similar to AA sequence:RefSeq:WP_001552205.1
NZ_CP046527.1	Protein Homology	CDS	639113	639511	.	-	0	ID	cds-WP_001052051.1	Parent	gene-GN312_RS03795	Name	WP_001052051.1	Dbxref	Genbank:WP_001052051.1	locus_tag	GN312_RS03795	product	hypothetical protein	protein_id	WP_001052051.1	inference	COORDINATES: similar to AA sequence:RefSeq:NP_311536.1
NZ_CP046527.1	Protein Homology	CDS	639512	641143	.	-	0	ID	cds-WP_001059531.1	Parent	gene-GN312_RS03800	Name	WP_001059531.1	Dbxref	Genbank:WP_001059531.1	locus_tag	GN312_RS03800	product	DNA-binding protein	protein_id	WP_001059531.1	inference	COORDINATES: similar to AA sequence:RefSeq:NP_311537.1
NZ_CP044368.1	Protein Homology	CDS	969603	971612	.	+	0	ID	cds-WP_089614703.1	Parent	gene-F7P09_RS04665	Name	WP_089614703.1	Dbxref	Genbank:WP_089614703.1	locus_tag	F7P09_RS04665	product	integrase	protein_id	WP_089614703.1	inference	COORDINATES: similar to AA sequence:RefSeq:WP_013260486.1
NZ_CP044368.1	Protein Homology	CDS	971605	972081	.	+	0	ID	cds-WP_034613850.1	Parent	gene-F7P09_RS04670	Name	WP_034613850.1	Dbxref	Genbank:WP_034613850.1	locus_tag	F7P09_RS04670	product	hypothetical protein	protein_id	WP_034613850.1	inference	COORDINATES: similar to AA sequence:RefSeq:WP_013260487.1
NZ_CP044389.1	GeneMarkS-2+	CDS	5004695	5006359	.	+	0	ID	cds-WP_156662768.1	Parent	gene-F7P08_RS24055	Name	WP_156662768.1	Dbxref	Genbank:WP_156662768.1	locus_tag	F7P08_RS24055	product	DNA-binding protein	protein_id	WP_156662768.1	inference	COORDINATES: ab initio prediction:GeneMarkS-2+
NZ_CP044389.1	GeneMarkS-2+	CDS	5006586	5006921	.	+	0	ID	cds-WP_146027535.1	Parent	gene-F7P08_RS24060	Name	WP_146027535.1	Dbxref	Genbank:WP_146027535.1	locus_tag	F7P08_RS24060	product	hypothetical protein	protein_id	WP_146027535.1	inference	COORDINATES: ab initio prediction:GeneMarkS-2+
NZ_CP046654.1	Protein Homology	CDS	1099625	1100044	.	-	0	ID	cds-WP_000046992.1	Parent	gene-GO593_RS05240	Name	WP_000046992.1	Dbxref	Genbank:WP_000046992.1	locus_tag	GO593_RS05240	product	hypothetical protein	protein_id	WP_000046992.1	inference	COORDINATES: similar to AA sequence:RefSeq:WP_008941064.1
NZ_CP046654.1	Protein Homology	CDS	1100046	1102169	.	-	0	ID	cds-WP_000369336.1	Parent	gene-GO593_RS05245	Name	WP_000369336.1	Dbxref	Genbank:WP_000369336.1	locus_tag	GO593_RS05245	product	hypothetical protein	protein_id	WP_000369336.1	inference	COORDINATES: similar to AA sequence:RefSeq:WP_000369336.1
NZ_CP046654.1	Protein Homology	CDS	2816171	2818294	.	+	0	ID	cds-WP_000369336.1-2	Parent	gene-GO593_RS13570	Name	WP_000369336.1	Dbxref	Genbank:WP_000369336.1	locus_tag	GO593_RS13570	product	hypothetical protein	protein_id	WP_000369336.1	inference	COORDINATES: similar to AA sequence:RefSeq:WP_000369336.1
NZ_CP046654.1	Protein Homology	CDS	2818296	2818715	.	+	0	ID	cds-WP_000046992.1-2	Parent	gene-GO593_RS13575	Name	WP_000046992.1	Dbxref	Genbank:WP_000046992.1	locus_tag	GO593_RS13575	product	hypothetical protein	protein_id	WP_000046992.1	inference	COORDINATES: similar to AA sequence:RefSeq:WP_008941064.1
NZ_CP044305.1	Protein Homology	CDS	4132033	4134042	.	+	0	ID	cds-WP_001279565.1	Parent	gene-F4W66_RS19770	Name	WP_001279565.1	Dbxref	Genbank:WP_001279565.1	locus_tag	F4W66_RS19770	product	hypothetical protein	protein_id	WP_001279565.1	inference	COORDINATES: similar to AA sequence:RefSeq:WP_013260486.1
NZ_CP044305.1	Protein Homology	CDS	4134035	4134511	.	+	0	ID	cds-WP_000240784.1	Parent	gene-F4W66_RS19775	Name	WP_000240784.1	Dbxref	Genbank:WP_000240784.1	locus_tag	F4W66_RS19775	product	hypothetical protein	protein_id	WP_000240784.1	inference	COORDINATES: similar to AA sequence:RefSeq:WP_013260487.1
NZ_CP046722.1	Protein Homology	CDS	1193315	1194946	.	+	0	ID	cds-WP_158131478.1	Parent	gene-PAASB05_RS05585	Name	WP_158131478.1	Dbxref	Genbank:WP_158131478.1	locus_tag	PAASB05_RS05585	product	DNA-binding protein	protein_id	WP_158131478.1	inference	COORDINATES: similar to AA sequence:RefSeq:WP_000181754.1
NZ_CP046722.1	Protein Homology	CDS	1194947	1195372	.	+	0	ID	cds-WP_158131479.1	Parent	gene-PAASB05_RS05590	Name	WP_158131479.1	Dbxref	Genbank:WP_158131479.1	locus_tag	PAASB05_RS05590	product	hypothetical protein	protein_id	WP_158131479.1	inference	COORDINATES: similar to AA sequence:RefSeq:WP_001052054.1
NZ_CP046825.1	Protein Homology	CDS	688329	688748	.	-	0	ID	cds-WP_148537301.1	Parent	gene-GPY05_RS03175	Name	WP_148537301.1	Dbxref	Genbank:WP_148537301.1	locus_tag	GPY05_RS03175	product	hypothetical protein	protein_id	WP_148537301.1	inference	COORDINATES: similar to AA sequence:RefSeq:WP_010557952.1
NZ_CP046825.1	Protein Homology	CDS	688754	691123	.	-	0	ID	cds-WP_158161426.1	Parent	gene-GPY05_RS03180	Name	WP_158161426.1	Dbxref	Genbank:WP_158161426.1	locus_tag	GPY05_RS03180	product	integrase	protein_id	WP_158161426.1	inference	COORDINATES: similar to AA sequence:RefSeq:WP_019440678.1
NZ_CP046903.1	Protein Homology	CDS	139719	141782	.	+	0	ID	cds-WP_158190226.1	Parent	gene-GQA94_RS22620	Name	WP_158190226.1	Dbxref	Genbank:WP_158190226.1	locus_tag	GQA94_RS22620	product	integrase	protein_id	WP_158190226.1	inference	COORDINATES: similar to AA sequence:RefSeq:WP_007988585.1
NZ_CP046903.1	Protein Homology	CDS	141775	142215	.	+	0	ID	cds-WP_082041292.1-2	Parent	gene-GQA94_RS22625	Name	WP_082041292.1	Dbxref	Genbank:WP_082041292.1	locus_tag	GQA94_RS22625	product	hypothetical protein	protein_id	WP_082041292.1	inference	COORDINATES: similar to AA sequence:RefSeq:WP_007988583.1
NZ_CP047073.1	Protein Homology	CDS	5198444	5200681	.	+	0	ID	cds-WP_011105078.1	Parent	gene-GRB21_RS24615	Name	WP_011105078.1	Dbxref	Genbank:WP_011105078.1	locus_tag	GRB21_RS24615	product	hypothetical protein	protein_id	WP_011105078.1	inference	COORDINATES: similar to AA sequence:RefSeq:NP_794356.1
NZ_CP047073.1	Protein Homology	CDS	5200684	5201082	.	+	0	ID	cds-WP_011105079.1	Parent	gene-GRB21_RS24620	Name	WP_011105079.1	Dbxref	Genbank:WP_011105079.1	locus_tag	GRB21_RS24620	product	hypothetical protein	protein_id	WP_011105079.1	inference	COORDINATES: similar to AA sequence:RefSeq:NP_794357.1
NZ_CP046407.1	GeneMarkS-2+	CDS	4225412	4227580	.	+	0	ID	cds-WP_159164409.1	Parent	gene-GIS01_RS19545	Name	WP_159164409.1	Dbxref	Genbank:WP_159164409.1	locus_tag	GIS01_RS19545	product	integrase	protein_id	WP_159164409.1	inference	COORDINATES: ab initio prediction:GeneMarkS-2+
NZ_CP046407.1	Protein Homology	CDS	4227573	4227983	.	+	0	ID	cds-WP_159164410.1	Parent	gene-GIS01_RS19550	Name	WP_159164410.1	Dbxref	Genbank:WP_159164410.1	locus_tag	GIS01_RS19550	product	hypothetical protein	protein_id	WP_159164410.1	inference	COORDINATES: similar to AA sequence:RefSeq:WP_017047120.1
NZ_CP047391.1	Protein Homology	CDS	4592073	4592549	.	-	0	ID	cds-WP_058700831.1	Parent	gene-GRX59_RS21660	Name	WP_058700831.1	Dbxref	Genbank:WP_058700831.1	locus_tag	GRX59_RS21660	product	hypothetical protein	protein_id	WP_058700831.1	inference	COORDINATES: similar to AA sequence:RefSeq:WP_013260487.1
NZ_CP047391.1	Protein Homology	CDS	4592542	4594551	.	-	0	ID	cds-WP_058700830.1	Parent	gene-GRX59_RS21665	Name	WP_058700830.1	Dbxref	Genbank:WP_058700830.1	locus_tag	GRX59_RS21665	product	hypothetical protein	protein_id	WP_058700830.1	inference	COORDINATES: similar to AA sequence:RefSeq:WP_013260486.1
NZ_CP019431.1	Protein Homology	CDS	5893909	5894349	.	-	0	ID	cds-WP_159937458.1	Parent	gene-PspS35_RS26600	Name	WP_159937458.1	Dbxref	Genbank:WP_159937458.1	locus_tag	PspS35_RS26600	product	hypothetical protein	protein_id	WP_159937458.1	inference	COORDINATES: similar to AA sequence:RefSeq:WP_017845560.1
NZ_CP019431.1	Protein Homology	CDS	5894342	5896408	.	-	0	ID	cds-WP_159937459.1	Parent	gene-PspS35_RS26605	Name	WP_159937459.1	Dbxref	Genbank:WP_159937459.1	locus_tag	PspS35_RS26605	product	integrase	protein_id	WP_159937459.1	inference	COORDINATES: similar to AA sequence:RefSeq:WP_016484659.1
NZ_CP034289.1	Protein Homology	CDS	413380	415749	.	+	0	ID	cds-WP_159408069.1	Parent	gene-EHC64_RS02105	Name	WP_159408069.1	Dbxref	Genbank:WP_159408069.1	locus_tag	EHC64_RS02105	product	integrase	protein_id	WP_159408069.1	inference	COORDINATES: similar to AA sequence:RefSeq:WP_019440678.1
NZ_CP034289.1	Protein Homology	CDS	415755	416174	.	+	0	ID	cds-WP_136998455.1	Parent	gene-EHC64_RS02110	Name	WP_136998455.1	Dbxref	Genbank:WP_136998455.1	locus_tag	EHC64_RS02110	product	hypothetical protein	protein_id	WP_136998455.1	inference	COORDINATES: similar to AA sequence:RefSeq:WP_010557952.1
NZ_CP045193.1	Protein Homology	CDS	4736284	4736670	.	-	0	ID	cds-WP_024623158.1	Parent	gene-F8E20_RS22795	Name	WP_024623158.1	Dbxref	Genbank:WP_024623158.1	locus_tag	F8E20_RS22795	product	hypothetical protein	protein_id	WP_024623158.1	inference	COORDINATES: similar to AA sequence:RefSeq:WP_001549556.1
NZ_CP045193.1	Protein Homology	CDS	4736685	4738559	.	-	0	ID	cds-WP_024623157.1	Parent	gene-F8E20_RS22800	Name	WP_024623157.1	Dbxref	Genbank:WP_024623157.1	locus_tag	F8E20_RS22800	product	DNA-binding protein	protein_id	WP_024623157.1	inference	COORDINATES: similar to AA sequence:RefSeq:WP_001059595.1
NZ_CP031988.1	Protein Homology	CDS	215440	217566	.	+	0	ID	cds-WP_125316906.1	Parent	gene-Ahae5227_RS00965	Name	WP_125316906.1	Dbxref	Genbank:WP_125316906.1	locus_tag	Ahae5227_RS00965	product	integrase	protein_id	WP_125316906.1	inference	COORDINATES: similar to AA sequence:RefSeq:WP_017396152.1
NZ_CP031988.1	Protein Homology	CDS	217568	217984	.	+	0	ID	cds-WP_125316907.1	Parent	gene-Ahae5227_RS00970	Name	WP_125316907.1	Dbxref	Genbank:WP_125316907.1	locus_tag	Ahae5227_RS00970	product	hypothetical protein	protein_id	WP_125316907.1	inference	COORDINATES: similar to AA sequence:RefSeq:WP_008941064.1
NZ_CP047570.1	Protein Homology	CDS	3418540	3418944	.	-	0	ID	cds-WP_012542759.1	Parent	gene-GTQ93_RS16310	Name	WP_012542759.1	Dbxref	Genbank:WP_012542759.1	locus_tag	GTQ93_RS16310	product	hypothetical protein	protein_id	WP_012542759.1	inference	COORDINATES: similar to AA sequence:RefSeq:WP_001052054.1
NZ_CP047570.1	Protein Homology	CDS	3418945	3420576	.	-	0	ID	cds-WP_087793746.1	Parent	gene-GTQ93_RS16315	Name	WP_087793746.1	Dbxref	Genbank:WP_087793746.1	locus_tag	GTQ93_RS16315	product	DNA-binding protein	protein_id	WP_087793746.1	inference	COORDINATES: similar to AA sequence:RefSeq:WP_000181754.1
NZ_CP047679.1	Protein Homology	CDS	828964	830961	.	+	0	ID	cds-WP_160203979.1	Parent	gene-GV243_RS03835	Name	WP_160203979.1	Dbxref	Genbank:WP_160203979.1	locus_tag	GV243_RS03835	product	hypothetical protein	protein_id	WP_160203979.1	inference	COORDINATES: similar to AA sequence:RefSeq:WP_000186191.1
NZ_CP047679.1	Protein Homology	CDS	830942	831361	.	+	0	ID	cds-WP_105577148.1	Parent	gene-GV243_RS03840	Name	WP_105577148.1	Dbxref	Genbank:WP_105577148.1	locus_tag	GV243_RS03840	product	hypothetical protein	protein_id	WP_105577148.1	inference	COORDINATES: similar to AA sequence:RefSeq:WP_000038766.1
NZ_CP047669.1	Protein Homology	CDS	2549131	2549535	.	-	0	ID	cds-WP_012542759.1	Parent	gene-GUU79_RS13595	Name	WP_012542759.1	Dbxref	Genbank:WP_012542759.1	locus_tag	GUU79_RS13595	product	hypothetical protein	protein_id	WP_012542759.1	inference	COORDINATES: similar to AA sequence:RefSeq:WP_001052054.1
NZ_CP047669.1	Protein Homology	CDS	2549536	2551167	.	-	0	ID	cds-WP_160184179.1	Parent	gene-GUU79_RS13600	Name	WP_160184179.1	Dbxref	Genbank:WP_160184179.1	locus_tag	GUU79_RS13600	product	DNA-binding protein	protein_id	WP_160184179.1	inference	COORDINATES: similar to AA sequence:RefSeq:WP_000181754.1
NZ_CP047094.1	Protein Homology	CDS	208564	210573	.	+	0	ID	cds-WP_001469675.1	Parent	gene-GQN55_RS02630	Name	WP_001469675.1	Dbxref	Genbank:WP_001469675.1	locus_tag	GQN55_RS02630	product	hypothetical protein	protein_id	WP_001469675.1	inference	COORDINATES: similar to AA sequence:RefSeq:WP_013260486.1
NZ_CP047094.1	Protein Homology	CDS	210566	211042	.	+	0	ID	cds-WP_001565354.1	Parent	gene-GQN55_RS02635	Name	WP_001565354.1	Dbxref	Genbank:WP_001565354.1	locus_tag	GQN55_RS02635	product	hypothetical protein	protein_id	WP_001565354.1	inference	COORDINATES: similar to AA sequence:RefSeq:WP_013260487.1
NZ_CP045129.1	Protein Homology	CDS	248555	250678	.	+	0	ID	cds-WP_104988038.1	Parent	gene-GA660_RS01145	Name	WP_104988038.1	Dbxref	Genbank:WP_104988038.1	locus_tag	GA660_RS01145	product	integrase	protein_id	WP_104988038.1	inference	COORDINATES: similar to AA sequence:RefSeq:WP_000369336.1
NZ_CP045129.1	Protein Homology	CDS	250680	251099	.	+	0	ID	cds-WP_104988039.1	Parent	gene-GA660_RS01150	Name	WP_104988039.1	Dbxref	Genbank:WP_104988039.1	locus_tag	GA660_RS01150	product	hypothetical protein	protein_id	WP_104988039.1	inference	COORDINATES: similar to AA sequence:RefSeq:WP_008941064.1
NZ_CP045131.1	Protein Homology	CDS	189986	192109	.	+	0	ID	cds-WP_160242726.1	Parent	gene-GA721_RS00855	Name	WP_160242726.1	Dbxref	Genbank:WP_160242726.1	locus_tag	GA721_RS00855	product	integrase	protein_id	WP_160242726.1	inference	COORDINATES: similar to AA sequence:RefSeq:WP_000369336.1
NZ_CP045131.1	Protein Homology	CDS	192111	192530	.	+	0	ID	cds-WP_104988039.1	Parent	gene-GA721_RS00860	Name	WP_104988039.1	Dbxref	Genbank:WP_104988039.1	locus_tag	GA721_RS00860	product	hypothetical protein	protein_id	WP_104988039.1	inference	COORDINATES: similar to AA sequence:RefSeq:WP_008941064.1
NZ_CP045198.1	Protein Homology	CDS	2262495	2262914	.	-	0	ID	cds-WP_104988039.1	Parent	gene-GA693_RS11240	Name	WP_104988039.1	Dbxref	Genbank:WP_104988039.1	locus_tag	GA693_RS11240	product	hypothetical protein	protein_id	WP_104988039.1	inference	COORDINATES: similar to AA sequence:RefSeq:WP_008941064.1
NZ_CP045198.1	Protein Homology	CDS	2262916	2265039	.	-	0	ID	cds-WP_104988038.1	Parent	gene-GA693_RS11245	Name	WP_104988038.1	Dbxref	Genbank:WP_104988038.1	locus_tag	GA693_RS11245	product	integrase	protein_id	WP_104988038.1	inference	COORDINATES: similar to AA sequence:RefSeq:WP_000369336.1
NZ_CP024643.1	Protein Homology	CDS	3528592	3528990	.	-	0	ID	cds-WP_001052044.1	Parent	gene-CHQ91_RS19135	Name	WP_001052044.1	Dbxref	Genbank:WP_001052044.1	locus_tag	CHQ91_RS19135	product	hypothetical protein	protein_id	WP_001052044.1	inference	COORDINATES: similar to AA sequence:RefSeq:NP_311536.1
NZ_CP024643.1	Protein Homology	CDS	3528991	3530622	.	-	0	ID	cds-WP_161505979.1	Parent	gene-CHQ91_RS19140	Name	WP_161505979.1	Dbxref	Genbank:WP_161505979.1	locus_tag	CHQ91_RS19140	product	DNA-binding protein	protein_id	WP_161505979.1	inference	COORDINATES: similar to AA sequence:RefSeq:NP_311537.1
NZ_CP047962.1	GeneMarkS-2+	CDS	3133410	3135482	.	+	0	ID	cds-WP_161507380.1	Parent	gene-GWI30_RS14365	Name	WP_161507380.1	Dbxref	Genbank:WP_161507380.1	locus_tag	GWI30_RS14365	product	integrase	protein_id	WP_161507380.1	inference	COORDINATES: ab initio prediction:GeneMarkS-2+
NZ_CP047962.1	GeneMarkS-2+	CDS	3135475	3135888	.	+	0	ID	cds-WP_161507381.1	Parent	gene-GWI30_RS14370	Name	WP_161507381.1	Dbxref	Genbank:WP_161507381.1	locus_tag	GWI30_RS14370	product	hypothetical protein	protein_id	WP_161507381.1	inference	COORDINATES: ab initio prediction:GeneMarkS-2+
NZ_CP034237.1	Protein Homology	CDS	2982558	2982956	.	-	0	ID	cds-WP_161509492.1	Parent	gene-EH204_RS13325	Name	WP_161509492.1	Dbxref	Genbank:WP_161509492.1	locus_tag	EH204_RS13325	product	hypothetical protein	protein_id	WP_161509492.1	inference	COORDINATES: similar to AA sequence:RefSeq:WP_010305224.1
NZ_CP034237.1	Protein Homology	CDS	2982960	2984588	.	-	0	ID	cds-WP_161509493.1	Parent	gene-EH204_RS13330	Name	WP_161509493.1	Dbxref	Genbank:WP_161509493.1	locus_tag	EH204_RS13330	product	DNA-binding protein	protein_id	WP_161509493.1	inference	COORDINATES: similar to AA sequence:RefSeq:WP_010305228.1
NZ_CP034384.1	Protein Homology	CDS	3588390	3588788	.	-	0	ID	cds-WP_001052051.1	Parent	gene-EJB16_RS18135	Name	WP_001052051.1	Dbxref	Genbank:WP_001052051.1	locus_tag	EJB16_RS18135	product	hypothetical protein	protein_id	WP_001052051.1	inference	COORDINATES: similar to AA sequence:RefSeq:NP_311536.1
NZ_CP034384.1	Protein Homology	CDS	3588789	3590420	.	-	0	ID	cds-WP_001059531.1	Parent	gene-EJB16_RS18140	Name	WP_001059531.1	Dbxref	Genbank:WP_001059531.1	locus_tag	EJB16_RS18140	product	DNA-binding protein	protein_id	WP_001059531.1	inference	COORDINATES: similar to AA sequence:RefSeq:NP_311537.1
NZ_CP034938.1	Protein Homology	CDS	3021008	3021397	.	-	0	ID	cds-WP_161529252.1	Parent	gene-EO763_RS13505	Name	WP_161529252.1	Dbxref	Genbank:WP_161529252.1,GeneID:51390136	locus_tag	EO763_RS13505	product	hypothetical protein	protein_id	WP_161529252.1	inference	COORDINATES: similar to AA sequence:RefSeq:WP_011815731.1
NZ_CP034938.1	Protein Homology	CDS	3021413	3023113	.	-	0	ID	cds-WP_161529253.1	Parent	gene-EO763_RS13510	Name	WP_161529253.1	Dbxref	Genbank:WP_161529253.1,GeneID:51390137	locus_tag	EO763_RS13510	product	DNA-binding protein	protein_id	WP_161529253.1	inference	COORDINATES: similar to AA sequence:RefSeq:WP_015839862.1
NZ_CP046376.1	Protein Homology	CDS	5091670	5092089	.	-	0	ID	cds-WP_052902952.1	Parent	gene-GMW39_RS23760	Name	WP_052902952.1	Dbxref	Genbank:WP_052902952.1	locus_tag	GMW39_RS23760	product	hypothetical protein	protein_id	WP_052902952.1	inference	COORDINATES: similar to AA sequence:RefSeq:WP_001062124.1
NZ_CP046376.1	Protein Homology	CDS	5092091	5094106	.	-	0	ID	cds-WP_161546421.1	Parent	gene-GMW39_RS23765	Name	WP_161546421.1	Dbxref	Genbank:WP_161546421.1	locus_tag	GMW39_RS23765	product	integrase	protein_id	WP_161546421.1	inference	COORDINATES: similar to AA sequence:RefSeq:WP_008950452.1
NZ_CP048108.1	Protein Homology	CDS	4183197	4183457	.	-	0	ID	cds-WP_001514822.1	Parent	gene-GW952_RS19635	Name	WP_001514822.1	Dbxref	Genbank:WP_001514822.1	locus_tag	GW952_RS19635	product	hypothetical protein	protein_id	WP_001514822.1	inference	COORDINATES: similar to AA sequence:RefSeq:WP_001514822.1
NZ_CP048108.1	Protein Homology	CDS	4183609	4185642	.	-	0	ID	cds-WP_016236831.1	Parent	gene-GW952_RS19640	Name	WP_016236831.1	Dbxref	Genbank:WP_016236831.1	locus_tag	GW952_RS19640	product	hypothetical protein	protein_id	WP_016236831.1	inference	COORDINATES: similar to AA sequence:RefSeq:WP_001697682.1
NZ_CP048108.1	Protein Homology	CDS	5992229	5993506	.	+	0	ID	cds-GW952_RS28370	Parent	gene-GW952_RS28370	locus_tag	GW952_RS28370	product	hypothetical protein	inference	COORDINATES: similar to AA sequence:RefSeq:WP_001399631.1
NZ_CP048108.1	Protein Homology	CDS	5994373	5994705	.	+	0	ID	cds-GW952_RS28380	Parent	gene-GW952_RS28380	locus_tag	GW952_RS28380	product	hypothetical protein	inference	COORDINATES: similar to AA sequence:RefSeq:WP_001399631.1
NZ_CP039819.1	Protein Homology	CDS	1260360	1262006	.	+	0	ID	cds-WP_063249548.1	Parent	gene-FA958_RS06440	Name	WP_063249548.1	Dbxref	Genbank:WP_063249548.1	locus_tag	FA958_RS06440	product	hypothetical protein	protein_id	WP_063249548.1	inference	COORDINATES: similar to AA sequence:RefSeq:WP_001474559.1
NZ_CP039819.1	Protein Homology	CDS	1261999	1262382	.	+	0	ID	cds-WP_060617476.1	Parent	gene-FA958_RS06445	Name	WP_060617476.1	Dbxref	Genbank:WP_060617476.1	locus_tag	FA958_RS06445	product	hypothetical protein	protein_id	WP_060617476.1	inference	COORDINATES: similar to AA sequence:RefSeq:WP_015854624.1
NZ_AP022371.1	Protein Homology	CDS	3900258	3900734	.	-	0	ID	cds-WP_032471333.1	Parent	gene-G7Y72_RS18120	Name	WP_032471333.1	Dbxref	Genbank:WP_032471333.1	locus_tag	G7Y72_RS18120	product	hypothetical protein	protein_id	WP_032471333.1	inference	COORDINATES: similar to AA sequence:RefSeq:WP_013260487.1
NZ_AP022371.1	Protein Homology	CDS	3900727	3902736	.	-	0	ID	cds-WP_164561231.1	Parent	gene-G7Y72_RS18125	Name	WP_164561231.1	Dbxref	Genbank:WP_164561231.1	locus_tag	G7Y72_RS18125	product	integrase	protein_id	WP_164561231.1	inference	COORDINATES: similar to AA sequence:RefSeq:WP_013260486.1
NZ_CP048371.1	Protein Homology	CDS	4394530	4394790	.	-	0	ID	cds-WP_001552205.1	Parent	gene-GZS08_RS20935	Name	WP_001552205.1	Dbxref	Genbank:WP_001552205.1	locus_tag	GZS08_RS20935	product	hypothetical protein	protein_id	WP_001552205.1	inference	COORDINATES: similar to AA sequence:RefSeq:WP_001552205.1
NZ_CP048371.1	Protein Homology	CDS	4394942	4396975	.	-	0	ID	cds-WP_000807722.1	Parent	gene-GZS08_RS20940	Name	WP_000807722.1	Dbxref	Genbank:WP_000807722.1	locus_tag	GZS08_RS20940	product	hypothetical protein	protein_id	WP_000807722.1	inference	COORDINATES: similar to AA sequence:RefSeq:WP_001697682.1
NZ_CP048367.1	Protein Homology	CDS	4472462	4472722	.	-	0	ID	cds-WP_001552205.1	Parent	gene-GZS07_RS21500	Name	WP_001552205.1	Dbxref	Genbank:WP_001552205.1	locus_tag	GZS07_RS21500	product	hypothetical protein	protein_id	WP_001552205.1	inference	COORDINATES: similar to AA sequence:RefSeq:WP_001552205.1
NZ_CP048367.1	Protein Homology	CDS	4472874	4474907	.	-	0	ID	cds-WP_000807722.1	Parent	gene-GZS07_RS21505	Name	WP_000807722.1	Dbxref	Genbank:WP_000807722.1	locus_tag	GZS07_RS21505	product	hypothetical protein	protein_id	WP_000807722.1	inference	COORDINATES: similar to AA sequence:RefSeq:WP_001697682.1
NZ_CP048382.1	Protein Homology	CDS	2168738	2170612	.	+	0	ID	cds-WP_162648336.1	Parent	gene-GZS04_RS10385	Name	WP_162648336.1	Dbxref	Genbank:WP_162648336.1	locus_tag	GZS04_RS10385	product	DNA-binding protein	protein_id	WP_162648336.1	inference	COORDINATES: similar to AA sequence:RefSeq:WP_001059595.1
NZ_CP048382.1	Protein Homology	CDS	2170627	2171013	.	+	0	ID	cds-WP_162648337.1	Parent	gene-GZS04_RS10390	Name	WP_162648337.1	Dbxref	Genbank:WP_162648337.1	locus_tag	GZS04_RS10390	product	hypothetical protein	protein_id	WP_162648337.1	inference	COORDINATES: similar to AA sequence:RefSeq:WP_001549556.1
NZ_CP048629.1	Protein Homology	CDS	1371364	1373391	.	+	0	ID	cds-WP_163982184.1	Parent	gene-G3M63_RS06435	Name	WP_163982184.1	Dbxref	Genbank:WP_163982184.1	locus_tag	G3M63_RS06435	product	integrase	protein_id	WP_163982184.1	inference	COORDINATES: similar to AA sequence:RefSeq:WP_001697682.1
NZ_CP048629.1	Protein Homology	CDS	1373384	1373803	.	+	0	ID	cds-WP_163982185.1	Parent	gene-G3M63_RS06440	Name	WP_163982185.1	Dbxref	Genbank:WP_163982185.1	locus_tag	G3M63_RS06440	product	hypothetical protein	protein_id	WP_163982185.1	inference	COORDINATES: similar to AA sequence:RefSeq:WP_001062124.1
NZ_CP049044.1	Protein Homology	CDS	4544501	4546354	.	+	0	ID	cds-G5J76_RS20600	Parent	gene-G5J76_RS20600	locus_tag	G5J76_RS20600	product	hypothetical protein	inference	COORDINATES: similar to AA sequence:RefSeq:WP_011169259.1
NZ_CP049044.1	Protein Homology	CDS	4546640	4547053	.	+	0	ID	cds-WP_047295392.1	Parent	gene-G5J76_RS20605	Name	WP_047295392.1	Dbxref	Genbank:WP_047295392.1	locus_tag	G5J76_RS20605	product	hypothetical protein	protein_id	WP_047295392.1	inference	COORDINATES: similar to AA sequence:RefSeq:WP_019396225.1
NZ_CP049101.1	Protein Homology	CDS	4305155	4305553	.	-	0	ID	cds-WP_001052044.1	Parent	gene-G5V60_RS21095	Name	WP_001052044.1	Dbxref	Genbank:WP_001052044.1	locus_tag	G5V60_RS21095	product	hypothetical protein	protein_id	WP_001052044.1	inference	COORDINATES: similar to AA sequence:RefSeq:NP_311536.1
NZ_CP049101.1	Protein Homology	CDS	4305554	4307185	.	-	0	ID	cds-WP_001579411.1	Parent	gene-G5V60_RS21100	Name	WP_001579411.1	Dbxref	Genbank:WP_001579411.1	locus_tag	G5V60_RS21100	product	hypothetical protein	protein_id	WP_001579411.1	inference	COORDINATES: similar to AA sequence:RefSeq:NP_311537.1
NZ_CP049115.1	Protein Homology	CDS	1491025	1491441	.	-	0	ID	cds-WP_164482359.1	Parent	gene-G5574_RS07005	Name	WP_164482359.1	Dbxref	Genbank:WP_164482359.1	locus_tag	G5574_RS07005	product	hypothetical protein	protein_id	WP_164482359.1	inference	COORDINATES: similar to AA sequence:RefSeq:WP_001052054.1
NZ_CP049115.1	Protein Homology	CDS	1491442	1493073	.	-	0	ID	cds-WP_164482360.1	Parent	gene-G5574_RS07010	Name	WP_164482360.1	Dbxref	Genbank:WP_164482360.1	locus_tag	G5574_RS07010	product	DNA-binding protein	protein_id	WP_164482360.1	inference	COORDINATES: similar to AA sequence:RefSeq:WP_000181754.1
NZ_CP049201.1	Protein Homology	CDS	4213448	4215052	.	+	0	ID	cds-WP_126804987.1	Parent	gene-G6Z99_RS20370	Name	WP_126804987.1	Dbxref	Genbank:WP_126804987.1	locus_tag	G6Z99_RS20370	product	hypothetical protein	protein_id	WP_126804987.1	inference	COORDINATES: similar to AA sequence:RefSeq:WP_001399631.1
NZ_CP049201.1	Protein Homology	CDS	4215062	4215460	.	+	0	ID	cds-WP_004200789.1	Parent	gene-G6Z99_RS20375	Name	WP_004200789.1	Dbxref	Genbank:WP_004200789.1	locus_tag	G6Z99_RS20375	product	hypothetical protein	protein_id	WP_004200789.1	inference	COORDINATES: similar to AA sequence:RefSeq:WP_002953967.1
NZ_CP033158.1	Protein Homology	CDS	2907500	2909533	.	+	0	ID	cds-WP_000807722.1	Parent	gene-EAF06_RS13875	Name	WP_000807722.1	Dbxref	Genbank:WP_000807722.1	locus_tag	EAF06_RS13875	product	hypothetical protein	protein_id	WP_000807722.1	inference	COORDINATES: similar to AA sequence:RefSeq:WP_001697682.1
NZ_CP033158.1	Protein Homology	CDS	2909685	2909945	.	+	0	ID	cds-WP_001552205.1	Parent	gene-EAF06_RS13880	Name	WP_001552205.1	Dbxref	Genbank:WP_001552205.1	locus_tag	EAF06_RS13880	product	hypothetical protein	protein_id	WP_001552205.1	inference	COORDINATES: similar to AA sequence:RefSeq:WP_001552205.1
NZ_CP034967.1	Protein Homology	CDS	586212	586691	.	-	0	ID	cds-WP_164535988.1	Parent	gene-EO082_RS02820	Name	WP_164535988.1	Dbxref	Genbank:WP_164535988.1	locus_tag	EO082_RS02820	product	hypothetical protein	protein_id	WP_164535988.1	inference	COORDINATES: similar to AA sequence:RefSeq:WP_017109377.1
NZ_CP034967.1	Protein Homology	CDS	586679	588556	.	-	0	ID	cds-WP_164535989.1	Parent	gene-EO082_RS02825	Name	WP_164535989.1	Dbxref	Genbank:WP_164535989.1	locus_tag	EO082_RS02825	product	integrase	protein_id	WP_164535989.1	inference	COORDINATES: similar to AA sequence:RefSeq:WP_017109378.1
NZ_CP047349.1	Protein Homology	CDS	3528612	3530981	.	+	0	ID	cds-WP_164530751.1	Parent	gene-GTH25_RS16200	Name	WP_164530751.1	Dbxref	Genbank:WP_164530751.1	locus_tag	GTH25_RS16200	product	integrase	protein_id	WP_164530751.1	inference	COORDINATES: similar to AA sequence:RefSeq:WP_019440678.1
NZ_CP047349.1	Protein Homology	CDS	3530987	3531406	.	+	0	ID	cds-WP_164530752.1	Parent	gene-GTH25_RS16205	Name	WP_164530752.1	Dbxref	Genbank:WP_164530752.1	locus_tag	GTH25_RS16205	product	hypothetical protein	protein_id	WP_164530752.1	inference	COORDINATES: similar to AA sequence:RefSeq:WP_010557952.1
NZ_CP049015.1	Protein Homology	CDS	597414	599288	.	+	0	ID	cds-WP_003842250.1	Parent	gene-G4551_RS02945	Name	WP_003842250.1	Dbxref	Genbank:WP_003842250.1	locus_tag	G4551_RS02945	product	hypothetical protein	protein_id	WP_003842250.1	inference	COORDINATES: similar to AA sequence:RefSeq:WP_001059595.1
NZ_CP049015.1	Protein Homology	CDS	599303	599689	.	+	0	ID	cds-WP_032941163.1	Parent	gene-G4551_RS02950	Name	WP_032941163.1	Dbxref	Genbank:WP_032941163.1	locus_tag	G4551_RS02950	product	hypothetical protein	protein_id	WP_032941163.1	inference	COORDINATES: similar to AA sequence:RefSeq:WP_001549556.1
NZ_CP045858.1	Protein Homology	CDS	3146600	3148663	.	+	0	ID	cds-WP_036998704.1	Parent	gene-GII23_RS14865	Name	WP_036998704.1	Dbxref	Genbank:WP_036998704.1	locus_tag	GII23_RS14865	product	integrase	protein_id	WP_036998704.1	inference	COORDINATES: similar to AA sequence:RefSeq:WP_007988585.1
NZ_CP045858.1	Protein Homology	CDS	3148656	3149096	.	+	0	ID	cds-WP_082041292.1	Parent	gene-GII23_RS14870	Name	WP_082041292.1	Dbxref	Genbank:WP_082041292.1	locus_tag	GII23_RS14870	product	hypothetical protein	protein_id	WP_082041292.1	inference	COORDINATES: similar to AA sequence:RefSeq:WP_007988583.1
NZ_CP049752.1	Protein Homology	CDS	4201839	4202249	.	-	0	ID	cds-WP_165552197.1	Parent	gene-G7Z36_RS19890	Name	WP_165552197.1	Dbxref	Genbank:WP_165552197.1	locus_tag	G7Z36_RS19890	product	hypothetical protein	protein_id	WP_165552197.1	inference	COORDINATES: similar to AA sequence:RefSeq:WP_001052054.1
NZ_CP049752.1	Protein Homology	CDS	4202250	4203881	.	-	0	ID	cds-WP_165552199.1	Parent	gene-G7Z36_RS19895	Name	WP_165552199.1	Dbxref	Genbank:WP_165552199.1	locus_tag	G7Z36_RS19895	product	DNA-binding protein	protein_id	WP_165552199.1	inference	COORDINATES: similar to AA sequence:RefSeq:WP_000181754.1
NZ_CP049756.1	Protein Homology	CDS	137884	139920	.	+	0	ID	cds-WP_010907417.1	Parent	gene-G7038_RS00620	Name	WP_010907417.1	Dbxref	Genbank:WP_010907417.1	locus_tag	G7038_RS00620	product	integrase	protein_id	WP_010907417.1	inference	COORDINATES: similar to AA sequence:RefSeq:WP_010907417.1
NZ_CP049756.1	Protein Homology	CDS	139922	140332	.	+	0	ID	cds-WP_010907416.1	Parent	gene-G7038_RS00625	Name	WP_010907416.1	Dbxref	Genbank:WP_010907416.1	locus_tag	G7038_RS00625	product	hypothetical protein	protein_id	WP_010907416.1	inference	COORDINATES: similar to AA sequence:RefSeq:WP_003756631.1
NZ_CP049081.1	Protein Homology	CDS	3623852	3624406	.	-	0	ID	cds-G6P90_RS17605	Parent	gene-G6P90_RS17605	locus_tag	G6P90_RS17605	product	DNA-binding protein	inference	COORDINATES: similar to AA sequence:RefSeq:NP_311537.1
NZ_CP049081.1	Protein Homology	CDS	3625166	3626260	.	-	0	ID	cds-WP_077779991.1	Parent	gene-G6P90_RS17615	Name	WP_077779991.1	Dbxref	Genbank:WP_077779991.1	locus_tag	G6P90_RS17615	product	conserved DNA-binding protein	protein_id	WP_077779991.1	inference	COORDINATES: similar to AA sequence:RefSeq:WP_001523826.1
NZ_CP049081.1	Protein Homology	CDS	4365415	4365891	.	-	0	ID	cds-WP_000240784.1	Parent	gene-G6P90_RS21250	Name	WP_000240784.1	Dbxref	Genbank:WP_000240784.1	locus_tag	G6P90_RS21250	product	hypothetical protein	protein_id	WP_000240784.1	inference	COORDINATES: similar to AA sequence:RefSeq:WP_013260487.1
NZ_CP049081.1	Protein Homology	CDS	4365884	4367893	.	-	0	ID	cds-WP_001279565.1	Parent	gene-G6P90_RS21255	Name	WP_001279565.1	Dbxref	Genbank:WP_001279565.1	locus_tag	G6P90_RS21255	product	hypothetical protein	protein_id	WP_001279565.1	inference	COORDINATES: similar to AA sequence:RefSeq:WP_013260486.1
NZ_AP022642.1	Protein Homology	CDS	734938	736935	.	+	0	ID	cds-WP_172432513.1	Parent	gene-PotMrB4_RS03530	Name	WP_172432513.1	Dbxref	Genbank:WP_172432513.1	locus_tag	PotMrB4_RS03530	product	integrase	protein_id	WP_172432513.1	inference	COORDINATES: similar to AA sequence:RefSeq:WP_003293111.1
NZ_AP022642.1	Protein Homology	CDS	736938	737351	.	+	0	ID	cds-WP_172432514.1	Parent	gene-PotMrB4_RS03535	Name	WP_172432514.1	Dbxref	Genbank:WP_172432514.1	locus_tag	PotMrB4_RS03535	product	hypothetical protein	protein_id	WP_172432514.1	inference	COORDINATES: similar to AA sequence:RefSeq:WP_016982039.1
NZ_CP015029.1	Protein Homology	CDS	1684937	1685347	.	-	0	ID	cds-WP_010907416.1	Parent	gene-A4G17_RS08190	Name	WP_010907416.1	Dbxref	Genbank:WP_010907416.1	locus_tag	A4G17_RS08190	product	hypothetical protein	protein_id	WP_010907416.1	inference	COORDINATES: similar to AA sequence:RefSeq:WP_003756631.1
NZ_CP015029.1	Protein Homology	CDS	1685349	1687388	.	-	0	ID	cds-WP_123956070.1	Parent	gene-A4G17_RS08195	Name	WP_123956070.1	Dbxref	Genbank:WP_123956070.1	locus_tag	A4G17_RS08195	product	integrase	protein_id	WP_123956070.1	inference	COORDINATES: similar to AA sequence:RefSeq:WP_010907417.1
NZ_CP045466.1	Protein Homology	CDS	1414729	1415127	.	-	0	ID	cds-WP_047061894.1	Parent	gene-GER12_RS06675	Name	WP_047061894.1	Dbxref	Genbank:WP_047061894.1	locus_tag	GER12_RS06675	product	hypothetical protein	protein_id	WP_047061894.1	inference	COORDINATES: similar to AA sequence:RefSeq:NP_311536.1
NZ_CP045466.1	Protein Homology	CDS	1415128	1416759	.	-	0	ID	cds-WP_110962123.1	Parent	gene-GER12_RS06680	Name	WP_110962123.1	Dbxref	Genbank:WP_110962123.1	locus_tag	GER12_RS06680	product	DNA-binding protein	protein_id	WP_110962123.1	inference	COORDINATES: similar to AA sequence:RefSeq:NP_311537.1
NZ_CP045516.1	Protein Homology	CDS	1414726	1415124	.	-	0	ID	cds-WP_047061894.1	Parent	gene-GE196_RS06690	Name	WP_047061894.1	Dbxref	Genbank:WP_047061894.1	locus_tag	GE196_RS06690	product	hypothetical protein	protein_id	WP_047061894.1	inference	COORDINATES: similar to AA sequence:RefSeq:NP_311536.1
NZ_CP045516.1	Protein Homology	CDS	1415125	1416474	.	-	0	ID	cds-WP_165884381.1	Parent	gene-GE196_RS06695	Name	WP_165884381.1	Dbxref	Genbank:WP_165884381.1	locus_tag	GE196_RS06695	product	DNA-binding protein	protein_id	WP_165884381.1	inference	COORDINATES: similar to AA sequence:RefSeq:WP_000913129.1
NZ_CP045518.1	Protein Homology	CDS	1414669	1415067	.	-	0	ID	cds-WP_047061894.1	Parent	gene-GE195_RS06690	Name	WP_047061894.1	Dbxref	Genbank:WP_047061894.1	locus_tag	GE195_RS06690	product	hypothetical protein	protein_id	WP_047061894.1	inference	COORDINATES: similar to AA sequence:RefSeq:NP_311536.1
NZ_CP045518.1	Protein Homology	CDS	1415068	1416699	.	-	0	ID	cds-WP_110962123.1	Parent	gene-GE195_RS06695	Name	WP_110962123.1	Dbxref	Genbank:WP_110962123.1	locus_tag	GE195_RS06695	product	DNA-binding protein	protein_id	WP_110962123.1	inference	COORDINATES: similar to AA sequence:RefSeq:NP_311537.1
NZ_CP045916.1	Protein Homology	CDS	4579595	4581712	.	+	0	ID	cds-WP_062842454.1	Parent	gene-GIY05_RS21275	Name	WP_062842454.1	Dbxref	Genbank:WP_062842454.1	locus_tag	GIY05_RS21275	product	hypothetical protein	protein_id	WP_062842454.1	inference	COORDINATES: similar to AA sequence:RefSeq:WP_015648378.1
NZ_CP045916.1	Protein Homology	CDS	4581712	4582119	.	+	0	ID	cds-WP_062842455.1	Parent	gene-GIY05_RS21280	Name	WP_062842455.1	Dbxref	Genbank:WP_062842455.1	locus_tag	GIY05_RS21280	product	hypothetical protein	protein_id	WP_062842455.1	inference	COORDINATES: similar to AA sequence:RefSeq:WP_019396225.1
NZ_CP045917.1	Protein Homology	CDS	364570	366687	.	+	0	ID	cds-WP_062842454.1-2	Parent	gene-GIY05_RS33725	Name	WP_062842454.1	Dbxref	Genbank:WP_062842454.1	locus_tag	GIY05_RS33725	product	hypothetical protein	protein_id	WP_062842454.1	inference	COORDINATES: similar to AA sequence:RefSeq:WP_015648378.1
NZ_CP045917.1	Protein Homology	CDS	366687	367094	.	+	0	ID	cds-WP_062842455.1-2	Parent	gene-GIY05_RS33730	Name	WP_062842455.1	Dbxref	Genbank:WP_062842455.1	locus_tag	GIY05_RS33730	product	hypothetical protein	protein_id	WP_062842455.1	inference	COORDINATES: similar to AA sequence:RefSeq:WP_019396225.1
NZ_CP046716.1	Protein Homology	CDS	4237866	4238126	.	-	0	ID	cds-WP_001552205.1	Parent	gene-GPL39_RS20465	Name	WP_001552205.1	Dbxref	Genbank:WP_001552205.1	locus_tag	GPL39_RS20465	product	hypothetical protein	protein_id	WP_001552205.1	inference	COORDINATES: similar to AA sequence:RefSeq:WP_001552205.1
NZ_CP046716.1	Protein Homology	CDS	4238278	4240311	.	-	0	ID	cds-WP_000807722.1	Parent	gene-GPL39_RS20470	Name	WP_000807722.1	Dbxref	Genbank:WP_000807722.1	locus_tag	GPL39_RS20470	product	hypothetical protein	protein_id	WP_000807722.1	inference	COORDINATES: similar to AA sequence:RefSeq:WP_001697682.1
NZ_CP049801.1	Protein Homology	CDS	256072	258075	.	+	0	ID	cds-WP_166221448.1	Parent	gene-G8E00_RS01175	Name	WP_166221448.1	Dbxref	Genbank:WP_166221448.1	locus_tag	G8E00_RS01175	product	integrase	protein_id	WP_166221448.1	inference	COORDINATES: similar to AA sequence:RefSeq:WP_004281395.1
NZ_CP049801.1	Protein Homology	CDS	258068	258544	.	+	0	ID	cds-WP_166221450.1	Parent	gene-G8E00_RS01180	Name	WP_166221450.1	Dbxref	Genbank:WP_166221450.1	locus_tag	G8E00_RS01180	product	protein kinase	protein_id	WP_166221450.1	inference	COORDINATES: similar to AA sequence:RefSeq:WP_013260487.1
NZ_CP050073.1	Protein Homology	CDS	3337068	3338942	.	+	0	ID	cds-WP_166479370.1	Parent	gene-HA514_RS16090	Name	WP_166479370.1	Dbxref	Genbank:WP_166479370.1	locus_tag	HA514_RS16090	product	DNA-binding protein	protein_id	WP_166479370.1	inference	COORDINATES: similar to AA sequence:RefSeq:WP_001059595.1
NZ_CP050073.1	Protein Homology	CDS	3338957	3339343	.	+	0	ID	cds-WP_001062154.1	Parent	gene-HA514_RS16095	Name	WP_001062154.1	Dbxref	Genbank:WP_001062154.1	locus_tag	HA514_RS16095	product	hypothetical protein	protein_id	WP_001062154.1	inference	COORDINATES: similar to AA sequence:RefSeq:WP_001549556.1
NZ_CP050382.1	Protein Homology	CDS	59677	59937	.	-	0	ID	cds-WP_001552205.1	Parent	gene-HB638_RS00265	Name	WP_001552205.1	Dbxref	Genbank:WP_001552205.1	locus_tag	HB638_RS00265	product	hypothetical protein	protein_id	WP_001552205.1	inference	COORDINATES: similar to AA sequence:RefSeq:WP_001552205.1
NZ_CP050382.1	Protein Homology	CDS	60089	62122	.	-	0	ID	cds-WP_000807722.1	Parent	gene-HB638_RS00270	Name	WP_000807722.1	Dbxref	Genbank:WP_000807722.1	locus_tag	HB638_RS00270	product	hypothetical protein	protein_id	WP_000807722.1	inference	COORDINATES: similar to AA sequence:RefSeq:WP_001697682.1
NZ_CP047360.1	Protein Homology	CDS	1186383	1188389	.	+	0	ID	cds-WP_032410503.1	Parent	gene-GSY73_RS05920	Name	WP_032410503.1	Dbxref	Genbank:WP_032410503.1	locus_tag	GSY73_RS05920	product	integrase	protein_id	WP_032410503.1	inference	COORDINATES: similar to AA sequence:RefSeq:WP_000132386.1
NZ_CP047360.1	Protein Homology	CDS	1188404	1188802	.	+	0	ID	cds-WP_032410502.1	Parent	gene-GSY73_RS05925	Name	WP_032410502.1	Dbxref	Genbank:WP_032410502.1	locus_tag	GSY73_RS05925	product	hypothetical protein	protein_id	WP_032410502.1	inference	COORDINATES: similar to AA sequence:RefSeq:WP_001062148.1
NZ_CP042451.1	Protein Homology	CDS	418574	420817	.	+	0	ID	cds-WP_167426199.1	Parent	gene-FR741_RS01995	Name	WP_167426199.1	Dbxref	Genbank:WP_167426199.1	locus_tag	FR741_RS01995	product	hypothetical protein	protein_id	WP_167426199.1	inference	COORDINATES: similar to AA sequence:RefSeq:WP_001091963.1
NZ_CP042451.1	Protein Homology	CDS	420810	421220	.	+	0	ID	cds-WP_167426200.1	Parent	gene-FR741_RS02000	Name	WP_167426200.1	Dbxref	Genbank:WP_167426200.1	locus_tag	FR741_RS02000	product	hypothetical protein	protein_id	WP_167426200.1	inference	COORDINATES: similar to AA sequence:RefSeq:WP_001083107.1
NZ_CP049806.1	Protein Homology	CDS	226526	228643	.	+	0	ID	cds-WP_167562904.1	Parent	gene-G8E09_RS01020	Name	WP_167562904.1	Dbxref	Genbank:WP_167562904.1	locus_tag	G8E09_RS01020	product	integrase	protein_id	WP_167562904.1	inference	COORDINATES: similar to AA sequence:RefSeq:WP_017396152.1
NZ_CP049806.1	Protein Homology	CDS	228645	229061	.	+	0	ID	cds-WP_167562905.1	Parent	gene-G8E09_RS01025	Name	WP_167562905.1	Dbxref	Genbank:WP_167562905.1	locus_tag	G8E09_RS01025	product	hypothetical protein	protein_id	WP_167562905.1	inference	COORDINATES: similar to AA sequence:RefSeq:WP_008941064.1
NZ_CP050822.1	Protein Homology	CDS	4829447	4829851	.	-	0	ID	cds-WP_046877732.1	Parent	gene-HC645_RS23890	Name	WP_046877732.1	Dbxref	Genbank:WP_046877732.1	locus_tag	HC645_RS23890	product	hypothetical protein	protein_id	WP_046877732.1	inference	COORDINATES: similar to AA sequence:RefSeq:WP_003381885.1
[truncated: 275 more rows]
[truncated: 5,000 more columns]

## Sheet: GInt_betaproteobacteria
seqid	source	type	start	end	score	strand	phase	ID	Parent	Name	Dbxref	locus_tag	product	protein_id	inference
[truncated: 138 more rows]
