# Supplementary material for: Host range of strand-biased circularizing integrative elements: a new class of mobile DNA elements nesting in Gammaproteobacteria
Source: Mob DNA. 2023 May 26;14:7. doi: 10.1186/s13100-023-00295-5 (PMC10214605; doi:10.1186/s13100-023-00295-5)
Supplement: Supplementary file 11 — Additional file 11. Oligonucleotides used in this study. [file 13100_2023_295_MOESM11_ESM.xlsx]

## Sheet: Sheet1
	Strain	total read		Top strain	Bottom strain
		before filter	after filter
	E.coli pAQU1	471496	232451	212486	76
	V. anguilarum_ATCC 68554	740496	739628	332821
	V. alginolyticus_ATCC 17749	975882	484168	422125	149
	V. alfacsensis_Tn6283	592240	290986	222346

## Sheet: Table S1
Oligonucleotide name	Sequences (5’ to 3’)	Purpose of use
Eco_CDS2_Del_L_F2	GATCCCCCGGGCTGCAGAGAAGGTGTACCTTGGCGGT	Knockout of CDS2, construction of pIDO2
CDS2_Del_L_R	TTACGACCAACCTCCGTTGA	Knockout of CDS2, construction of pIDO2
CDS2_Del_R_F	ACGGAGGTTGGTCGTAATTACGGAGGCTCACATGATAA	Knockout of CDS2, construction of pIDO2
Sal_CDS2_Del_R_R	AGGCTGGCCGGCGTCGACTTATGAAGTTGTGCGAGAGC	Knockout of CDS2, construction of pIDO2
Eco_intA_Del_L_F2	GATCCCCCGGGCTGCAGCATCTGGTACTTACAGCAGT	Knockout of intA, construction of pIDO1
intA_Del_L_R	AAGACAACCCTCGATATGT	Knockout of intA, construction of pIDO1
intA_Del_R_F	CATATCGAGGGTTGTCTTGGAGGTTGGTCGTAATGGCGA	Knockout of intA, construction of pIDO1
Sal_intA_Del_R_R	AGGCTGGCCGGCGTCGAGAAACCTTGACTACTTGCAG	Knockout of intA, construction of pIDO1
pSW-MCS-S	TCAACGGGAATCCTGCTC	Sequencing of pSW7848-derived plasmids
pSW-MCS-E	GTAACGAATCAGACAATTGACG	Sequencing of pSW7848-derived plasmids
pSW81_Eco_CDS3_del_L_F2	GATCCCCCGGGCTGCAGAGTGCAGGAAGTTTCCAAAAC	Knockout of intB, construction of pIDO4
CDS3_del_L_R	CATGTGAGCCTCCGTAACTA	Knockout of intB, construction of pIDO4
CDS3_del_R_F	TAGTTACGGAGGCTCACATGATGTCACAGACAACAAAAAAGAAGC	Knockout of intB, construction of pIDO4
pSW_Sal_CDS3_del_R_R	GCGAGGCTGGCCGGCGGGTTTACGATTTTTGTTGTCCATTTAAG	Knockout of intB, construction of pIDO4
pSW81_CDS4del_Eco_mCheacC_L_F2	GATCCCCCGGGCTGCAGTCAAGCTCACAATCTTTCTTT	Knockout of CDS4, construction of pIDO3
CDS4_del_L_R	TTATGAAAAAACTCCAAATGGGATGAG	Knockout of CDS4, construction of pIDO3
CDS4_del_R_F2	TTGGAGTTTTTTCATAACTAAACCTCGTTTGCCGTTACCAC	Knockout of CDS4, construction of pIDO3
pSW_Sal_CDS4_del_R_R	GCGAGGCTGGCCGGCGCTGATCCTTTGTCGTTGAGG	Knockout of CDS4, construction of pIDO3
IntA_del_conf_F	TGTTGTGGTGTTAGGGGTCA	Confirmation of intA deletion by colony PCR
IntA_del_conf_R	TCTCGTAGCATCCTGTGACG	Confirmation of intA deletion by colony PCR
CDS2_del_conf_F	GGAGTTAATGGGGCACTCAA	Confirmation of CDS2 deletion by colony PCR
CDS2_del_conf_R	GTCAAAGTCAAGCGCAGACA	Confirmation of CDS2 deletion by colony PCR
CDS3_del_conf_F	CATTCCGATGCTGACATACG	Confirmation of intB deletionby colony PCR
CDS3_del_conf_R	CTTTGCTACATCACCGCTCA	Confirmation of intB deletion by colony PCR
CDS4_del_conf_F	ACATCGTGGATGCCGTATTT	Confirmation of CDS4 deletion by colony PCR
CDS4_del_conf_R	AGCGCGTGGGTAAAAGTAGA	Confirmation of CDS4 deletion by colony PCR
HindF_intA	TCGACGGTATCGATAAACATATCGAGGGTTGTCTTGTG	Construction of pBBR-intA
XbaR_intA	GCGGTGGCGGCCGCTTTACGACCAACCTCCGTTGATTTTGAGG	Construction of pBBR-intA
HindF_intB	TCGACGGTATCGATAGGAGGCTCACATGATAAAAATCTC	Construction of pBBR-intB
XbaR_intB	GCGGTGGCGGCCGCTTTATGAAAAAACTCCAAATGGGATGAG	Construction of pBBR-intB
HindF_CDS4	TCGACGGTATCGATAGGAGTTTTTTCATAATGTCACAG	Construction of pBBR-srap
XbaR_CDS4	GCGGTGGCGGCCGCTTTACTTTCTAAAATGACCTTCGACGATG	Construction of pBBR-srap
attVp_F	TGAAGATCATGCTGTTGCAG	attL, attB amplifiacation of SE-6283 #1 in Fig.4
Tn6283_L_out	CCCTCGATATGTTAGCCACA	attL, attS amplification of SE-6283 #2 in Fig.4, and sequencing of cloned attS
Tn6283_R_out	TGCTTGAGATTCAAAATGAGAA	attS, attR amplification of SE-6283 #3 in Fig.4, and sequencing of cloned attS
attVp_R	GGTGAAGTCCGTCGTACACT	attR, attB amplification of SE-6283 #4 in Fig.4
attpAQU_L	CGCAAACACAGCCATTAGTT	attL, attB amplification of SE-Pda04Ta311 in Fig.9
TnpAQU_L _out	GAGTCGTAGGGTTCGTCACC	attL, attS amplification of SE-Pda04Ta311 in Fig.9
TnpAQU_R_out	TGTGAAAATAGTGAGAAAAGCATTG	attS, attR amplification of SE-Pda04Ta311 in Fig.9
attpAQU_R	CCATGAGGTTTGAGCGTTT	attR, attB amplification of SE-Pda04Ta311 in Fig.9
attLan_L	TAGAGCCATAGTATCGCCCTC	attL, attB amplification of SE-VanAT68554 in Fig.9
Lan_L_out	GGCATCTAACTTAACAACTTGCG	attL, attS amplification of SE-VanAT68554 in Fig.9
Lan_R_out	GCCTTTTATTCTCACTTGTCTAG	attS, attR amplification of SE-VanAT68554 in Fig.9
attLan_R	ACTTCCCACAGCATTTTCCTG	attR, attB amplification of SE-VanAT68554 in Fig.9
attVal_L	GCAACCAAAGCAGACTTCGAC	attL, attB amplification of SE-ValAT17749 in Fig.9
Val_L_out	CCAGAATTATTTACGTGTGTAAGATGC	attL, attS amplification of SE-ValAT17749 in Fig.9
Val_R_out	GGCTCAAAAGCCTCTTCCTATGC	attS, attR amplification of SE-ValAT17749 in Fig.9
attVal_R	GGTCACCCTAAGGTGACCTTTTC	attR, attB amplification of SE-ValAT17749 in Fig.9
attSpu_L	TCGGTGTAGCACTCAAAATG	attL, attB amplification of SE-SpuAT51753 in Fig.9
Spu_L_out	CTACAGTACGAACGTGTGTAGG	attL, attS amplification of SE-SpuAT51753 in Fig.9
Spu_R_out	GCCATAGATAGCTTACTGCTAAAG	attS, attR amplification of SE-SpuAT51753 in Fig.9
attSpu_R	CATCTAGCCAGGATGCTTGGC	attR, attB amplification of SE-SpuAT51753 in Fig.9
R1_TnpAQU R_out	ACACTCTTTCCCTACACGACGCTCTTCCGATCTTGTGAAAATAGTGAGAAAAGCATTG	amplicon sequencing of attS of SE-Pda04Ta311
R2_TnpAQU_L_out	GTGACTGGAGTTCAGACGTGTGCTCTTCCGATCTGAGTCGTAGGGTTCGTCACC	amplicon sequencing of attS of SE-Pda04Ta311
R1_TnLan_L_out	ACACTCTTTCCCTACACGACGCTCTTCCGATCTGGCATCTAACTTAACAACTTGCG	amplicon sequencing of attS of SE-VanAT68554
R2_TnLan_R_out	GTGACTGGAGTTCAGACGTGTGCTCTTCCGATCTGCCTTTTATTCTCACTTGTCTAG	amplicon sequencing of attS of SE-VanAT68554
R1_TnVal_L_out	ACACTCTTTCCCTACACGACGCTCTTCCGATCTCCAGAATTATTTACGTGTGTAAGATGC	amplicon sequencing of attS of SE-ValAT17749
R1_TnVal_R_out	GTGACTGGAGTTCAGACGTGTGCTCTTCCGATCTCAAAAGCCTCTTCCTATGC	amplicon sequencing of attS of SE-ValAT17749
R1_Tn6283_L_out	ACACTCTTTCCCTACACGACGCTCTTCCGATCTCCCTCGATATGTTAGCCACA	amplicon sequencing of attS of SE-6283
R2_Tn6283_R_out	GTGACTGGAGTTCAGACGTGTGCTCTTCCGATCTTGCTTGAGATTCAAAATGAGAA	amplicon sequencing of attS of SE-6283
ecol_ompF	TTTGGTGTAAGCGATGGACG	cloning of 4.1 kb E.coli chromosomal segment into pSTV28; construction of pHY1603
ecol_pncB	TACGATGTGCATGTCGCGG	cloning of 4.1 kb E.coli chromosomal segment into pSTV28; onstruction of pHY1603
omp_pSTVmcs	CATCGCTTACACCAAATCCTCTAGAGTCGACCTGCAG	cloning of 4.1 kb E.coli chromosomal segment into pSTV28; onstruction of pHY1603
ssuA_pSTVmcs	AGCAATCCCGCCAGCGGGTACCGAGCTCGAATTCA	cloning of 4.1 kb E.coli chromosomal segment into pSTV28; onstruction of pHY1603
M13mp18_F2	GTCTGACCTGCCTCAACCTC	amplification of M13 G3P gene
M13mp18_R2	ATCGGCATTTTCGGTCATAG	amplification of M13 G3P gene
6945_L_out	CTCTGGCTCACCGTTAGAGG	amplification of 1 kb segment containing SE-6945 attS (Fig. 3)
6945_R_out	GCATTTTTGCACATGCTAATG	amplification of 1 kb segment containing SE-6945 attS (Fig. 3)
Val_gyrB	AACAGAATTGCACCCAGAAG	amplification of 110 bp segment in V. alfacsensis gyrB (Fig. 3)
Val_gyrB	GAAGACCGCCTGATACTTTG	amplification of 110 bp segment in V. alfacsensis gyrB (Fig. 3)
M13F	GTAAAACGACGGCCAG	Sequening of pGEM-attS
M13-48REV	CGGATAACAATTTCACACAG	Sequening of pGEM-attS
		cloning of 4.1 kb E.coli chromosomal segment into pSTV28
